# Supplementary material for: Gene expression of peripheral blood mononuclear cells and CD8+ T cells from gilts after PRRSV infection
Source: Front Immunol. 2023 Jun 20;14:1159970. doi: 10.3389/fimmu.2023.1159970 (PMC10318438; doi:10.3389/fimmu.2023.1159970)
Supplement: Supplementary file 3 [file Table_1.xlsx]

## Sheet: Tmp export tabular
Name	Identifier	190979_S1	190980_S2	190981_S3	190982_S4	190983_S5	190984_S6	190985_S7	190986_S8	190987_S9	190988_S10	190989_S11	190992_S12	190993_S13	190994_S14	190995_S15	190996_S16	190997_S17	190998_S18	190999_S19	191000_S20	191001_S21	191002_S22	191003_S23	191004_S24	191005_S25	191006_S26	191007_S27	191008_S28	191009_S29	191010_S30	191011_S31	191012_S32	191013_S33	191014_S34	191015_S35	191016_S36	191017_S37	191018_S38	191019_S39	191020_S40	191021_S41	191022_S42	191023_S43	191024_S44	191025_S45	191026_S46	191027_S47	191028_S48
		PBMC	PBMC	PBMC	PBMC	PBMC	PBMC	PBMC	PBMC	CD8+	CD8+	CD8+	CD8+	CD8+	CD8+	CD8+	CD8+	PBMC	PBMC	PBMC	PBMC	PBMC	PBMC	PBMC	PBMC	CD8+	CD8+	CD8+	CD8+	CD8+	CD8+	CD8+	CD8+	PBMC	PBMC	PBMC	PBMC	PBMC	PBMC	PBMC	PBMC	CD8+	CD8+	CD8+	CD8+	CD8+	CD8+	CD8+	CD8+
		Infected	Infected	Infected	Infected	Control	Control	Control	Control	Infected	Infected	Infected	Infected	Control	Control	Control	Control	Infected	Infected	Infected	Infected	Control	Control	Control	Control	Infected	Infected	Infected	Infected	Control	Control	Control	Control	Infected	Infected	Infected	Infected	Control	Control	Control	Control	Infected	Infected	Infected	Infected	Control	Control	Control	Control
		Timepoint 0	Timepoint 0	Timepoint 0	Timepoint 0	Timepoint 0	Timepoint 0	Timepoint 0	Timepoint 0	Timepoint 0	Timepoint 0	Timepoint 0	Timepoint 0	Timepoint 0	Timepoint 0	Timepoint 0	Timepoint 0	Timepoint 7	Timepoint 7	Timepoint 7	Timepoint 7	Timepoint 7	Timepoint 7	Timepoint 7	Timepoint 7	Timepoint 7	Timepoint 7	Timepoint 7	Timepoint 7	Timepoint 7	Timepoint 7	Timepoint 7	Timepoint 7	Timepoint 14	Timepoint 14	Timepoint 14	Timepoint 14	Timepoint 14	Timepoint 14	Timepoint 14	Timepoint 14	Timepoint 14	Timepoint 14	Timepoint 14	Timepoint 14	Timepoint 14	Timepoint 14	Timepoint 14	Timepoint 14
		CPM	CPM	CPM	CPM	CPM	CPM	CPM	CPM	CPM	CPM	CPM	CPM	CPM	CPM	CPM	CPM	CPM	CPM	CPM	CPM	CPM	CPM	CPM	CPM	CPM	CPM	CPM	CPM	CPM	CPM	CPM	CPM	CPM	CPM	CPM	CPM	CPM	CPM	CPM	CPM	CPM	CPM	CPM	CPM	CPM	CPM	CPM	CPM
LOC100125545	100125545	3.49281	4.14454	3.95253	2.81929	3.52787	4.04166	4.2891	3.31897	4.38257	4.7566	3.92745	5.73958	4.81809	7.20691	3.88017	4.92367	3.37716	5.15437	4.33167	4.5407	3.46283	4.60626	5.47912	3.5758	8.48658	6.5055	5.24861	5.39611	5.89488	5.26804	4.49616	4.96867	3.87044	4.09336	5.03924	5.11606	5.34799	4.49694	4.76534	4.67743	5.02256	4.9945	4.57927	6.62435	6.4643	4.58377	4.97998	6.46769
TBP	110259740	15.605	11.2206	13.6143	13.7669	18.0173	16.1975	12.3232	18.6495	16.4346	14.4471	13.4915	15.0112	17.5459	19.1275	20.8739	20.7558	14.8902	17.0724	14.5198	16.1135	16.6038	14.4731	14.7111	14.3604	18.8846	17.1634	17.14	15.9146	15.739	16.9147	19.363	18.4945	19.9096	16.6234	17.4182	17.649	12.3538	13.3641	14.6888	13.1934	21.1444	19.8154	20.6806	21.2495	17.1205	18.3351	20.7708	19.4801
PSMB1	100621969	53.0118	59.2366	65.0703	55.4704	65.486	64.1729	73.939	79.7606	54.1329	56.2815	73.4579	58.4146	75.8047	83.7949	72.0705	82.2167	72.609	91.4026	79.4256	78.8394	62.7156	61.3732	55.7419	61.7326	103.1	94.6204	91.8233	68.5853	56.7709	60.7391	60.4848	51.964	92.7049	81.4923	84.1334	75.2791	73.3476	79.5831	77.895	80.0756	122.433	91.0858	102.923	84.0805	71.6368	72.3216	64.6396	55.0909
FAM120B	100620583	28.7875	27.8999	36.2315	36.248	32.5068	33.6599	29.7996	33.0317	49.0199	46.6797	35.3107	37.7318	49.787	41.6053	37.2568	40.2382	46.5434	43.5439	44.4949	37.4106	44.4544	37.7661	40.0801	42.3947	42.7387	54.7015	43.6564	52.2797	53.1411	54.389	47.3902	52.102	40.1288	38.1526	40.177	47.9393	34.8421	34.3921	32.3101	31.7506	43.9629	45.299	41.0657	47.6036	42.7571	42.7818	45.2452	44.5809
DLL1	100620481	0.225342	0.202173	0.219585	0.292913	0.629976	0.678752	0.192049	0.105364	0	0.0590882	0	0.407544	0	0	0	0.0424454	0.368418	1.7259	1.5594	1.24568	0.355162	0.0523439	0.350263	0.0286064	0	0.027683	0.0273365	0.0782045	0	0	0	0	0.928906	0.812423	0.492969	0.514313	0.10696	0.253349	0.235649	0.228787	0	0.092921	0	0	0	0	0	0.0384982
LOC110259813	110259813	0	0	0	0	0	0	0	0	0	0	0	0	0	0	0	0	0	0	0	0	0	0	0	0	0	0	0	0	0	0	0	0	0	0	0	0	0	0	0	0	0	0	0	0	0	0	0	0
LOC110259814	110259814	0	0.0505432	0.29278	0.109842	0.125995	0.52449	0.0640164	0	0	0	0	0	0	0	0	0	0	0.326521	0.173267	0	0.0887904	0.183204	0.100075	0.0286064	0	0	0	0.0782045	0	0	0	0.0345046	0	0.124988	0.0273872	0.162414	0.187179	0	0.235649	0	0.0310035	0	0	0	0.0220625	0	0.05005	0
LOC106508781	106508781	0	0	0	0	0	0	0	0	0	0	0	0	0	0	0	0	0	0	0	0	0	0	0	0	0	0	0	0	0	0	0	0	0	0	0	0	0	0	0	0	0	0	0	0	0	0	0	0
LOC110259815	110259815	0	0	0	0	0	0	0	0	0	0	0	0	0	0	0	0	0	0	0	0	0	0	0	0	0	0	0	0	0	0	0	0	0	0	0	0	0	0	0	0	0	0	0	0	0	0	0	0
LOC110259816	110259816	0	0	0	0	0	0	0	0	0	0	0	0	0	0	0	0	0	0	0	0	0	0	0	0	0	0	0.0273365	0	0	0.0284759	0	0	0	0	0	0	0	0	0	0	0	0.0232302	0	0	0	0	0	0
LOC110259817	110259817	0	0	0	0	0	0	0	0	0	0	0	0	0	0	0	0	0	0	0	0	0	0	0	0	0	0	0	0	0	0	0	0	0	0	0	0	0	0	0	0	0	0	0	0	0	0	0	0
ERMARD	100512199	27.4918	18.6504	22.7636	30.0602	23.7816	18.0178	19.8131	21.2309	51.4952	34.8325	29.965	54.6788	28.4669	28.9055	33.4126	29.7967	36.2584	23.3463	21.7623	33.6735	24.2398	27.5067	29.6223	27.7482	42.4711	31.8354	29.6874	54.9777	37.0826	38.1292	45.7493	46.8573	27.0002	21.8417	22.5944	34.4319	23.8788	25.0815	26.2356	22.3957	33.1737	25.228	26.5524	48.894	33.1378	34.7401	40.8408	43.5029
TCTE3	102162319	0	0	0.109792	0.18307	0.0314988	0	0	0	0.0405794	0	0.0363653	0.237734	0	0	0.14371	0	0.0307015	0	0.0346534	0	0	0	0	0.0858192	0	0	0.191356	0.391022	0.0290388	0	0	0.172523	0	0	0	0	0.0267399	0	0	0	0.0310035	0.116151	0.0369296	0	0	0.18764	0.05005	0.0384982
PHF10	100511109	28.2805	17.3869	19.3235	25.0807	20.4112	17.5241	21.5735	19.0709	29.8258	23.9012	22.3283	29.3432	22.4443	18.2315	23.8918	23.6845	25.8813	18.9616	16.9455	19.8907	22.3752	22.9005	24.0931	22.1413	28.9002	24.6655	21.7872	24.2043	24.7411	19.7338	24.253	21.5309	20.0644	17.0609	18.2672	20.3289	22.9963	21.408	23.4863	21.1247	35.623	19.9083	21.3822	23.8878	22.8126	19.4877	22.5475	19.5956
C1H6orf120	100736828	83.771	87.8946	83.3325	80.6975	63.4386	67.6283	71.5063	71.4896	97.2281	99.2682	99.3863	96.0785	66.57	81.8471	81.8428	76.5291	78.2887	87.4144	90.8265	82.8979	79.793	84.012	80.6856	76.6937	88.4592	79.893	74.1639	78.2436	75.6752	82.9503	77.0911	82.5351	79.3286	86.8668	85.8862	75.1438	70.7538	88.9253	80.461	85.236	70.3778	74.2439	75.3733	81.2129	79.2925	72.6433	79.3543	82.9635
WDR27	100736968	0.0563356	0.101086	0.182987	0.329527	0.25199	0.154262	0.256066	0.158046	0.811587	0.709059	0.145461	0.305658	0.120452	0.155825	0.251492	0.0424454	0.736835	0.0466459	0.10396	0.482198	0.266371	0.209376	0.0500376	0.286064	0.53519	0.442927	0.820095	0.391022	0.900204	0.48409	0.984561	1.03514	0.154818	0.0624941	0.438195	0.29776	0.1337	0.538366	0.235649	0.203367	0.186021	0.464605	0.627803	0.430153	0.26475	0.643336	0.225225	0.692967
THBS2	100153940	16.1683	29.2645	24.2275	17.4283	10.3946	9.44082	10.7548	11.274	8.11587	13.2653	8.21855	6.99617	5.66126	3.46711	7.25735	4.79633	7.15344	10.0755	15.4554	11.0906	10.5365	13.9496	27.2205	22.0841	6.53696	8.22184	13.3129	13.6076	7.84048	11.0487	13.2588	11.007	5.04706	10.874	8.46263	9.014	10.3484	6.55539	16.1289	8.84645	9.70408	6.82969	8.97389	8.5457	4.74343	5.28071	11.3614	8.20011
LOC110259818	110259818	0.169007	0	0.951535	2.52637	0	0.154262	0.736189	0.842913	0.121738	0.147721	1.7819	1.15471	0.240905	0.389563	0.71855	1.44314	0.307015	0.116615	1.07425	2.12971	0	0.183204	1.22592	0.71516	0.573418	0.775123	2.78832	4.77047	0.116155	0.825801	1.87067	0.862616	0.43349	0.156235	0.821615	2.70691	0	0.285017	0.366565	0.254208	1.89121	1.97457	2.73279	5.30522	0.0220625	0.0804169	1.57658	1.00095
MIR9815	104796093	0	0	0	0	0	0	0	0	0	0	0	0	0	0	0	0	0	0	0	0	0	0	0	0	0	0	0	0	0	0	0	0	0	0	0	0	0	0	0	0	0	0	0	0	0	0	0	0
SMOC2	100737228	0	0	0	0.0732282	0.0314988	0	0	0	0.121738	0.0590882	0	0.067924	0.0401508	0	0	0	0	0	0.0346534	0	0	0	0	0	0	0	0.0820095	0.0782045	0	0.0569518	0	0	0	0.0624941	0	0	0.0534799	0	0	0	0	0	0	0	0	0	0	0
LOC110259819	110259819	0	0	0	0	0.125995	0	0	0	0	0	0	0	0	0	0	0	0	0	0	0	0	0	0	0	0	0	0	0	0	0	0	0	0	0	0	0	0	0	0	0	0	0	0	0	0	0	0	0
DACT2	100512933	0.0563356	0	0	0.0366141	0.25199	0	0	0	0.0811587	0.177265	0	0.101886	0.0803016	0	0.14371	0	0	0	0	0	0	0	0.0250188	0	0	0	0.0820095	0	0	0	0.0656374	0	0	0	0	0	0	0	0.0785496	0	0.0620069	0	0	0.0286769	0	0.0536113	0	0
FRMD1	100514201	0	0	0	0	0	0.308523	0	0	0	0	0	0	0	0	0	0	0	0	0	0.0401832	0	0	0	0	0	0	0	0	0.0580777	0	0	0	0	0	0	0	0	0	0.0261832	0.0508417	0	0	0	0	0.0441249	0	0	0
KIF25	100514019	0	0	0.0365975	0	0	0.0308523	0	0	0	0	0	0	0	0	0	0	0	0	0	0	0	0	0	0.0858192	0	0	0	0	0	0	0	0	0	0	0	0	0	0	0	0	0	0	0	0	0	0	0	0
AFDN	100514741	3.09846	3.89183	4.90406	2.78267	3.43337	4.597	2.94476	2.31801	0.689849	1.15222	2.54557	0.815088	1.44543	0.857038	0.790405	0.933799	4.48241	3.75499	4.19306	2.89319	2.66371	6.22892	5.17889	3.46137	0.993924	1.21805	2.18692	0.664738	1.21963	1.56617	1.11584	1.65622	2.84865	3.56216	4.19024	2.05725	4.75971	3.48354	3.14198	2.87255	0.496055	0.673677	2.03113	0.946336	1.16931	1.60834	0.750751	1.00095
MIR9824	104796099	0	0	0	0	0	0	0	0	0	0	0	0	0	0	0	0	0	0	0	0	0	0	0	0	0	0	0	0	0	0	0	0	0	0	0	0	0	0	0	0	0	0	0	0	0	0	0	0
LOC102166504	102166504	0	0	0	0	0.0629976	0.0308523	0	0	0	0	0	0	0	0	0	0	0	0	0.0346534	0	0	0	0	0	0	0	0	0	0	0	0.0328187	0.0690093	0	0	0.0547743	0.0270691	0	0	0.0261832	0	0.0310035	0	0	0	0	0.107223	0.225225	0
LOC106506295	106506295	0	0	0	0	0	0	0	0	0	0	0	0	0	0	0	0	0	0	0	0	0	0	0	0	0	0	0	0	0	0	0	0	0	0	0	0	0	0	0	0	0	0.0464605	0	0	0	0	0	0
LOC106506286	106506286	0	0	0	0	0	0	0	0	0	0	0	0	0	0	0	0	0	0	0	0	0	0	0	0	0	0	0	0	0	0	0	0	0	0	0	0	0	0	0	0	0	0	0	0	0	0	0	0
LOC106506296	106506296	0	0	0	0	0	0	0	0	0	0	0	0	0	0	0	0	0	0	0	0	0	0	0	0	0	0	0	0	0	0	0	0	0	0	0	0	0	0	0.0261832	0	0	0	0	0	0	0	0	0
UNC93A	100514930	0	0	0.0365975	0.0366141	0	0	0	0	0	0	0	0	0	0	0	0	0	0	0	0	0	0	0	0	0	0	0	0	0	0	0	0	0	0	0	0	0	0	0	0.0254208	0.0310035	0	0	0	0	0	0	0
TTLL2	100626334	0	0	0	0	0	0	0	0	0	0	0	0	0	0	0	0	0	0	0	0	0	0	0	0	0	0	0	0	0	0	0	0	0	0	0	0.0541382	0	0	0	0	0	0	0	0	0	0	0	0
TCP10L2	102162648	0.338013	0.0505432	0.0365975	0	0.220492	0.0617047	0	0	0	0.206809	0	0.033962	0	0	0	0.0424454	0	0.023323	0	0.0803664	0	0.104688	0.0750564	0	0.0382278	0	0	0	0.0871165	0	0	0	0.0309635	0.0312471	0	0	0	0	0	0	0	0.0464605	0	0.0286769	0	0.0268056	0.025025	0
GPR31	106508604	1.91541	1.71847	1.53709	1.61102	2.29941	0.92557	1.28033	0.684867	0.446373	0.0590882	0	0.101886	0.120452	0.467475	0	0.212227	0.491223	1.7259	2.28712	1.16531	1.27266	0.287891	0.325244	0.657947	0	0	0.054673	0.156409	0.0290388	0	0	0.103514	1.45529	1.68734	0.794228	0.378967	0.534799	2.02679	1.49244	1.32188	0.0310035	0.0232302	0	0.0286769	0.132375	0.160834	0.0750751	0.115494
CCR6	100624245	12.5628	12.7874	11.821	14.133	21.1042	18.7274	20.7093	24.6552	4.78836	6.027	4.21837	1.83395	4.45674	8.25873	3.9161	4.92367	15.4735	12.2445	12.6485	9.20195	18.4388	21.3301	26.57	20.4822	1.49089	1.52256	5.38529	1.29037	3.92024	7.43221	3.93824	3.83002	17.5873	14.6236	27.0585	21.7365	20.0282	23.0864	22.3866	23.6159	1.02311	2.11395	6.97969	2.29415	6.33193	6.03127	2.55255	5.19725
FGFR1OP	100153548	7.26729	8.84506	13.9436	9.29998	8.12669	6.57155	7.55394	6.42721	8.39993	6.88378	5.27297	6.96221	5.82186	8.21977	5.20949	6.06969	8.68852	10.3554	9.00988	8.96085	8.90864	7.17111	6.37979	7.6093	6.68987	7.28062	5.95936	7.82045	8.71165	7.00507	7.15447	7.03895	6.37849	10.1553	7.99705	8.60797	6.06996	7.31544	6.41489	6.81278	9.23903	5.45911	4.69006	6.62435	7.98661	7.45197	6.03103	6.42919
LOC102157461	102157461	0.112671	0.353802	0.14639	0.292913	0.0314988	0.092557	0.192049	0.0526821	0.0405794	0.206809	0.0727306	0.101886	0.120452	0.194781	0	0	0.0307015	0	0.0346534	0	0.0295968	0.104688	0.175132	0.0858192	0	0.0553659	0.0273365	0	0	0.0854277	0	0.0690093	0	0.0624941	0.136936	0.108276	0.10696	0.0316686	0.0523664	0.0508417	0.0620069	0.0232302	0.0369296	0.0286769	0.1765	0.0268056	0.1001	0.0384982
RNASET2	100157985	55.9976	59.641	54.1643	42.9849	52.414	52.9118	59.5993	51.8392	30.2316	27.9487	27.8194	22.4489	24.6526	26.1786	31.2569	26.0615	37.4865	60.9429	53.8514	47.6975	58.4537	48.3919	42.3068	47.0289	19.458	21.2882	28.1019	20.8415	23.899	29.3017	26.2878	21.5654	45.021	61.088	51.2414	36.9493	55.5388	51.5881	57.8649	60.6795	22.6325	26.0411	29.5068	25.4364	26.6294	22.7848	23.1231	23.2914
RPS6KA2	100515286	7.49263	10.2603	6.40456	4.39369	6.01627	7.00348	6.75373	5.0048	2.79998	2.21581	0.290922	0.203772	0.562111	0.857038	0.359275	0.806463	5.83328	6.88027	5.54454	4.50052	4.94267	4.16134	3.20241	5.20636	0.458734	1.41183	0.765422	1.01666	0.580777	0.227807	0.656374	0.51757	3.18925	6.65562	7.4767	3.35657	5.10733	2.94518	8.53572	6.15184	0.713079	0.278763	0.517014	0.0286769	0.198562	0.294862	0.275275	0.269487
MPC1	100513634	38.5335	40.5862	38.3542	38.7743	34.5542	35.943	43.5312	40.5652	43.0547	57.4928	40.6564	49.7543	41.0743	42.4234	43.9752	41.3843	42.9207	41.3283	43.0048	32.1867	36.6409	46.0365	41.256	39.4768	45.3764	39.8635	37.5604	36.1696	44.2842	45.9601	48.8342	46.5468	39.7572	44.902	41.6011	38.8712	47.5436	51.3031	45.4017	51.0704	43.4358	42.7669	40.6226	43.1587	47.3461	45.4624	45.3203	47.9302
SFT2D1	100513321	42.0263	49.0269	49.3334	45.6578	41.9879	46.7722	51.6933	45.9388	35.4258	43.6367	43.7838	45.577	37.9826	45.8126	41.3885	41.7238	50.0741	61.6892	69.5493	52.5596	49.7226	47.2404	51.7889	47.8299	52.5633	48.6113	45.4606	40.6663	36.2114	36.1929	35.0504	33.4695	55.7034	67.1187	54.4183	54.1382	52.1963	56.5284	56.7652	61.8235	43.2188	46.2282	46.9375	46.5999	45.2943	41.4147	40.8158	46.6983
PRR18	100623263	0	0	0.14639	0	0.0314988	0.0617047	0	0	0.0405794	0	0	0	0	0	0	0	0	0.0699689	0	0	0	0	0.0500376	0	0	0	0	0	0	0.0569518	0	0	0	0	0.0821615	0	0	0	0	0	0	0	0	0	0	0	0.15015	0
LOC102157949	102157949	0.450685	0.404346	0.29278	0.292913	0.25199	0.370228	0.384099	0	0.162317	0.206809	0.181826	0.101886	0.160603	0.155825	0.251492	0.169782	0.21491	0.443136	0.0346534	0.200916	0.207178	0.13086	0.300226	0.40049	0.267595	0.166098	0.410048	0.195511	0.377505	0.0569518	0.26255	0.276037	0.309635	0.0624941	0.136936	0.108276	0.10696	0.126674	0.104733	0.279629	0.372041	0.278763	0.110789	0.54486	0.353	0.321668	0.125125	0.230989
T	397450	0	0	0	0	0	0	0	0	0	0	0	0	0	0	0	0	0	0	0	0	0	0	0	0	0	0	0	0	0	0	0	0	0	0	0	0	0	0	0	0	0	0	0	0	0	0	0	0
LOC110259852	110259852	0.0563356	0.0505432	0.0365975	0	0.0314988	0	0	0	0	0.0886323	0	0	0	0	0	0.0424454	0	0	0	0	0	0	0	0	0	0.027683	0.054673	0.0391022	0	0	0	0	0.0309635	0	0	0	0	0	0	0	0	0.0232302	0	0	0.0882499	0	0	0
LOC110256592	110256592	0	0	0	0	0	0	0	0	0	0	0	0	0	0	0	0	0	0	0	0	0	0	0	0	0	0	0	0	0	0	0	0.0345046	0	0	0	0	0	0	0	0	0	0	0	0	0	0	0	0
MIR9831	104796103	0	0	0	0	0	0	0	0	0	0	0	0	0	0	0	0	0	0	0	0	0	0	0	0	0	0	0	0	0	0	0	0	0	0	0	0	0	0	0	0	0	0	0	0	0	0	0	0
PDE10A	100154378	0.0563356	0.0505432	0.109792	0.109842	0	0	0	0	0	0	0	0.101886	0	0	0	0	0.0921044	0.0699689	0.20792	0.281282	0	0	0.0250188	0	0	0	0.0273365	0.117307	0	0	0	0	0	0	0.0547743	0.0270691	0	0	0	0	0	0	0	0.0573537	0.0220625	0	0	0
C1H6orf118	100157121	0.169007	0	0	0.146456	0	0.0617047	0	0	0.0811587	0	0	0	0	0	0	0	0	0	0.138614	0	0.0295968	0	0	0	0.114684	0	0.0273365	0	0	0	0.0328187	0	0.0309635	0	0	0	0.0267399	0	0.0523664	0.0508417	0.0620069	0	0	0	0	0	0.0750751	0
LOC106508791	106508791	0	0	0	0	0	0	0	0	0	0.118176	0	0	0	0	0	0	0	0	0	0	0	0	0	0	0	0	0	0	0	0	0	0	0	0	0	0	0.0267399	0	0	0	0	0	0	0.0286769	0	0.0804169	0.025025	0
LOC102165158	102165158	0	0	0	0	0.0314988	0.0308523	0	0	0.0405794	0	0	0	0	0	0	0	0	0.023323	0	0	0.0295968	0	0	0	0	0	0.0273365	0	0	0	0	0	0	0	0	0	0.0267399	0	0	0.0254208	0.0310035	0.092921	0	0.0573537	0	0.0268056	0	0
LOC102165231	102165231	0	0	0	0	0	0	0	0	0	0	0	0	0	0	0	0	0	0	0	0	0	0	0	0	0	0	0	0	0	0	0	0	0	0	0.0273872	0	0	0	0	0	0	0	0	0	0	0	0	0
LOC110256930	110256930	0	0	0	0	0	0	0	0	0	0	0	0	0	0	0	0	0	0	0	0	0	0	0	0	0	0	0	0	0	0	0	0	0	0	0	0	0	0	0	0	0	0	0	0	0	0	0	0
LOC110259867	110259867	0	0	0	0	0	0.0308523	0.0320082	0	0	0	0.0363653	0	0	0	0	0	0	0	0	0	0	0	0	0	0	0	0	0	0	0.0284759	0.0328187	0	0	0	0	0	0	0	0.0261832	0	0.0930104	0.0464605	0	0	0	0	0.05005	0
QKI	492277	211.258	248.723	193.052	216.243	184.866	214.763	164.522	194.66	136.428	139.33	132.188	134.523	139.966	124.933	127.866	148.219	211.073	279.432	318.361	261.07	218.572	178.911	178.634	177.503	179.518	160.506	139.69	135.215	125.274	115.441	117.753	151.303	230.4	296.972	220.302	197.361	153.166	172.435	188.807	215.95	134.803	142.285	139.262	136.215	120.638	129.123	147.447	161.808
LOC106506356	106506356	1.01404	0.909778	0.87834	1.17165	0.346487	0.956423	0.800205	0.684867	1.58259	1.12268	0.654575	0.237734	0.441659	0.584344	0.251492	0.509345	0.644731	0.583074	1.00495	0.241099	1.12468	0.994534	1.2009	1.43032	0.802785	0.387561	0.328038	0.938453	0.377505	0.256283	1.14865	0.897121	0.464453	0.718682	0.575131	0.649658	1.12308	1.29841	0.811679	0.864308	0.527059	0.534296	0.295437	0.45883	0.639812	0.61653	0.275275	0.692967
LOC110259875	110259875	0	0.101086	0.256182	0.292913	0.0629976	0.431933	0.0320082	0.26341	0.0405794	0.118176	0.181826	0.271696	0.120452	0	0	0.254672	0.21491	0.209907	0.277227	0	0.207178	0.13086	0.125094	0.0858192	0	0	0.109346	0.117307	0.145194	0.113904	0	0.138019	0.0619271	0.312471	0.438195	0.0812072	0.347619	0.380023	0.130916	0.127104	0	0.116151	0.0738592	0.0573537	0.0882499	0	0	0.230989
LOC110259878	110259878	0.50702	0.454889	0.29278	0.18307	0.25199	0.308523	0	0.26341	0.202897	0.147721	0.0727306	0	0	0	0.179637	0.169782	0.21491	0.583074	0.519801	0.562565	0.207178	0.13086	0.275207	0.228851	0	0	0	0	0	0	0	0	0.154818	0.749929	0.0821615	0.0270691	0.10696	0.126674	0.104733	0.584679	0	0.0464605	0	0	0	0	0	0
PACRG	106506364	0.225342	0.202173	0.329377	0.0732282	0.25199	0.0617047	0.160041	0.105364	0.121738	0.354529	0.145461	0	0.0401508	0.0389563	0.0359275	0.127336	0	0.209907	0.485147	0	0.207178	0.157032	0.500376	0.200245	0	0.0553659	0.0820095	0	0	0.0569518	0.164093	0.0345046	0.0619271	0	0.328646	0.189484	0.1337	0	0.235649	0.0508417	0	0	0	0	0	0	0.025025	0
LOC106508449	106508449	0	0	0	0	0	0	0	0	0	0	0	0	0	0	0	0	0	0	0	0	0	0	0	0	0	0	0	0	0	0	0	0	0	0	0	0	0	0	0	0	0.0310035	0	0	0	0	0	0	0
PRKN	733673	1.18305	1.71847	1.24431	0.475983	0.661475	0.401081	0.768197	1.10632	0.243476	0.709059	0.290922	0	0.160603	0.155825	0.0359275	0.0848908	0.399119	0.536428	0.519801	0.482198	0.73992	0.418751	0.950714	2.08827	0.152911	0	0.0273365	0.0782045	0.261349	0.0854277	0.0328187	0.345046	0.216745	0.468706	0.492969	0.514313	0.427839	0.981726	0.445114	0.889729	0.186021	0.209072	0.443155	0.114707	0.0441249	0.107223	0.025025	0.307985
LOC110256593	110256593	0.0563356	0	0.0365975	0	0	0	0.0960246	0	0	0	0.0363653	0.067924	0	0	0	0	0.0307015	0	0	0	0	0	0	0	0	0.027683	0	0.156409	0	0	0	0	0	0	0	0.0541382	0	0	0.0523664	0	0.0310035	0.0232302	0.0738592	0	0	0.0268056	0	0
AGPAT4	100156632	11.0981	15.2135	13.1019	12.6685	13.6075	12.2175	13.8275	10.7471	11.1187	11.7881	6.80031	6.21505	8.91348	7.36273	9.62857	5.68768	13.0174	14.1337	12.5792	14.1445	11.6907	9.36956	11.1083	10.0695	5.88709	6.69928	6.72478	6.9602	12.1382	10.2513	10.7973	9.86833	12.2616	15.561	12.9541	9.66366	11.1505	10.0706	12.3585	8.74476	8.46394	6.92261	6.64733	7.65672	6.9938	7.29114	7.63263	7.69963
MAP3K4	100154202	54.9835	51.2003	50.4313	51.7723	54.2724	48.1297	51.2131	48.9943	70.9327	84.1416	69.5304	74.9541	71.3881	59.0187	74.2262	68.2522	53.4206	45.5497	35.8316	42.996	57.921	63.781	59.0694	62.3333	52.2575	61.5392	55.7665	62.0943	75.9656	80.5299	80.012	77.3594	47.1884	44.6833	43.0526	46.5588	54.0949	53.2032	58.8075	49.4689	64.9522	62.1641	57.0193	55.9199	64.621	68.9709	71.1211	65.9473
LOC106508795	106508795	0	0	0	0	0	0	0	0	0	0	0	0	0	0	0	0	0	0	0	0	0	0	0	0	0	0	0	0	0	0	0	0	0	0	0	0	0	0	0	0	0	0	0	0	0	0	0	0
PLG	733660	0	0	0	0	0	0	0	0	0	0	0	0	0	0	0	0	0	0	0	0	0	0	0	0	0	0	0	0	0	0	0	0	0	0	0	0	0	0	0	0	0	0	0	0	0	0	0	0
SLC22A3	100142677	0	0	0.0365975	0	0	0.092557	0	0	0	0	0.0363653	0	0	0	0	0	0	0	0	0.0401832	0	0	0	0	0	0	0.109346	0	0	0	0	0	0	0	0	0	0	0	0	0	0	0	0.0369296	0	0	0	0	0
LOC106508794	106508794	0	0.0505432	0	0.0732282	0	0	0.160041	0	0	0	0	0	0	0	0	0	0	0	0.173267	0	0.0295968	0	0	0	0	0	0.0273365	0.0391022	0	0	0	0	0	0	0	0.0270691	0.0267399	0.0633371	0	0	0	0	0.110789	0	0.0441249	0	0	0
SLC22A2	396936	0	0	0	0	0	0	0	0	0	0	0	0	0	0	0	0	0	0	0	0	0	0	0	0	0	0	0	0	0	0	0	0	0	0	0	0	0	0	0	0	0	0	0	0	0	0	0	0
LOC102165795	102165795	0	0	0	0	0	0	0	0	0	0	0	0	0	0	0	0	0	0	0	0	0	0	0	0	0	0	0	0	0	0	0	0	0	0	0	0	0	0	0	0	0	0	0	0	0	0	0	0
LOC110259889	110259889	0	0	0	0	0	0	0	0	0	0	0	0	0	0	0	0	0	0	0	0	0	0	0	0	0	0	0	0	0	0	0	0	0	0	0	0	0	0	0	0	0	0	0	0	0	0	0	0
SLC22A1	397049	0.225342	0.303259	0.219585	0	0.125995	0	0	0	0.365214	0.620426	0.0727306	0	0	0	0	0	0	0.373167	0.173267	0	0	0.209376	0.100075	0.0286064	0	0	0	0.117307	0	0	0	0	0	0	0.246485	0.0541382	0.0802198	0.158343	0.0523664	0.127104	0	0	0.0369296	0	0	0	0	0
IGF2R	397214	103.488	123.174	88.6757	89.1553	90.1181	105.268	71.7624	93.4053	83.4312	130.585	100.841	88.505	102.987	88.2749	77.3519	88.0742	122.775	129.069	94.777	98.8105	101.132	101.73	88.5415	91.0828	94.6903	132.38	106.093	87.1198	95.3345	117.862	76.8614	82.8112	114.503	135.362	103.66	90.14	66.1278	69.2275	81.0894	82.1855	143.205	164.795	87.9294	94.0314	60.032	80.9799	65.991	77.3043
LOC102166961	102166961	0.619691	0.758148	0.988132	0.915352	0.661475	0.246819	0.608156	0	0.162317	0.0295441	0	0.033962	0.0401508	0	0.0359275	0	0.307015	0.349844	0.900988	0.12055	0.325565	0.549611	0.950714	0.228851	0.229367	0.221464	0.164019	0.391022	0.0290388	0.0284759	0.0328187	0.0690093	0.774089	0.593694	0.273872	0.460174	0.240659	0.158343	0.680763	0.635521	0.372041	0.418144	0.221578	0.172061	0.0441249	0.107223	0.1001	0.0384982
MAS1	100522470	0	0	0	0	0	0	0	0	0	0	0	0	0	0.0389563	0	0	0	0.023323	0	0	0	0	0	0	0	0.138415	0	0	0	0	0	0	0	0.0937412	0	0	0	0	0	0	0	0.209072	0	0	0	0	0	0.0769963
PNLDC1	100152694	0.112671	0.101086	0.219585	0.109842	0.0944964	0.0308523	0	0.0526821	0.365214	0	0.0363653	0	0.0803016	0.0779125	0.215565	0.0424454	0.245612	0.023323	0	0	0	0.104688	0.125094	0.171638	0	0	0.273365	0.0391022	0.0290388	0.0569518	0.0656374	0	0.0309635	0	0	0.189484	0.0534799	0.0633371	0	0.0254208	0.279031	0.139381	0.295437	0.0573537	0.198562	0	0.125125	0.115494
MRPL18	100156324	11.4361	11.3217	14.0534	12.0827	13.387	13.9144	16.8683	16.5949	10.8753	13.413	19.0918	15.1471	16.8232	20.1404	19.0056	18.5486	16.2411	21.0373	15.2475	12.3764	15.1536	13.0598	12.2342	14.532	18.12	19.3781	18.9989	14.4287	16.4069	15.32	16.8032	13.6638	18.8878	15.686	14.3509	15.1858	14.8941	14.9159	15.2648	17.032	21.7954	21.1628	21.3453	19.1561	15.6644	18.6835	15.4655	16.2847
TCP1	100153485	91.1509	100.985	96.6174	82.0156	105.269	87.2504	85.0778	92.7731	86.3123	96.1956	99.8954	89.4899	119.89	121.855	105.088	140.919	123.266	144.579	125.237	124.046	106.282	95.5014	102.877	96.804	163.195	170.306	137.011	104.207	94.3472	95.6221	100.556	88.9875	156.861	133.831	134.745	128.659	98.8308	108.592	103.974	92.786	177.743	135.665	159.499	125.977	101.201	110.091	104.054	85.8894
ACAT2	100152303	16.0556	13.4445	9.22257	12.9614	15.9384	17.4933	16.2282	15.1198	12.7013	9.60184	10.2186	15.3848	16.1808	18.2315	17.7841	15.6624	13.8771	13.0375	12.2326	10.97	12.4307	15.3891	13.8354	14.2174	20.9106	22.4509	15.5271	13.2557	12.719	15.4339	16.3765	9.45427	22.077	11.5614	15.0629	16.052	14.1722	18.8111	15.7885	15.405	27.283	16.3076	16.6922	17.7796	12.9948	15.6813	17.3423	15.4763
WTAP	100157533	156.275	162.901	153.453	158.942	142.942	142.476	152.583	151.514	162.886	187.635	165.644	183.191	155.785	165.486	182.727	183.916	149.301	153.745	145.648	163.063	148.014	192.521	177.859	180.678	173.707	185.144	149.312	157.582	134.13	142.294	178.665	177.043	168.442	160.641	145.755	175.841	170.761	182.474	158.513	184.504	169.837	163.657	165.408	190.701	160.438	166.463	175.55	176.052
LOC102157641	102157641	1.07038	0.353802	1.61029	2.5996	1.07096	0.894718	2.17656	2.26533	3.40867	1.2704	2.43647	3.02262	1.68633	2.4932	4.02388	1.27336	2.0263	0.746334	0.970295	1.80824	1.00629	1.38711	1.70128	2.43154	2.63772	1.24573	1.88622	2.30703	3.45562	2.3635	3.61006	3.10542	1.42432	0.687435	0.958551	2.13846	2.37985	2.43848	1.62336	1.75404	3.5964	1.50997	1.69876	2.00738	2.91225	3.59196	2.7027	3.58033
SOD2	100154319	71.9969	53.7274	48.3819	46.1338	83.5978	45.7849	44.8435	40.4071	35.8316	31.4645	33.5652	32.3658	35.413	35.7618	39.3765	33.1074	69.8458	54.016	52.292	54.6491	51.7648	78.5682	91.6188	123.808	33.1053	30.8942	30.8902	31.9856	32.4364	34.4843	27.3051	29.6395	56.6633	50.4952	53.8979	40.3059	54.3355	44.3043	88.9443	79.4401	26.4459	26.9239	32.3873	34.613	31.064	28.9769	35.5605	33.3009
FNDC1	100154276	2.30976	1.01086	0.365975	1.79409	1.54344	0.185114	0	0.474139	1.98839	1.68401	0.290922	0.407544	0.803016	0.818081	0.107782	0.169782	0.276313	0.23323	0.415841	0.924214	0.118387	0.523439	0.175132	0.686553	0.458734	0.0830489	0.273365	0.860249	0.319427	0.14238	0.164093	0.103514	0	0.187482	0.0821615	0.135345	0.320879	0.380023	0.471298	0.330471	0.310035	0.464605	0.110789	0.0573537	0.0882499	0.991809	0.175175	0.115494
LOC110259896	110259896	0	0	0	0	0	0	0	0	0	0	0	0	0	0	0	0	0	0.23323	0	0	0	0	0.0250188	0	0	0	0.0273365	0	0	0	0.0656374	0	0	0	0	0	0.0267399	0	0	0	0.0310035	0	0	0	0	0	0	0
LOC102158235	102158235	0	0.0505432	0.073195	0	0.0944964	0.0617047	0.0320082	0	0	0.0886323	0	0	0.0401508	0	0	0	0.0307015	0.0932918	0	0	0.147984	0	0.0250188	0.0858192	0	0	0.0820095	0	0	0	0	0	0	0.0937412	0.0547743	0	0	0.126674	0.0261832	0.0254208	0	0	0	0	0.0220625	0.0536113	0.025025	0
LOC106508799	106508799	0.0563356	0.15163	0.14639	0.219685	0.0629976	0.092557	0.160041	0	0.0811587	0.443162	0.0727306	0	0.0401508	0.350606	0	0.0848908	0	0.0699689	0.138614	0	0.0295968	0.183204	0.0750564	0	0	0.027683	0	0	0	0.711898	0.131275	0	0.154818	0.0624941	0.0547743	0.216553	0.1337	0.0950057	0.0785496	0.0254208	0.0310035	0.185842	0.0738592	0.0573537	0.0441249	0.134028	0	0.153993
LOC106508800	106508800	4.33784	0.909778	1.64689	2.05039	3.33887	2.5916	3.68094	2.84483	0.689849	0.531794	0.945497	0.475468	1.12422	1.8699	1.76045	1.69782	3.59207	2.75211	5.71781	5.38455	3.22605	1.80586	3.22742	2.54597	0.841012	0.525976	0.492057	0.312818	1.5681	0.597994	0.295368	0.621084	4.6755	3.1872	3.64249	3.38364	2.29963	1.20341	4.32023	3.02508	0.310035	0.603986	0.627803	1.03237	1.12519	1.12584	0.950951	0.61597
TAGAP	100155114	172.218	134.243	115.355	173.404	392.853	313.275	265.828	220.527	226.92	169.051	214.082	229.379	263.429	253.333	281.564	236.463	207.941	268.167	193.504	178.855	300.496	223.587	250.688	245.929	164.341	170.223	224.542	182.295	263.76	241.134	185.393	206.131	196.495	227.604	165.418	217.852	305.343	267.694	309.669	279.629	185.99	207.469	170.282	173.065	214.16	190.669	199.024	239.189
RSPH3	100156750	1.18305	1.11195	2.23245	0.695668	1.16546	0.863866	0.992254	2.37069	0.852166	0.797691	2.29101	0.645278	1.64618	1.55825	0.898187	1.52803	2.057	1.1195	1.17821	0.924214	1.62782	0.916018	1.07581	1.23007	2.40835	1.63329	3.03435	0.977556	1.80041	1.93636	0.951742	0.96613	2.44612	1.74983	2.10881	1.57001	1.49744	0.918389	1.51863	1.52525	7.1928	3.25223	3.32366	1.80664	0.948686	0.536113	1.45145	0.769963
LOC100521937	100521937	0.788698	0.808691	0.695352	0.951966	0.503981	0.52449	0.736189	0.579503	0.933325	0.324985	0.581845	1.15471	0.843167	0.6233	0.502985	0.382009	0.614029	0.79298	0.31188	0	0.295968	0.863674	0.475357	0.486309	0.841012	1.05195	0.738086	0.70384	0.75501	0.996657	1.0502	1.03514	0.371563	0.218729	0.547743	0.974487	0.534799	0.918389	0.340382	0.355892	0.930104	0.557526	0.295437	0.659568	0.639812	0.562919	0.575575	0.346483
EZR	100152815	795.402	817.031	747.833	668.244	871.729	848.748	821.715	972.827	671.751	820.795	810.982	618.516	785.149	809.628	909.54	850.096	898.264	868.943	865.26	710.318	861.415	916.228	888.968	908.167	770.711	801.865	898.742	549.777	749.173	831.183	729.428	597.689	1027.37	892.416	1120.77	824.768	802.118	937.073	876.666	934.978	1064.13	995.881	984.58	721.538	738.321	707.321	715.866	661.09
SYTL3	100156434	61.5184	51.4024	45.4541	72.4593	107.6	58.9588	144.069	115.321	60.1386	62.9585	62.2937	67.958	64.161	65.5244	75.0525	66.7242	73.4379	59.1004	41.5841	55.0912	137.448	92.0991	154.441	148.639	67.6633	71.4497	78.8658	70.7359	66.8764	66.9753	72.398	50.8253	54.4958	46.5269	36.9453	57.9278	140.09	81.2299	145.107	114.216	80.547	76.9386	69.5015	78.718	66.3639	56.4259	56.6566	47.5452
LOC110259902	110259902	0.619691	0.606518	0.109792	0.512597	0.314988	0.431933	0.640164	0.316092	0.0811587	0.0590882	0.109096	0.237734	0.200754	0.155825	0.107782	0	0.368418	0.0466459	0.485147	0	0.503146	0.183204	0.350263	0.572128	0.305823	0.249147	0.328038	0	0.406544	0.62647	0.328187	0.103514	0.309635	0.0937412	0.356033	0.378967	0.374359	0.253349	0.261832	0.279629	0.0930104	0.534296	0.258507	0.54486	0.110312	0.61653	0.15015	0.42348
DYNLT1	100158053	21.1258	27.8493	22.6172	24.385	22.0177	29.8342	30.0557	23.3382	19.6404	27.151	12.4006	11.4792	16.5421	15.5046	14.6584	12.9458	19.741	23.6728	19.891	20.5738	23.3519	19.4458	24.5935	21.9411	14.5266	17.8001	19.2722	15.0153	16.2037	21.1291	20.7414	18.5635	26.0713	28.9973	22.2932	23.5501	22.4081	19.0011	23.7482	24.0989	23.7486	20.6285	16.9507	17.8657	15.7305	16.5927	16.6667	12.0499
TMEM181	100156875	12.5065	12.4842	13.8338	13.8401	13.3555	12.8346	11.523	9.16668	11.2405	15.422	13.2733	10.2565	12.4869	11.3752	10.4549	8.57397	13.3551	14.1104	14.3465	13.9436	14.2361	13.5047	17.9635	12.9301	8.63949	11.6268	12.1647	13.2557	14.6646	15.975	13.5213	12.1456	14.46	11.5302	12.023	17.5408	13.6908	10.9573	14.6626	10.753	11.5023	12.4979	12.9254	14.0517	10.4576	11.58	14.7397	10.279
TULP4	100627260	33.4633	28.5569	35.1336	32.8428	35.0582	29.4331	31.6881	32.6102	43.217	29.6918	35.6016	36.8488	32.6827	27.6589	30.7899	32.0038	33.0041	20.8507	26.094	28.6104	38.5646	30.5165	34.9513	37.5888	28.7091	28.375	28.6487	33.9016	37.2859	33.7724	31.1449	34.3666	25.6378	24.5289	28.2909	26.636	32.5158	25.1765	40.5054	35.7925	28.3992	28.7358	27.3648	29.5085	29.9388	29.3254	33.7587	36.6502
GTF2H5	100739493	10.7601	12.9896	9.91792	12.3756	11.1191	12.9888	11.3309	14.2242	14.4868	17.8151	15.3461	15.6565	17.7065	22.7505	18.826	20.2889	13.7543	15.1133	14	13.9436	9.67816	15.5723	10.8832	11.6714	23.0896	24.278	13.2855	17.5178	11.964	11.6182	12.7665	14.837	17.3705	14.3736	13.3649	17.4054	13.8513	19.0011	13.4844	18.0234	22.0435	18.6539	17.5785	19.3282	18.4663	21.2569	16.5165	21.02
SERAC1	100523935	27.9424	25.4738	27.1187	28.5956	26.585	23.1084	22.9499	20.7567	49.872	43.9616	31.3469	36.8148	39.0667	34.9827	41.7477	30.5182	23.1182	22.9731	29.7673	25.5565	33.5332	27.4805	35.3265	29.7793	29.7413	26.0497	28.2659	33.7452	42.1644	39.9802	49.4249	51.4809	22.4176	22.6229	22.8683	27.0961	27.0875	26.9816	27.3353	23.0058	26.88	23.8575	28.3989	31.6306	37.8151	39.7528	45.3453	43.5799
LOC110259904	110259904	0	0	0	0	0	0	0	0	0.0405794	0	0	0	0	0.0779125	0	0	0.0307015	0	0	0	0	0.104688	0	0	0.114684	0	0	0	0.145194	0.284759	0	0.0690093	0	0.0312471	0	0	0	0.0316686	0	0	0	0.0464605	0	0	0.110312	0.0804169	0.125125	0
LOC110259908	110259908	0	0	0	0.0366141	0.0314988	0	0.192049	0	0	0.147721	0.0363653	0	0.0803016	0.116869	0.14371	0.127336	0.0307015	0	0.0346534	0.160733	0.118387	0.157032	0	0	0.152911	0.110732	0.0273365	0.0391022	0	0	0.131275	0.0345046	0	0	0	0	0.0802198	0.0316686	0.0261832	0.0508417	0.0310035	0.0232302	0.0369296	0	0.242687	0.348473	0.15015	0.192491
SYNJ2	100516167	6.47859	3.63911	4.06232	4.83306	2.5199	13.4516	1.98451	4.95211	14.2028	15.038	6.83667	12.2603	10.921	11.8037	7.07771	10.3142	7.36835	16.1395	6.65345	10.0458	3.25565	12.4055	2.95222	6.86553	8.83063	8.24952	4.29183	8.09416	9.17627	14.6651	7.48266	12.0076	7.61703	8.46795	3.69727	6.41537	3.79707	14.3142	3.24672	5.84679	5.05356	9.10626	7.64443	7.88614	10.5017	14.073	8.15816	14.5138
LOC110259909	110259909	0	0	0	0	0	0	0	0	0	0	0	0	0	0	0	0	0	0	0	0	0	0	0	0	0	0	0	0	0	0	0	0	0	0	0	0	0	0	0	0	0	0	0	0	0	0	0	0
LOC106506437	106506437	0	0.0505432	0	0	0.0314988	0	0	0	0	0	0	0.033962	0	0	0	0	0	0.0466459	0.0346534	0	0	0	0	0	0	0	0	0	0	0	0	0	0	0	0	0.0812072	0	0.0633371	0	0.0508417	0.124014	0	0	0.0286769	0.0882499	0	0	0
SNX9	100627455	59.9974	53.3736	55.8112	48.0743	39.153	65.6538	44.0433	41.6188	13.6347	14.8902	6.9094	5.33203	7.38775	6.50569	8.11961	5.00856	44.1794	47.9053	47.6831	46.7732	44.3656	53.1814	40.6305	39.7915	3.32582	3.84793	7.87291	3.94932	6.18527	6.86269	4.3977	4.58912	46.0738	46.8081	45.271	35.5417	38.2381	56.4967	42.5739	43.0629	3.44138	3.74007	6.09338	4.01476	5.86862	6.51377	4.9049	5.65923
LOC110259393	110259393	0	0	0	0	0	0	0	0	0	0	0	0	0	0	0	0	0	0	0	0	0	0	0	0	0	0	0	0	0	0	0	0	0	0	0.0273872	0	0	0	0	0	0	0	0.0369296	0	0	0	0	0
LOC106506439	106506439	1.01404	0.303259	0.219585	0.292913	1.10246	0.431933	0.35209	0.421457	0.0405794	0.118176	0	0	0.0401508	0.0389563	0.0359275	0.0424454	0.337716	0.186584	0.0693068	0.12055	0.177581	0.444923	0.675508	0.429096	0.0764557	0	0.0820095	0	0.0290388	0.0284759	0	0.103514	0.0619271	0.218729	0.136936	0.0541382	0.374359	0.158343	0.392748	0.6101	0.155017	0.209072	0	0.0573537	0.0661874	0.160834	0	0
LOC110259912	110259912	0	0	0	0	0	0	0.0320082	0	0	0.0295441	0	0.067924	0	0	0	0.254672	0	0	0.20792	0	0.0295968	0	0	0.0572128	0	0	0	0	0	0	0	0.207028	0	0	0.164323	0	0	0	0.0261832	0	0.0930104	0.0464605	0.110789	0	0	0	0	0
ZDHHC14	100525194	9.40804	13.2423	13.6875	15.1216	14.017	11.7856	11.1709	12.9071	18.1796	25.2307	16.9826	21.1244	17.9876	11.3752	21.8798	16.9782	10.1008	8.65281	6.86137	10.6485	15.0056	13.7141	14.5609	14.8181	12.8446	10.4088	9.37642	15.6409	23.3763	16.2597	17.8534	16.8383	7.74089	7.21807	8.73651	8.90573	16.4183	11.4957	11.0231	16.2439	9.67308	12.2888	12.7038	11.6428	22.1948	12.7059	18.5435	19.5571
LOC110259916	110259916	0	0	0.182987	0	0	0	0	0	0.0811587	0.0295441	0	0.067924	0.0401508	0.272694	0.0359275	0.0424454	0	0	0	0.0401832	0	0.0261719	0	0	0	0.0830489	0.109346	0.156409	0.0580777	0.0569518	0	0.0690093	0	0	0	0	0	0	0.0523664	0.0762625	0.0620069	0.0464605	0.0369296	0	0.0220625	0.160834	0.0750751	0.0769963
LOC110259913	110259913	0	0	0	0	0	0	0	0	0	0	0	0	0	0	0	0	0	0	0	0	0	0	0	0	0	0	0	0	0	0	0	0	0	0	0	0	0	0	0	0	0	0	0	0	0	0	0	0
TMEM242	100152509	3.54914	4.64998	2.9644	4.13739	5.92178	5.15234	4.22508	6.84867	4.86952	3.98846	8.10946	6.62259	8.23091	7.05108	7.22142	10.3991	6.60082	6.83362	7.51978	5.46491	6.71848	6.70002	6.52991	5.378	9.02177	7.03147	8.39231	7.15571	6.91124	5.86604	6.59656	6.17633	7.05969	6.28066	6.46337	7.06503	6.95238	4.59194	6.5458	6.91447	6.78976	6.08632	8.2353	7.51334	6.50843	6.00446	7.95796	8.2386
LOC100153697	100153697	0.169007	0.0505432	0	0.0366141	0	0	0.0960246	0.0526821	0	0.443162	0.181826	0	0.0401508	0	0.107782	0.127336	0	0.116615	0.138614	0	0	0.0261719	0.0250188	0.257458	0	0.138415	0.136683	0.0391022	0	0	0.0984561	0	0	0.0312471	0	0	0.10696	0	0.130916	0	0.124014	0.092921	0.147718	0.114707	0.397124	0.0804169	0.05005	0.269487
LOC110259915	110259915	0.225342	0	0.073195	0.0366141	0.0629976	0.0308523	0.160041	0	0.0811587	0.0295441	0.109096	0	0	0	0.215565	0	0.0307015	0.023323	0	0	0.0591936	0	0	0	0	0	0	0.0391022	0.0871165	0	0.0328187	0.0690093	0	0	0.0547743	0	0	0	0.0785496	0.0254208	0.0310035	0.0232302	0.110789	0	0.0441249	0.18764	0.05005	0
LOC110259919	110259919	0.0563356	0	0.256182	0.0732282	0	0.123409	0.0960246	0	0	0.0886323	0.0363653	0.101886	0	0.155825	0	0	0.122806	0	0	0	0.147984	0.0261719	0	0	0.0764557	0.0830489	0.136683	0.0782045	0	0	0.229731	0.138019	0.216745	0	0.0821615	0	0.0534799	0.22168	0	0.0762625	0	0.209072	0.184648	0.143384	0.0220625	0.0268056	0.15015	0.115494
ARID1B	100152904	155.261	143.593	124.029	135.033	138.658	127.482	123.392	130.599	161.952	133.746	149.97	156.972	148.919	126.335	147.554	126.36	145.955	113.583	113.906	118.782	131.38	141.852	140.305	146.15	114.263	118.981	130.477	135.411	130.471	137.453	152.935	155.34	116.949	116.239	123.352	106.381	125.624	124.014	123.218	125.452	104.172	120.286	113.115	129.189	139.766	136.896	138.263	150.99
LOC110259923	110259923	0	0	0.073195	0.109842	0	0.246819	0	0	0	0.0590882	0	0.033962	0	0	0	0.0848908	0	0	0	0.12055	0	0	0.125094	0	0	0	0	0.117307	0	0.0284759	0	0.138019	0	0	0	0	0.0534799	0	0	0	0	0.0232302	0	0	0	0	0	0
MIR9857	104796125	0	0	0	0	0	0	0	0	0	0	0	0	0	0	0	0	0	0	0	0	0	0	0	0	0	0	0	0	0	0	0	0	0	0	0	0	0	0	0	0	0	0	0	0	0	0	0	0
MIR9787	104796614	0	0	0	0	0	0	0	0	0	0	0	0	0	0	0	0	0	0	0	0	0	0	0	0	0	0	0	0	0	0	0	0	0	0	0	0	0	0	0	0	0	0	0	0	0	0	0	0
LOC102161179	102161179	0.394349	0.353802	0.329377	0.146456	0.0629976	0.0308523	0.0960246	0.210728	0.162317	0.0295441	0	0.101886	0	0.0389563	0	0.297118	0.0307015	0	0	0	0.0591936	0.0261719	0.100075	0.143032	0.152911	0.0553659	0.273365	0.117307	0	0.0569518	0.131275	0.345046	0.0309635	0	0.0821615	0.0541382	0	0	0	0.0762625	0.248028	0.0232302	0.517014	0.0860306	0.0661874	0.107223	0	0.307985
NOX3	100511606	0	0	0	0	0	0	0	0	0	0	0	0	0	0	0	0	0	0	0	0	0	0	0	0	0	0	0	0	0	0	0	0	0	0	0	0	0	0	0	0	0	0	0	0	0	0	0	0
TFB1M	100147809	7.94332	7.17714	7.46589	7.35943	8.50468	6.88007	9.50644	9.74618	10.5506	9.54275	10.9823	10.4603	10.8809	11.1804	12.862	14.5163	10.1315	7.99977	10.1881	7.91609	6.71848	9.36956	7.68077	7.23742	13.418	12.3466	11.8094	10.714	9.52474	9.68181	12.1101	11.2485	12.1067	8.06174	10.1333	10.0968	9.33223	8.32883	9.03321	8.87187	13.3935	10.3839	13.4424	12.0443	11.2519	13.5637	12.988	11.8574
CLDN20	100153817	0.0563356	0.0505432	0	0	0	0	0	0.105364	0.0811587	0.147721	0	0	0	0	0	0	0.0614029	0	0	0	0	0	0	0	0	0.027683	0	0.0782045	0	0	0	0	0	0.0312471	0.0547743	0	0	0	0.0523664	0	0	0	0	0	0	0	0	0
LOC106508808	106508808	0	0.252716	0	0.256299	0.125995	0.154262	0.0960246	0.210728	0.0405794	0	0.145461	0.305658	0.120452	0.0779125	0.0359275	0.0424454	0.0614029	0	0	0	0.266371	0.104688	0	0.0286064	0.0382278	0.027683	0.0820095	0.0391022	0.0290388	0.0284759	0.0984561	0.0345046	0.0309635	0.0312471	0.0273872	0.135345	0	0.126674	0.0523664	0	0.0310035	0.116151	0.110789	0.143384	0.0661874	0.134028	0.125125	0.115494
TIAM2	100155014	2.70411	3.84128	3.80614	6.00471	2.36241	3.67143	2.40062	2.84483	3.08403	4.13618	5.05477	5.46788	5.50066	3.85667	1.8323	1.27336	2.30261	3.1486	4.15841	3.69685	3.61081	3.58556	4.40331	3.5758	1.10861	2.02086	3.82711	3.67561	6.53374	5.12566	3.01932	2.65686	2.41516	2.71849	3.2043	5.06192	2.08571	3.89523	3.24672	2.64377	2.32526	4.43698	2.58507	5.47728	4.69931	4.61057	1.82683	1.88641
SCAF8	100512874	178.865	174.121	163.078	183.107	174.503	184.343	152.391	178.908	216.653	202.052	196.773	188.557	183.61	189.327	203.493	205.393	165.082	146.142	170.183	147.914	178.765	198.357	195.922	209.456	203.946	190.154	181.35	165.05	192.208	200.015	210.466	229.352	170.95	165.109	170.595	167.747	176.671	183.203	169.405	192.944	174.518	172.415	163.413	166.985	185.788	195.145	217.467	239.459
LOC110256595	110256595	2.87311	2.98205	3.44016	3.07558	2.6144	2.34478	1.44037	0.842913	1.29854	3.89982	1.34552	1.15471	2.08784	1.67512	2.08379	1.35825	1.81139	1.09618	2.0099	1.40641	3.19646	2.69571	2.10158	2.63179	0.53519	1.93781	1.64019	1.95511	2.75869	1.82246	1.96912	0.96613	1.6101	2.56226	3.17691	4.60174	2.05897	1.26674	1.64954	1.29646	1.45716	1.41705	0.775522	1.9787	1.52231	2.17126	1.67668	1.88641
CNKSR3	100513248	1.07038	3.28531	0.43917	0.18307	0.661475	0.277671	0.640164	0.210728	1.29854	1.03404	0	0.033962	0	0.116869	0.0359275	0.169782	0.245612	1.09618	0.623761	0.803664	0.266371	0.471095	0.275207	0.143032	0.267595	1.52256	0.191356	0.938453	0.0580777	0	0.131275	0	0.123854	0.312471	1.0681	0.29776	0.320879	0.918389	0.968779	0.432154	0.186021	0.278763	0.221578	0.0860306	0.0441249	0.134028	0.125125	0.0384982
LOC110259934	110259934	0.394349	1.76901	1.06133	1.79409	1.29145	0.52449	0.736189	0.474139	0.0405794	0.147721	0.0363653	0.033962	0.0803016	0.0389563	0	0.0424454	0.890343	0.956241	1.31683	1.84843	1.06549	0.601955	0.950714	0.657947	0.0382278	0.0830489	0.328038	0.273716	0.0290388	0	0.164093	0.138019	0.247708	1.43736	0.794228	1.19104	1.41722	0.633371	1.09969	0.991412	0.155017	0.301993	0.184648	0.0860306	0.0220625	0.107223	0.05005	0.192491
IPCEF1	100737172	74.3066	51.2003	49.7726	73.8872	77.0461	59.4525	62.6081	76.6524	185.813	134.603	171.462	201.429	163.173	145.073	182.009	170.503	71.3502	63.9049	54.0246	78.9198	88.7608	77.626	104.478	74.2336	134.638	150.623	115.415	160.124	175.888	167.182	189.265	172.73	76.9754	73.6181	54.7469	88.5159	85.7549	79.3614	89.6251	96.1924	131.207	170.115	111.047	168.62	168.91	170.028	214.665	233.915
OPRM1	396802	0	0	0	0	0	0	0	0	0	0	0	0	0	0	0	0	0	0	0	0	0	0	0	0	0	0	0	0	0	0	0	0	0	0	0	0	0	0	0	0	0	0	0	0	0	0	0	0
RGS17	100514020	0	0.15163	0	0	0.0314988	0.0308523	0	0	0	0.236353	0.218192	0.135848	0	0.0389563	0.071855	0	0.0307015	0	0	0.0401832	0	0	0	0	0.0382278	0.0830489	0.0820095	0.234613	0	0.199331	0.0656374	0.172523	0	0.124988	0.164323	0	0	0.0316686	0	0	0	0.092921	0.147718	0	0.0220625	0.0268056	0.05005	0.0769963
MTRF1L	100514202	15.7176	19.358	21.8121	17.7578	14.7729	13.6367	13.9236	12.8544	22.9273	23.2808	14.4007	15.8263	14.4543	14.6865	14.4788	11.1631	13.1709	14.9967	17.1188	17.8012	15.5087	14.0805	17.0128	15.8193	11.1243	15.7793	12.8208	15.2108	18.8462	17.3988	22.9074	23.1526	14.7696	14.2487	13.7757	15.7813	16.6857	13.2375	12.2014	11.4648	12.1224	14.1472	13.11	14.2811	17.2308	16.1906	17.968	15.7072
FBXO5	100514379	6.59126	6.6717	6.44116	7.72557	8.37868	7.92905	5.76148	9.74618	5.55937	9.57229	9.7459	8.32069	11.1619	15.115	7.72441	17.7846	8.99553	10.9851	8.1782	6.67041	9.14541	8.16565	7.43058	9.01101	28.9767	32.1953	18.0694	13.9595	9.58281	10.7639	9.45178	9.00571	13.2524	10.1865	9.77722	13.2638	8.07546	7.31544	6.02214	6.02474	33.7938	21.2557	20.7914	20.1885	8.7588	11.0975	9.03403	5.62073
VIP	100500718	0	0	0	0	0	0	0	0	0	0	0	0	0	0	0	0	0	0	0	0	0	0	0	0	0	0	0	0	0	0	0	0	0	0	0	0	0	0	0	0	0	0	0	0	0	0	0	0
MYCT1	100515064	0.338013	1.16249	0.475767	0.402755	0.188993	0.308523	0.160041	0.210728	0.0405794	0.443162	0.181826	0	0.562111	0.233738	0.179637	0.212227	0.122806	0.419813	0.589107	0.361649	0.443952	0.314063	0.175132	0.0572128	0.267595	0.498293	0.0820095	0.35192	0.319427	0.199331	0.0656374	0.345046	0.123854	0.5312	0.629905	0.216553	0.1337	0.66504	0.785496	0.152525	0.372041	0.139381	0.0369296	0.143384	0	0	0.35035	0
SYNE1	100157427	260.834	244.023	196.016	228.216	251.518	265.053	280.04	348.386	343.017	337.748	683.886	471.698	517.865	380.096	329.383	398.69	325.282	213.242	207.886	236.197	235.147	277.972	256.518	279.971	399.213	420.726	428.964	351.998	402.856	381.349	310.432	317.788	232.567	219.979	210.306	177.654	312.723	226.272	275.159	301.72	351.238	349.081	346.178	273.004	316.221	332.953	319.194	337.013
LOC102163894	102163894	0	0	0	0	0	0	0	0	0	0	0	0	0	0	0	0	0	0	0	0.241099	0	0	0	0	0	0	0	0	0	0	0	0	0	0	0	0	0	0	0	0	0	0	0	0.0286769	0	0	0	0.269487
ESR1	397435	0.338013	0.555975	1.06133	0.439369	0.976463	0.493638	0.448115	0.842913	0.121738	0.118176	0.0363653	0.33962	0.0803016	0.194781	0.467057	0.169782	0.460522	0.746334	1.00495	0.683114	0.73992	0.680471	0.950714	0.572128	0	0.110732	0.246029	0.156409	0.0580777	0	0.0984561	0.241533	0.990833	0.84367	0.794228	0.270691	0.561538	0.66504	1.02114	0.457575	0	0.0232302	0.0738592	0	0.198562	0.107223	0.15015	0.0769963
CCDC170	100516653	5.63356	9.75484	7.2097	5.67518	2.20492	3.67143	5.50541	4.42529	0.689849	1.21131	0.800036	0.135848	0.281056	0.973906	0.43113	0.0848908	3.53067	6.04064	6.41088	4.21924	3.52202	2.85274	3.60271	2.71761	0.344051	0.525976	0.874768	0.156409	0.464621	0.398663	0.164093	0.138019	5.6044	4.46833	7.31237	3.35657	2.37985	2.28014	3.2729	3.86397	0.186021	0.209072	0.738592	0.114707	0.26475	0.321668	0.125125	0.307985
ARMT1	100157036	4.33784	4.39726	4.75767	3.99094	5.70128	7.62053	4.80123	6.47989	3.97678	2.54079	4.80022	3.32828	6.98624	6.70048	5.06578	5.9848	6.3552	9.44579	10.6732	9.96543	6.77767	4.97267	4.67851	4.80587	9.4805	10.3257	8.52899	5.94354	6.73701	4.727	4.98844	4.55461	12.1067	8.4367	7.91489	11.0713	6.52454	5.57367	5.65557	6.25352	12.7114	7.57306	11.0789	9.23395	5.80243	5.97766	7.55756	4.31179
RMND1	100156656	3.77448	5.40812	6.03859	6.55392	7.43372	7.68223	6.72172	9.37741	4.95068	5.14068	8.00036	8.45654	8.39152	9.46637	8.76631	10.1445	7.12274	8.13971	8.14354	8.5992	9.32299	7.11877	5.60421	7.55209	10.3597	10.9348	10.4699	9.18902	9.4957	6.60641	7.48266	7.76355	10.0012	7.40555	7.2576	8.5809	8.61026	6.96709	7.20038	9.81244	8.24692	9.87285	10.9681	11.7002	10.7665	10.5078	9.28428	9.27805
ZBTB2	100157847	27.6608	29.2645	24.8497	30.4629	30.2704	24.867	26.3748	34.5068	35.7504	29.5146	35.7471	42.9619	37.019	28.9835	42.3585	39.262	32.6357	29.6435	26.198	29.0525	34.2435	31.0138	29.7473	34.5851	39.1453	39.5866	31.8744	34.1753	32.9881	35.3386	36.1006	32.7104	28.858	21.0918	26.456	28.7744	27.8363	25.4615	26.9949	29.1577	38.5373	34.3808	33.7537	42.155	33.1158	29.9955	32.3073	31.0295
AKAP12	100152595	1.23938	1.46575	0.14639	2.16023	1.85843	0.678752	0.54414	1.21169	1.70433	3.13168	0.800036	2.17357	2.20829	1.2466	0.934115	1.31581	1.71928	0.79298	1.28218	2.12971	0.147984	0.601955	0.875658	1.11565	2.10253	0.442927	3.28038	2.50254	1.01636	0.370187	0.75483	1.41469	1.14565	0.749929	0.520356	1.46173	0.508059	0.316686	0.65458	1.01683	1.42616	1.16151	0.480085	1.66326	0.970749	0.42889	0.425425	1.03945
LOC106508814	106508814	0	0	0.109792	0.0732282	0.0629976	0	0	0.0526821	0.0405794	0	0	0	0	0	0.0359275	0.0848908	0	0.023323	0	0.0401832	0.0295968	0.0261719	0.0750564	0.0572128	0.0764557	0.0830489	0	0.0391022	0.0580777	0.0569518	0	0.0345046	0.0619271	0.0624941	0.109549	0	0	0	0	0	0.0930104	0.0464605	0	0.0286769	0.0661874	0	0.0750751	0.0384982
MTHFD1L	100154722	0.394349	1.21304	1.64689	0.951966	0.598477	2.0054	0.35209	1.26437	0.0405794	0.856779	0.909132	0.577354	0.602262	1.48034	0.646695	0.976244	1.56577	3.6617	1.42079	1.4466	1.21347	1.57032	1.57618	0.886798	1.83494	3.07281	1.77687	0.430124	0.406544	0.427139	0.361006	0.379551	1.48625	1.28113	1.39675	1.65121	0.989377	1.48842	0.759313	0.660942	1.17813	1.7655	0.997099	0.573537	0.794249	0.911392	0.875876	0.192491
PLEKHG1	100621167	5.57722	7.27822	9.73493	7.76219	3.59086	4.75126	4.25709	7.90231	3.57098	3.69301	2.90922	0.883012	1.00377	1.32451	1.18561	1.74026	5.77188	4.12816	7.76236	4.42015	5.41622	5.75783	7.65575	10.1553	0.87924	1.21805	1.55818	0.938453	2.00368	1.30989	0.787649	1.38019	4.39682	7.21807	9.69506	6.36123	5.26777	3.80023	3.77038	6.48231	0.651073	1.2312	2.80665	0.516183	1.10312	1.82278	1.15115	2.34839
IYD	403124	0	0	0	0	0	0	0	0	0	0	0	0	0	0	0	0	0	0	0	0	0	0	0	0	0	0	0	0	0	0	0	0	0	0	0	0	0	0	0	0	0	0	0.0738592	0	0	0	0	0
LOC106508815	106508815	0	0	0	0	0	0	0	0	0	0	0	0	0	0	0	0	0	0	0	0	0	0	0	0	0	0	0	0	0	0	0	0	0	0	0	0	0	0	0	0	0	0	0	0	0	0	0	0
LOC110256937	110256937	0.169007	0	0	0	0	0	0	0	0	0	0	0	0	0	0	0	0	0	0	0	0	0.0261719	0	0	0	0	0	0	0	0	0	0	0	0	0	0	0	0	0	0	0	0	0	0	0	0	0.025025	0
LOC106508816	106508816	0	0.0505432	0	0	0.0314988	0	0	0	0	0	0	0.067924	0	0	0	0	0.0614029	0.023323	0	0	0	0.0523439	0	0	0	0.027683	0.054673	0.0391022	0	0	0	0	0	0	0	0	0.0802198	0	0	0	0.0310035	0	0.110789	0.0286769	0	0	0	0.0384982
PPP1R14C	100521302	0	0.101086	0	0	0	0	0	0.105364	0	0.0590882	0	0	0	0	0.071855	0	0	0	0.0346534	0	0.0591936	0	0.0250188	0	0.114684	0.027683	0	0.0782045	0	0.0284759	0	0.0690093	0	0	0	0.0812072	0	0	0.0261832	0.0762625	0	0.0232302	0	0.0286769	0	0	0	0
LOC102166801	102166801	0.788698	2.77988	1.02473	1.13504	0.472482	0.215966	0.288074	0.737549	1.46086	9.01095	1.60007	2.24149	0.52196	0.467475	0.57484	0.764017	0.675432	0.489782	0.831681	1.16531	0.562339	1.09922	1.6012	0.31467	1.60557	0.858172	1.31215	1.6814	0.929243	1.33837	1.37838	0.379551	0.619271	0.874917	0.164323	0.649658	0.588278	0.348354	0.418931	0.584679	0.961107	2.39272	0.406226	0.946336	0.904561	0.723752	0.45045	0.230989
LOC100521647	100521647	0.225342	0.454889	0.329377	0.219685	0.157494	0.154262	0.448115	0.158046	0	0.177265	0.0363653	0	0.923468	0.662256	0.28742	1.44314	0.460522	0.279875	1.14356	0.401832	0.414355	0	0.400301	0	0	0.692074	0.136683	0.0782045	0.203272	0.882753	0.164093	0.0345046	0.216745	0	0.301259	0.351898	0.10696	0	0.340382	0.0508417	0.124014	0.232302	0.0738592	0.0860306	0.286812	0.696947	0.125125	0
LOC100521998	100521998	0.338013	0.454889	0.402572	0.219685	0.220492	0	0.0640164	0.0526821	0.162317	0.206809	0.0727306	0.067924	0	0	0	0.127336	0.0614029	0.419813	0.31188	0	0.562339	0	0.42532	0.0286064	0.114684	0.110732	0.054673	0.156409	0.116155	0	0.0328187	0	0.247708	0.437459	0.273872	0.216553	0.213919	0.126674	0.288015	0.101683	0	0.185842	0	0.0860306	0.0441249	0	0	0
LOC106508817	106508817	1.40839	1.71847	1.06133	1.94055	1.10246	0.185114	1.08828	0.316092	0.284055	0.590882	0.145461	0.373582	0.963619	0.194781	0.502985	0.0848908	1.41227	1.51599	2.42574	1.56714	1.03589	0.0523439	1.25094	0.343277	0.688101	0.359878	0.54673	1.01666	0.667893	0.0569518	0.623555	0.207028	0.712162	1.81233	0.602518	1.16397	0.775458	0.0316686	0.968779	0.228787	0.279031	0.92921	0.849381	0.45883	1.16931	0.107223	0.375375	0.269487
ULBP1	445523	1.52106	3.84128	2.15925	1.86732	2.23642	2.40648	2.20857	1.31705	0.527532	0.384073	0.218192	0.271696	0.0803016	0	0.215565	0.212227	1.74998	3.38183	2.18316	2.41099	1.80541	0.13086	1.12585	0.514915	0.152911	0.221464	0.109346	0.117307	0.145194	0.170855	0.0656374	0.138019	1.67203	4.1871	2.02665	2.84225	0.828938	0.88672	1.49244	0.965991	0.155017	0.394914	0.0369296	0.114707	0	0.0804169	0	0.115494
LRP11	100153355	11.8868	13.7983	11.7478	10.8012	7.18173	5.39916	13.5395	5.0048	3.81446	2.57034	7.89127	3.43016	2.6098	2.57111	1.94008	3.31074	15.5042	23.906	24.8118	16.9573	10.6549	3.24532	8.80662	2.74621	6.26937	1.55025	4.42851	3.94932	2.78773	2.27807	1.67375	0.96613	17.2157	17.4671	15.282	11.7751	5.74908	4.56027	7.72405	4.3978	3.65841	2.81086	7.45978	4.55962	2.93431	2.51973	1.75175	1.27044
PCMT1	100502562	41.6883	45.3373	46.0396	45.2916	41.8934	33.6291	48.9085	40.6706	31.1649	32.2622	40.22	37.7997	38.0228	32.918	38.6939	45.7137	49.1223	50.8674	54.2672	41.9914	36.996	33.186	36.4524	38.1323	44.0767	37.372	31.355	30.617	29.4454	20.9013	27.5677	29.398	61.5865	41.6836	50.3102	40.4953	40.3773	38.129	44.1449	48.1725	34.3828	32.1042	31.7964	34.6703	35.2117	32.3008	35.1351	33.2624
NUP43	100154567	7.83064	11.2711	9.80813	12.6319	14.0485	15.9507	12.4512	15.3832	15.5825	17.4901	19.4191	19.4602	22.5246	23.8412	18.4308	29.9665	16.1797	17.3756	17.396	14.5865	13.9105	14.8133	16.5374	14.8467	36.584	37.455	31.1089	22.3665	18.2073	20.3318	16.6063	20.5648	19.7857	15.561	15.2273	19.192	12.8886	14.5992	14.2175	14.0577	36.4911	28.8984	32.498	26.3254	18.7531	22.061	23.2232	20.0575
LATS1	100152165	84.785	85.1653	76.7449	95.3797	83.5663	82.6226	61.4238	78.3382	110.416	115.222	112.478	121.686	111.378	97.7802	103.471	120.248	80.8063	72.5111	81.0543	92.6625	90.7142	90.712	97.7985	90.9111	107.382	111.285	106.858	116.642	99.1095	106.984	100.983	135.569	80.7839	84.3983	77.9713	89.7069	77.7864	81.5149	69.3069	91.998	79.6789	100.517	96.2385	110.205	96.5674	101.861	118.393	139.44
KATNA1	100518101	56.9553	61.8143	61.2642	56.3125	55.0599	55.9662	55.5342	59.7415	71.8255	83.9644	85.422	80.5579	68.6177	77.6788	71.1364	84.2541	58.5784	57.2578	63.1385	63.0073	62.5973	62.106	59.2945	62.1903	78.4053	86.62	77.663	77.5397	63.8854	64.7542	73.8092	73.7019	65.3331	51.9638	61.8128	62.313	67.1707	67.7707	58.1529	63.1453	87.4917	75.6841	78.5862	76.4812	74.9683	72.0268	71.1461	69.7202
GINM1	102157824	41.2376	47.0557	46.1128	44.2298	35.1842	42.3294	42.0908	33.5585	15.5013	20.6218	15.7825	15.7584	12.527	14.7255	13.401	15.1106	32.083	49.7479	62.0296	51.0728	35.4274	30.4903	32.3993	25.3453	15.597	17.634	18.2061	16.7749	11.4123	11.9314	13.0618	13.4568	36.3822	47.2455	37.2192	31.752	30.9648	33.5687	43.2023	45.8592	14.6956	13.5665	13.7747	16.5752	16.9881	12.5987	15.015	14.9758
PPIL4	100625026	31.2099	36.7955	28.5826	32.9161	33.3257	32.9812	35.3691	33.9272	31.6925	34.3007	34.6561	40.8563	35.0115	39.3848	35.5682	37.9886	31.3155	36.2672	38.9504	32.7895	29.8336	28.161	32.6996	32.8974	41.7448	44.3481	35.5648	35.3093	29.91	30.0706	34.5909	38.2311	30.6229	34.2155	29.9342	35.2981	30.0022	30.7819	30.8176	33.2504	29.4533	35.4958	33.6429	37.1079	39.7124	33.8287	42.968	41.8475
ZC3H12D	100156984	26.4777	26.5352	33.2671	29.8771	33.6407	36.6834	31.5601	27.342	16.4346	17.9037	16.6917	10.4943	16.9838	18.1147	14.2991	13.5401	24.3156	29.1304	24.9851	19.2076	33.5332	44.4661	36.8026	32.926	10.5509	12.3466	14.0783	9.42364	20.6176	29.8712	15.4904	12.8702	26.5358	28.3098	28.51	32.7807	37.73	38.604	36.3685	30.1237	7.99889	7.31753	11.3374	8.431	18.8193	21.8466	10.6106	12.5889
LOC110259956	110259956	5.63356	2.98205	4.83087	3.77125	3.87435	1.60432	3.29685	2.73947	5.64053	3.66347	2.36374	3.59997	0.682563	0.428519	1.58081	0.848908	4.54382	1.51599	3.63861	4.21924	3.58121	2.19844	4.00301	2.86064	1.52911	1.07964	2.43295	2.18972	1.68425	2.10722	3.34751	3.0019	1.91974	1.53111	1.78017	4.16864	3.63663	1.99512	3.71802	2.66919	1.05412	1.30089	1.29254	2.32283	2.38275	0.965003	2.7027	2.92586
TAB2	100156182	332.493	297.851	247.948	321.508	331.84	336.599	256.834	284.114	278.861	272.722	320.415	304.605	277.362	263.344	306.354	302.551	318.865	324.725	402.846	369.243	338.676	350.94	330.824	302.799	298.712	278.961	282.987	285.915	278.918	278.352	290.478	344.011	321.897	341.499	308.9	279.894	287.561	324.666	281.417	335.53	253.949	296.604	287.017	273.405	272.405	280.736	326.426	366.194
LOC106508820	106508820	0.112671	0.15163	0.365975	0.219685	0.0314988	0.0308523	0	0	0.243476	0.0295441	0.218192	0.067924	0.0803016	0.0389563	0	0	0.153507	0	0.0346534	0	0.295968	0	0.0250188	0.0572128	0.229367	0.110732	0.054673	0.0391022	0	0	0	0.138019	0	0	0.109549	0.0270691	0.10696	0	0.104733	0.0254208	0	0.0232302	0.0738592	0.0860306	0	0	0	0
LOC102159681	102159681	0.394349	0.15163	0.512365	0.585826	0.850468	0.246819	0.512131	0.684867	0.0405794	0.0886323	0.400018	0.271696	0.120452	0	0.682622	0.0848908	0.399119	0.326521	0.346534	0.401832	0.887904	0.235548	0.400301	0.257458	0.114684	0.027683	0.328038	0.0391022	0.232311	0	0.196912	0.0345046	0.495417	0.281223	0.492969	0.703796	0.481319	0.316686	0.497481	0.254208	0.0620069	0.185842	0.184648	0.286769	0.110312	0.18764	0.45045	0.230989
UST	100738738	9.52071	11.2711	11.3086	12.998	13.576	12.2792	13.2834	11.432	7.99413	7.06104	12.9824	7.13202	10.9612	9.66115	7.22142	6.57904	9.24114	10.6819	12.8564	13.3006	13.8809	14.2637	15.5117	10.3841	7.76025	6.94842	10.3332	8.56339	10.0184	7.37526	7.5483	5.9693	9.53677	10.499	9.96893	14.5361	13.3432	10.0706	13.144	12.7358	5.54962	5.55203	9.30626	10.3523	8.5823	7.45197	8.45846	5.96721
LOC110259965	110259965	0.338013	0.555975	0.256182	0.329527	0.125995	0.185114	0.416107	0.158046	0.121738	0.236353	0.218192	0.067924	0.0401508	0.0779125	0	0.55179	0	0.023323	0.10396	0.12055	0	0.183204	0.0750564	0.0286064	0	0.0553659	0.273365	0.156409	0.0290388	0.113904	0	0.414056	0	0.124988	0.136936	0.108276	0.0802198	0.158343	0.0785496	0.101683	0.0620069	0.185842	0.184648	0.200738	0.0661874	0.0536113	0.025025	0.192491
SASH1	100157413	10.0277	12.0293	12.4431	15.5976	5.03981	5.64598	11.587	5.21552	0.811587	1.18176	0.218192	0.305658	0.803016	0.0389563	0.43113	0.636681	5.64907	12.1279	15.6633	13.6623	5.74178	3.03595	6.15462	4.0335	0.152911	0.221464	1.44883	0.586533	0.290388	0.427139	0.229731	0.138019	6.44042	8.03049	5.86085	5.35968	3.90403	3.57855	9.5045	6.76194	0.0310035	0.301993	0.0738592	0.487507	0.198562	0.214445	0.2002	0.153993
LOC106508822	106508822	0	0	0.14639	0.109842	0.0314988	0.0617047	0	0	0	0	0	0	0	0	0	0	0.0307015	0.116615	0.20792	0	0	0	0	0	0	0	0	0.0391022	0	0	0	0	0	0.0312471	0.0547743	0.0812072	0.0534799	0	0	0	0	0	0	0	0	0	0.1001	0
SAMD5	100522528	0.0563356	0.101086	0.402572	0.292913	0.566978	0.154262	0.160041	0.421457	0	0.0295441	0	0	0	0	0	0	0	0.0932918	0	0	0.680727	0.13086	0.275207	0.343277	0	0.0830489	0.109346	0.0391022	0	0	0	0	0.185781	0	0.0273872	0.243622	0.267399	0.190011	0.366565	0.0762625	0	0	0	0	0.132375	0	0	0.0384982
LOC110256596	110256596	0.338013	0.454889	0.182987	0.695668	0.0944964	0.123409	0.54414	0.26341	0.202897	0.324985	0.0727306	0.407544	0.160603	0.233738	0.14371	0.424454	0.276313	0.279875	0.415841	0.241099	0.147984	0.13086	0.350263	0.114426	0.229367	0.138415	0.355375	0.312818	0.174233	0.0284759	0.426643	0.138019	0.247708	0.124988	0.328646	0.0812072	0.641758	0.0316686	0.314198	0.152525	0.248028	0.162612	0.184648	0.172061	0.308875	0.160834	0.2002	0.0384982
LOC100522716	100522716	0	0.202173	0.14639	0.0366141	0.0314988	0.092557	0.0320082	0.0526821	0	0.118176	0.0363653	0	0.0803016	0.155825	0.0359275	0.0848908	0.0307015	0.116615	0.589107	0.0803664	0.0295968	0.183204	0	0.0286064	0	0	0.0820095	0.0391022	0	0	0.0328187	0	0	0.124988	0.109549	0.0541382	0.0534799	0.0950057	0.0785496	0	0.124014	0.0232302	0	0	0.286812	0.0268056	0.05005	0
STXBP5	100152912	34.3084	30.4776	27.7775	35.5889	28.4749	23.7563	27.6551	27.5527	37.2113	39.7959	38.1472	40.8563	35.1319	29.373	27.1612	35.0599	32.5743	27.0779	30.0098	25.1949	35.1906	28.8677	34.0756	34.1846	37.578	41.3307	29.9335	40.3926	33.7141	35.6234	31.4403	40.6465	32.6356	32.7469	28.6744	31.2107	31.0985	26.2532	33.2789	32.1573	31.9336	33.6839	31.2055	39.8035	30.2918	31.3358	35.4855	36.0343
LOC102160169	102160169	3.60548	4.19509	5.45303	4.17401	3.14988	3.05438	7.4259	3.05556	4.05794	2.86578	3.38197	6.92825	3.65372	4.12936	3.37718	3.2683	3.03945	2.35562	1.94059	3.77722	1.8942	2.35548	3.17739	3.20392	4.35797	5.25976	2.843	4.49676	3.45562	2.39198	8.04058	3.03641	2.26034	2.71849	2.46485	2.86932	5.37473	2.66016	4.24168	3.45723	3.87543	2.85732	2.84358	3.01107	4.28012	5.6828	4.37938	3.07985
ADGB	100155164	2.47877	4.95323	3.07419	3.25865	1.79543	2.52989	2.94476	3.05556	0.933325	1.15222	0.363653	0.577354	0.281056	0.31165	0.107782	0.466899	2.21051	5.15437	3.1188	3.73704	1.92379	1.77969	1.62622	1.91663	0.152911	0.553659	0.273365	0.312818	0.348466	0.0854277	0.590736	0.586579	2.22938	4.03087	2.1362	3.11294	1.4707	2.8185	2.30412	2.87255	0.403045	0.627217	0.0738592	0.286769	0.242687	0.294862	0.475475	0.808461
RAB32	100144496	10.4221	13.495	14.3828	8.75077	13.891	13.8836	17.6685	13.4339	3.65214	3.04304	2.00009	1.18867	2.08784	1.79199	2.37121	1.14603	12.6797	16.8158	19.9603	13.2605	11.4244	7.11877	8.98175	7.23742	2.63772	2.46378	1.96823	1.29037	1.65521	1.5377	2.72395	1.79424	17.0609	17.3421	14.3509	10.8276	10.0007	10.5773	11.5206	12.8629	1.24014	1.25443	2.10499	1.72061	2.40481	1.84959	1.87688	1.34744
GRM1	100625610	0	0	0.073195	0	0	0	0	0	0	0	0	0.16981	0	0	0	0	0	0	0	0	0	0	0	0	0	0	0	0	0	0	0	0	0.0619271	0	0	0	0	0	0	0	0.0620069	0	0	0	0	0	0	0
LOC106508827	106508827	0.0563356	0.101086	0	0	0	0	0.256066	0	0	0.0886323	0.0727306	0.033962	0	0.0779125	0	0	0	0	0	0	0.207178	0	0.0500376	0	0.305823	0	0.136683	0.234613	0.145194	0.0854277	0	0	0	0	0	0	0.0267399	0.0633371	0	0	0	0.139381	0	0	0	0.0268056	0.2002	0.0384982
SHPRH	100154314	20.5061	15.5673	14.1632	19.6252	16.5054	22.1211	12.5152	13.75	18.8288	21.7149	19.4918	19.9357	28.7881	21.3091	18.2152	20.2889	21.3375	20.221	24.9504	16.6358	18.7052	24.7587	17.313	21.7123	25.0392	27.1016	23.8648	26.9023	25.8446	27.1375	20.5773	28.3628	20.0334	20.7793	17.8017	26.3111	16.9264	18.5578	17.2285	18.8114	16.6799	20.5355	21.8993	26.2967	19.1061	24.3127	23.3984	28.6041
FBXO30	100519988	23.4356	23.5531	25.911	29.4011	24.8841	22.3062	18.1166	17.9646	29.136	33.0303	31.2014	34.3356	25.8571	26.1786	23.7121	25.8068	24.0085	25.7019	24.4653	24.3912	29.5968	26.5645	29.7974	27.9771	29.1296	33.358	26.3524	32.7286	33.7431	30.3838	25.2704	35.7813	19.7857	26.5912	22.2932	29.3158	26.1784	23.1497	23.0936	28.4967	20.3693	25.2745	22.8225	30.4261	27.181	29.9687	32.7828	37.6127
EPM2A	100153341	1.91541	1.31412	1.61029	1.68425	1.57494	1.3575	1.72844	1.36973	1.86665	2.2749	2.03646	2.10564	1.40528	1.98677	1.76045	1.8676	2.39471	1.46935	1.24752	2.29044	2.16057	1.54414	1.70128	2.40294	2.0643	1.3011	2.26893	2.69805	1.85849	1.08208	2.03476	1.65622	1.64107	1.34362	2.10881	1.8407	1.41722	0.88672	1.57099	2.36414	1.42616	1.74227	2.58507	2.12209	1.61056	1.9032	1.82683	2.57938
UTRN	100523292	148.839	140.864	114.843	160.553	144.485	169.873	134.018	168.056	228.34	212.806	271.721	263.375	305.427	253.8	189.194	245.207	199.682	124.101	152.44	158.724	135.08	188.202	163.948	160.339	305.096	306.921	283.753	284.469	213.726	243.982	215.356	236.012	139.708	132.894	126.118	131.989	158.889	130.823	143.405	186.563	157.777	179.43	186.014	191.103	172.837	245.298	233.458	296.975
LOC106506455	106506455	0.450685	0.859235	0.548962	0.512597	0.78747	0.339376	0.480123	0.316092	0.365214	0.177265	0.0363653	0.101886	0.321206	0.155825	0.467057	0.212227	0.21491	0.23323	0.242574	0.361649	0.532743	0.104688	0.375282	0.371883	0.305823	0.359878	0.273365	0.391022	0.290388	0.170855	0.0984561	0.172523	0.247708	0.5312	0.356033	0.920349	0.668498	0.285017	0.157099	0.279629	0.837093	0.673677	0.369296	0.372799	0.198562	0.348473	0.375375	0.269487
TRNAL-UAA_1	110257132	0	0	0.14639	0	0.0629976	0	0	0	0	0	0	0	0	0	0	0.0424454	0	0.023323	0	0	0	0	0	0	0.0382278	0	0	0.0782045	0	0	0	0	0	0	0	0	0	0	0	0	0	0	0	0.0286769	0.0220625	0	0	0
STX11	100152253	14.2529	15.9717	11.8942	9.70274	19.6238	18.8199	18.2127	12.3803	4.62605	6.08609	6.03664	3.76978	6.42413	7.01213	4.92207	5.9848	23.9471	33.1886	35.1385	27.7666	16.5446	38.1064	29.5722	47.4008	9.32759	10.824	9.70446	10.0493	7.37586	6.60641	4.36489	3.65749	36.1345	39.1838	35.439	28.9098	17.2205	18.7161	24.4813	17.7437	17.4859	14.8441	9.34319	11.7002	4.50074	7.04989	4.27928	3.54183
LOC110259972	110259972	0	0.0505432	0.0365975	0.0366141	0.346487	0.092557	0.224057	0.0526821	0.121738	0	0.0363653	0.033962	0.0803016	0.0779125	0.071855	0.0848908	0.21491	0.116615	0.0346534	0	0	0.0523439	0.100075	0.114426	0.0764557	0.0830489	0	0.0782045	0.0290388	0.14238	0.0656374	0	0.0309635	0.0937412	0.164323	0.433105	0.213919	0.126674	0.549847	0.177946	0.124014	0.162612	0.147718	0.114707	0	0.0536113	0.0750751	0.153993
SF3B5	100520703	61.0114	71.2154	74.0001	68.1754	59.5327	56.7066	81.813	90.0336	77.7906	78.9123	94.2952	96.7917	85.8424	77.7567	99.8065	92.7432	56.2758	60.1266	61.4751	69.1553	56.5299	55.1705	61.171	61.2177	81.5017	81.9969	70.5829	65.027	68.038	60.9954	90.9734	72.9428	80.5671	66.4937	75.8898	64.668	80.915	71.4443	74.1247	74.7881	93.7234	79.4939	87.7078	84.9695	95.8614	72.4021	77.4024	77.6508
PLAGL1	733596	29.6888	27.8999	22.6538	28.7421	29.1679	26.749	18.9169	22.3372	41.3909	45.7638	38.8381	39.362	44.4068	34.7879	34.3467	37.5642	28.3682	21.9003	23.3564	31.6242	26.4595	28.2657	28.1962	27.6624	41.2096	43.3515	40.4307	45.124	44.8069	43.9098	38.3322	44.3385	23.9348	23.9977	24.5389	26.5548	23.8253	18.4311	19.6636	21.7094	39.6224	38.7016	37.779	44.8506	34.6822	34.0432	36.8869	43.2334
ZC2HC1B	100524002	0	0	0	0.0366141	0	0	0.160041	0	0.121738	0	0.145461	0	0.120452	0	0.0359275	0.0424454	0	0.163261	0	0	0.0887904	0	0.0250188	0.0572128	0.0382278	0.027683	0.136683	0.234613	0	0.14238	0.131275	0.172523	0	0.0937412	0.0821615	0.0812072	0	0	0.0261832	0.0508417	0.248028	0.255533	0.0369296	0.0573537	0.110312	0.0536113	0.225225	0.0769963
LTV1	100627735	60.7861	60.8035	67.559	69.64	62.3361	61.6121	67.4093	61.2166	85.379	86.1802	89.9677	92.4785	87.8098	89.95	97.2916	88.7958	63.6441	64.8378	75.3365	74.7006	66.0305	64.3045	65.7994	66.2238	85.2863	105.61	80.9707	96.8171	88.4813	83.8046	94.3537	101.444	65.3021	65.7438	69.7003	74.4129	70.3527	75.1812	62.8659	64.874	86.8407	84.7207	86.8215	92.5689	94.1626	98.5644	104.054	94.4745
PHACTR2	100524350	92.2777	79.1507	65.0703	79.599	67.5964	80.4629	67.7614	69.0135	46.2199	37.5506	55.9662	39.1242	49.787	43.67	35.9634	47.1993	84.429	71.4615	84.6236	78.2769	70.174	80.2432	73.3051	65.7661	49.7344	50.0785	51.0919	36.5215	37.7214	36.5061	35.116	43.0273	81.4961	73.3368	71.6174	72.87	74.7381	75.6879	69.6211	64.4926	50.0706	38.7713	45.8666	34.8997	35.8956	40.9322	36.3363	40.1921
FUCA2	100154940	39.3222	40.1313	35.6825	34.8932	37.7986	45.2604	42.923	40.1437	18.1796	18.1992	29.3831	20.1055	25.7367	29.6847	23.1732	26.401	40.9865	54.5757	57.7672	50.3495	39.9557	40.8544	38.0536	31.7531	27.3711	25.4406	29.086	22.4056	21.3726	25.8276	18.5097	19.8747	54.4339	48.2454	47.1881	40.8743	37.3289	44.3677	40.9505	44.5627	21.9814	18.1196	23.3395	25.5224	22.261	22.4363	22.3223	21.251
PEX3	100153726	11.4361	11.2711	13.9436	11.6067	12.946	12.5569	10.5307	14.0134	10.5506	14.4175	13.9279	15.8942	14.0528	17.803	16.4548	18.6335	14.7674	17.5155	19.5099	14.7472	13.0818	14.4207	12.6845	11.7286	19.802	21.3436	18.8075	16.7358	13.3869	12.8142	12.2086	14.492	15.5747	14.1549	14.8438	15.8896	13.1828	16.3093	12.3323	16.7269	16.4008	13.6594	18.8341	16.2311	14.3406	15.9762	14.3644	16.0152
ADAT2	100154785	8.84468	6.87388	7.06331	8.42124	6.17377	5.55342	8.09808	6.58526	12.0115	11.8472	12.546	15.181	11.443	12.6608	12.1435	11.3754	9.21044	8.11639	6.44553	6.99188	6.57049	6.93557	6.95523	7.55209	15.4823	14.672	10.2785	12.4345	9.81512	9.68181	11.1912	12.5942	8.9175	8.24922	8.1066	8.12072	8.98462	8.55051	8.14298	7.95672	12.7424	10.5001	13.1839	13.22	13.3037	14.0462	11.7117	12.6659
LOC110256604	110256604	1.23938	0.657062	0.548962	1.42795	1.13396	0.52449	1.31234	0.842913	1.78549	1.32949	1.27278	2.61507	1.84694	1.32451	0.790405	0.976244	1.13595	0.163261	0.381187	0.442015	0.236774	0.837502	0.850639	0.858192	1.72025	2.15927	0.984114	1.29037	2.67157	1.13904	1.80503	1.06964	0.557344	1.09365	1.12287	0.622589	1.36374	0.981726	0.942595	1.19478	0.961107	0.534296	0.664733	0.888982	1.61056	1.9032	1.52653	1.53993
AIG1	100151943	5.18287	4.59943	2.56182	3.55157	4.88231	4.93638	3.68094	2.9502	3.77388	4.22481	5.05477	3.09054	5.70141	7.16795	3.62868	6.4517	4.75873	4.50133	5.09405	3.69685	4.79468	3.32384	2.9272	3.51859	4.93139	5.45354	4.92057	3.441	4.12351	4.21443	3.38032	3.93353	6.37849	4.37459	4.16285	4.38519	3.90403	5.22531	5.26282	3.83855	7.09979	5.83079	6.90584	5.01845	5.69212	4.2889	3.35335	2.1559
LOC102166818	102166818	0	0.101086	0	0	0	0	0	0	0	0	0	0	0.120452	0	0	0	0	0	0	0	0	0	0	0	0	0	0	0	0	0	0	0	0	0	0	0	0	0	0	0	0	0	0	0	0	0	0	0
HIVEP2	100525369	186.02	165.984	140.059	182.521	183.355	188.6	136.803	177.697	235.644	253.134	321.433	266.873	321.568	268.331	222.247	252.635	196.766	132.055	144.574	157.518	152.749	214.688	188.241	186.17	274.476	299.889	278.04	236.764	263.789	302.386	250.308	271.138	164.416	158.423	140.66	156.649	169.959	166.988	166.525	170.879	238.882	273.954	220.728	235.036	198.893	265.161	273.223	262.673
ADGRG6	100511292	7.4363	4.85215	3.44016	3.44172	7.40222	4.28848	2.65668	3.95115	1.62317	1.92037	1.56371	0.475468	1.20452	1.55825	0.502985	1.27336	4.29821	5.03776	10.8119	3.77722	3.58121	3.16681	2.85214	4.0049	0.344051	0.110732	2.0229	0.430124	1.13251	0.854277	0.0656374	0.690093	10.7753	4.81205	5.42266	3.14001	3.36923	5.51033	2.27794	5.36379	0.372041	0.534296	1.51411	0.258092	1.52231	1.71556	0.45045	1.11645
VTA1	100155445	31.0972	32.0444	37.0001	33.7948	38.9325	40.2315	35.8172	43.3573	27.2693	28.7464	36.9471	29.1734	36.9789	44.6828	38.2628	51.1467	38.2233	52.2667	50.5939	48.903	38.2391	40.6189	38.1787	33.0404	66.4018	59.463	47.7295	40.8618	28.6904	35.7373	29.4384	29.881	59.2023	45.0582	49.6255	50.159	38.3451	44.4627	40.6625	44.2322	61.5419	50.9207	49.3379	47.8043	30.9316	39.2703	39.3644	36.6887
LOC110259390	110259390	0	0	0	0	0	0	0	0	0	0	0	0	0	0	0	0	0	0	0	0	0	0	0	0	0	0	0	0	0	0	0	0	0	0	0	0	0	0	0	0	0	0	0	0	0	0	0	0
NMBR	100169653	0	0	0	0	0	0	0	0	0.0811587	0	0	0	0	0	0	0	0	0	0	0	0	0	0	0	0	0	0	0	0	0	0	0	0	0	0	0	0	0	0	0	0	0	0	0	0	0	0	0
TRNAE-UUC_1	110257133	0	0	0	0	0	0	0	0	0	0	0	0	0	0	0	0	0	0	0	0	0	0	0	0	0	0	0	0	0	0	0	0	0	0	0	0	0	0	0	0	0	0	0	0	0	0	0	0
LOC106508831	106508831	0.50702	0.303259	0.622157	0.549211	0.409484	0.370228	0.128033	0.684867	0.324635	0.324985	0.0363653	0.101886	0.52196	0.0389563	0.107782	0.169782	0.21491	0.0466459	0.277227	0.12055	0.0295968	0.444923	0.275207	0.429096	0.229367	0.249147	0.601403	0.234613	0.290388	0.227807	0.26255	0.345046	0.0928906	0.437459	0.164323	0.351898	0.401099	0.348354	0.392748	0.584679	0.248028	0.185842	0.295437	0.401476	0.110312	0.160834	0.325325	0.115494
LOC110259987	110259987	0.338013	0.15163	0.988132	0.585826	0.53548	0.185114	0.288074	0.0526821	0.527532	0.147721	0.400018	0.950936	0.281056	0.350606	0.359275	0.127336	0.21491	0.303198	0.900988	0.482198	0.295968	0	0.20015	0.514915	0.0382278	0.138415	0.246029	0.430124	0.145194	0.199331	0.689192	0.138019	0.278672	0.0624941	0.164323	0.216553	0.615018	0.158343	0.314198	0.330471	0.248028	0.371684	0.443155	0.114707	0.551562	0.61653	0.4004	0.0769963
LOC102163845	102163845	0	0.15163	0.182987	0	0.157494	0.0308523	0	0.158046	0	0	0	0	0	0	0	0	0	0	0.0346534	0	0	0	0	0	0	0	0	0	0	0	0	0	0	0	0	0.0270691	0	0.0316686	0	0	0	0	0	0	0	0	0	0
CITED2	100156022	51.4907	49.684	56.9457	69.6766	109.931	75.0329	73.5869	66.274	66.0226	59.62	85.313	79.7088	81.0243	69.1863	77.3519	72.2421	52.4074	67.5666	49.1731	39.2992	141.058	129.159	122.617	115.999	47.7848	44.1543	46.3627	36.3651	134.421	124.354	111.255	116.764	58.1186	46.7456	57.5404	58.6587	90.167	83.1933	70.5376	76.5675	63.9291	52.2448	56.3546	55.6618	86.7055	68.9709	60.3603	73.8395
TXLNB	100511845	1.29572	1.26358	0.768547	1.46456	0.976463	1.78944	1.53639	1.05364	0.0811587	0	0.290922	0.407544	0.0401508	0.272694	0	0.0848908	1.01315	2.68214	2.11386	2.04934	1.50944	0.785158	0.675508	0.629341	0.611645	0.193781	0.191356	0.312818	0.232311	0.569518	0.0328187	0	1.48625	1.62485	0.876389	0.947418	1.25678	1.20341	0.942595	1.32188	0.465052	0.511065	0.590874	0.372799	0.419187	0.241251	0.275275	0.115494
HECA	100512023	226.751	187.465	206.593	212.655	198.6	198.411	190.193	189.287	315.667	283.86	319.505	281.205	242.43	248.775	255.911	275.768	187.31	183.435	191.113	196.657	207.829	214.06	234.276	213.718	248.825	220.218	231.868	260.03	280.254	302.585	265.995	310.921	184.14	187.514	185.055	198.525	210.256	204.231	230.831	247.955	211.63	245.358	220.285	251.496	270.133	246.424	299.65	341.787
ABRACL	100525723	43.5474	46.2976	45.8932	44.4495	39.6255	37.3313	49.0366	44.3583	43.6228	41.9526	46.1839	47.7166	43.3227	45.5009	53.7475	54.6697	35.583	48.4884	42.7969	39.6608	31.343	39.8075	42.1317	34.2132	73.0534	71.7819	37.1776	46.9618	29.5615	24.2045	35.7067	38.0586	49.1701	43.2147	42.5323	47.1002	52.6777	57.1934	49.591	59.9169	61.9449	48.9461	46.162	55.5757	45.6031	46.9367	47.2973	55.6298
LOC110259990	110259990	3.54914	2.98205	4.02572	2.74606	3.84285	3.45546	3.26484	3.37165	3.20577	3.36803	3.05468	2.683	3.41282	3.85667	3.37718	3.52297	2.88594	3.9649	2.49504	3.01374	3.34444	3.6379	2.82712	2.05966	4.24329	4.42927	3.22571	4.10573	2.78773	3.64492	2.06758	3.10542	1.98167	2.46852	3.12214	2.21966	3.39597	3.04018	2.56595	3.02508	3.78242	3.74007	4.28383	3.29784	4.19187	3.02904	3.1031	3.88831
REPS1	100154803	126.192	140.813	112.903	116.286	104.072	98.7275	95.4485	113.319	178.184	184.001	168.299	159.078	121.657	130.503	143.099	164.391	105.797	105.84	102.99	116.933	119.275	128.583	125.294	121.091	145.992	154.914	127.552	145.069	129.92	136.286	138.593	162.068	117.6	116.52	101.962	117.263	120.731	127.023	103.816	114.826	161.9	159.871	133.39	138.395	143.362	132.232	138.238	151.49
ECT2L	100153588	0	0	0	0.109842	0	0	0	0	0	0.0295441	0	0	0	0	0	0	0	0	0	0	0	0	0	0	0	0	0.0273365	0	0	0	0	0	0	0	0	0	0	0	0	0	0	0	0	0	0	0	0	0
CCDC28A	100512200	10.9291	12.0293	14.0534	12.7417	9.89062	13.2665	15.652	13.2232	10.6318	11.9949	11.2732	10.5961	12.6877	13.0893	13.4369	14.6437	14.6139	19.3114	16.5643	17.1582	12.5195	12.2746	10.5329	12.9301	18.8846	14.6443	13.0395	10.5576	10.6573	12.3301	11.585	12.0421	17.835	15.811	15.6381	15.8896	12.7817	12.9524	14.4269	13.4985	13.5175	11.6848	11.2635	13.6215	11.2077	12.5718	12.9379	10.7795
NHSL1	100156257	2.64777	2.47662	3.18398	1.68425	1.63794	3.20864	3.1368	1.36973	1.01448	0.915868	0.436383	0.271696	0.682563	0.545388	0	0.594236	1.78069	2.0291	4.99009	2.00916	2.07178	1.02071	1.70128	1.05844	0.53519	0.442927	0.601403	0.508329	0.203272	0	0.393824	0.0690093	1.45529	1.71859	3.12214	0.839142	1.89853	1.42509	2.6445	1.90656	0.248028	0.278763	0.480085	0.258092	0.198562	0.107223	0.15015	0.153993
HEBP2	100155860	0.112671	0.101086	0	0	0	0	0.0640164	0.316092	0	0.0886323	0	0	0.0401508	0	0	0	0	0.023323	0	0	0	0	0	0	0	0.027683	0	0	0	0	0	0	0	0	0	0.0270691	0.0802198	0	0	0	0	0.0464605	0	0.0286769	0	0	0	0
LOC100154647	100154647	0.450685	0.303259	0.256182	0.18307	0.283489	0.462785	0.89623	0.158046	0.202897	0.206809	0.472749	0	0.0401508	0.506431	0.43113	0.297118	0.460522	0.443136	0.20792	0.281282	0.266371	0.13086	0.575432	0.0858192	0.573418	0.581342	0.902105	0.273716	0.145194	0.398663	0.393824	0.241533	0.557344	0.468706	0.739454	0.324829	0.0534799	0.380023	0.340382	0.203367	0.558062	0.813059	0.664733	0.630891	0.353	0.294862	0.65065	0.269487
ARFGEF3	100621590	0	0	0	0	0	0	0	0	0	0	0	0	0	0.0779125	0	0	0	0	0	0	0	0	0	0	0	0	0.054673	0	0	0	0	0	0	0	0	0	0	0.190011	0	0	0	0	0	0	0	0	0	0.0384982
PERP	100513507	2.64777	3.48748	3.29377	5.82164	2.29941	3.60972	2.91275	3.42433	0.892746	1.83174	1.12732	0.407544	0.481809	1.44138	0.898187	1.10358	3.96049	4.15149	3.32672	4.66125	3.13726	3.00977	3.17739	3.69022	0.841012	0.581342	0.792759	0.35192	0.464621	0.939705	0.426643	0.414056	4.30393	5.43699	4.79275	5.33261	2.51355	5.00363	3.69183	2.4404	0.651073	0.97567	0.96017	0.487507	0.728062	1.71556	0.900901	0.346483
LOC110256938	110256938	0	0	0.0365975	0	0.0314988	0.0308523	0	0	0	0	0	0.033962	0	0	0.107782	0	0	0.0932918	0	0.0401832	0	0	0.0750564	0	0	0.027683	0.0273365	0.117307	0.0290388	0	0.0656374	0.0345046	0	0.0312471	0	0	0.0267399	0.0633371	0	0.0254208	0.0620069	0.0464605	0.0738592	0.0286769	0.0882499	0.0268056	0.025025	0.0769963
TNFAIP3	100622156	730.503	744.35	675.26	777.39	1031.18	461.952	418.891	424.459	1011.6	962.104	1234.75	792.911	507.064	282.706	453.189	621.528	314.721	236.331	397.786	494.776	529.398	874.248	1209.38	828.985	348.905	320.956	569.911	604.208	555.658	934.693	840.191	634.851	561.772	701.746	276.282	259.511	845.677	557.145	1183.48	965.814	425.026	838.751	303.672	248.37	483.676	365.656	619.119	552.833
LOC100621792	100621792	2.30976	2.02173	2.04946	1.68425	2.29941	1.04898	1.28033	1.21169	7.79124	6.32244	3.16378	2.13961	2.97116	2.25946	2.40714	2.54672	1.78069	1.65593	1.73267	1.28586	1.68702	1.88438	2.85214	2.77482	5.39012	3.7372	2.35094	3.63651	3.68793	3.3032	6.00582	4.14056	1.08372	2.31228	0.684679	1.40759	2.64725	1.20341	2.74924	1.52525	2.97633	3.60069	1.88341	1.89267	4.10362	2.76098	6.78178	2.88736
LOC106508840	106508840	0	0.0505432	0	0	0	0	0	0	0	0	0	0	0	0	0	0	0	0	0	0	0	0	0	0	0	0	0.0820095	0.156409	0	0	0	0	0.0928906	0	0	0	0	0	0	0	0	0.0696907	0	0	0	0	0.0750751	0
OLIG3	100153431	0	0	0	0	0	0	0	0	0	0	0	0	0	0	0	0	0	0	0	0	0	0	0	0	0	0	0	0	0	0	0	0	0	0	0	0	0	0	0	0	0	0	0	0.114707	0.0441249	0	0	0
LOC102167333	102167333	0.169007	0.758148	0.073195	0.80551	0	0.123409	0.384099	0.368774	0.0405794	0.0886323	0.0363653	0.067924	0	0	0	0	0.0307015	0.39649	0	0.12055	0.0591936	0.0785158	0.100075	0.0286064	0	0.110732	0	0	0	0	0	0.0345046	0.0309635	0.156235	0.0273872	0.0270691	0.1337	0.190011	0.130916	0.101683	0.0310035	0	0	0	0	0.0804169	0	0.0769963
IFNGR1	100152238	96.5592	165.327	101.997	95.4529	69.7384	85.9546	96.6968	87.1888	66.2661	170.056	69.1304	57.2939	17.4656	20.6858	22.1673	31.452	74.3897	135.506	150.43	121.675	83.5814	48.5751	68.8017	47.7155	26.2243	30.5066	36.8496	46.4534	15.2454	31.1811	53.9211	17.8734	96.4824	125.394	80.7648	71.4353	58.4	64.6356	77.5285	94.3875	24.1517	57.9362	24.2627	27.5011	18.9958	20.1042	30.3553	21.5975
IL22RA2	100513324	0	0	0	0	0	0.0308523	0	0	0	0	0.218192	0	0	0	0	0	0	0	0	0	0	0	0	0.0286064	0	0	0	0	0	0	0	0	0	0	0	0.108276	0	0	0	0	0	0	0	0	0	0	0	0
IL20RA	100622457	0.0563356	0	0	0	0	0	0	0	0	0	0	0	0	0	0	0	0	0	0.0346534	0	0	0	0	0	0	0	0	0	0	0	0	0	0.0928906	0	0	0	0	0	0	0	0	0	0	0	0	0	0	0
SLC35D3	100737566	0	0.202173	0.0365975	0.256299	0	0	0.128033	0	0.0405794	0.118176	0.0363653	0.033962	0	0	0	0	0.0614029	0.163261	0.31188	0.160733	0.0295968	0.0523439	0	0	0	0.027683	0	0.117307	0.0871165	0	0.0984561	0.0345046	0.0309635	0	0	0.0270691	0.0802198	0	0	0	0.0310035	0.0696907	0	0.0573537	0	0	0	0
PEX7	100152228	6.42225	6.36844	5.45303	4.9429	7.33922	7.52797	8.29013	8.06036	6.41154	4.52025	6.36392	6.5207	6.66503	8.76516	10.7782	7.34305	8.90343	8.20968	9.11384	8.23756	6.21533	7.66838	8.13111	5.89292	10.3215	7.1422	6.80679	5.63072	6.21431	8.05868	9.71433	7.03895	10.7444	7.46805	8.9556	8.17486	5.10733	7.91714	9.92343	8.46514	9.20803	6.24894	8.49381	7.74275	5.82449	7.26433	8.88388	8.00762
LOC106508844	106508844	1.80274	2.5777	2.8912	3.1122	1.07096	1.17239	2.65668	2.84483	3.85504	4.69751	3.96382	4.8226	1.92724	2.41529	4.67057	3.77764	2.57892	2.98534	3.25742	4.46033	1.21347	1.75352	2.75207	3.31834	3.17291	5.06598	3.58108	6.41277	3.10715	1.87941	6.23555	6.31435	1.9507	2.87473	2.73872	4.43933	1.57766	1.42509	3.53473	3.30471	1.92221	2.27656	2.10499	3.98608	3.83887	2.94862	4.97998	7.19915
MAP3K5	100622769	48.1669	54.5867	56.1405	50.4908	51.0911	54.8863	50.9571	54.2625	21.0201	29.0419	23.2011	18.8489	24.7329	31.6714	21.808	24.9579	43.1663	45.1999	56.9009	49.7066	55.6716	59.9338	53.4652	56.9553	15.5587	28.3473	30.9723	20.8024	24.0732	30.5831	21.6932	20.8408	41.3983	57.8695	59.0467	53.9757	52.5707	59.6953	46.0039	53.3329	17.4549	27.1794	28.2142	20.9915	22.0845	33.1318	23.1982	25.6398
MAP7	100514082	0.225342	0.707605	0.29278	0.512597	0.283489	0.370228	0.512131	0.579503	0.0811587	0.0886323	0.109096	0	0.200754	0.0389563	0	0.169782	0.644731	1.16615	0.831681	1.28586	0.325565	0.549611	0.375282	0.286064	0.0764557	0.138415	0.0273365	0.0782045	0	0.0569518	0.0656374	0.0690093	0.743125	0.406212	0.356033	0.757934	0.1337	0.190011	0.366565	0.254208	0	0	0	0.143384	0.132375	0.0804169	0.1001	0.0769963
LOC110256640	110256640	0	0	0.073195	0.0366141	0	0	0	0	0.0811587	0	0	0	0	0	0	0	0	0	0	0	0	0	0	0	0	0	0	0.0391022	0	0	0.131275	0	0	0	0	0	0.0802198	0	0	0.0762625	0	0.0232302	0	0	0	0	0	0
LOC106506526	106506526	0.788698	0.909778	1.24431	1.20827	1.16546	1.11068	1.12029	1.05364	1.70433	1.53629	0.909132	2.47923	1.56588	1.32451	1.36524	1.57048	1.16666	1.23612	1.07425	1.80824	1.33186	2.3293	1.02577	1.88802	2.71418	1.74403	2.10491	1.87691	2.38118	1.62313	2.13321	1.82875	1.26951	1.40612	1.09549	2.16553	1.17656	1.83678	1.12588	1.72862	2.20125	1.41705	2.10499	2.55224	2.73575	2.89501	1.37638	1.92491
BCLAF1	100462726	444.375	518.27	424.348	493.521	387.687	428.292	334.87	368.248	454.489	578.946	452.493	443.747	452.058	384.537	385.286	400.26	372.194	416.455	513.39	475.006	423.442	413.098	449.838	450.122	461.142	510.003	437.302	467.624	378.782	392.683	450.962	553.8	399.677	420.554	375.232	418.326	369.92	377.426	360.15	424.782	394.736	441.723	423.213	470.329	431.343	452.56	495.12	501.4
MTFR2	100157026	3.83082	4.64998	5.74581	5.52873	5.63829	6.44814	3.42488	8.63986	4.05794	4.60888	7.8549	4.61883	9.51574	8.95994	4.99392	15.4501	7.30695	10.5187	7.34652	8.71975	3.87718	6.41213	5.35402	5.63546	21.1782	25.0254	15.4451	10.9877	6.79509	6.63489	6.56374	2.62235	12.1687	8.28047	7.91489	11.1525	5.6956	6.08037	6.0745	4.3978	26.0119	17.2833	17.4677	13.1914	5.69212	8.47058	5.08008	2.77187
LOC102158075	102158075	0.169007	0	0	0.146456	0.0314988	0.0308523	0.576148	0.105364	0	0	0	0	0	0	0	0	0.0614029	0.023323	0	0.12055	0	0.0261719	0	0.143032	0	0	0.0273365	0.0391022	0	0	0	0.138019	0.0309635	0.0937412	0	0.0812072	0.0267399	0.0633371	0.0261832	0	0.0620069	0.185842	0.0369296	0	0	0.107223	0.025025	0.0384982
PDE7B	100037969	5.91523	8.13746	6.47775	4.64999	3.37037	7.09604	6.88176	3.31897	0.973905	0.886323	0.727306	0.16981	0.0401508	0.155825	0.323347	0	3.16225	9.30586	9.32176	5.0229	6.98485	4.03048	3.65274	2.88925	0.0764557	0.110732	0.437384	0.547431	0.116155	0.284759	0.26255	0.44856	4.95417	5.62447	3.39601	3.35657	2.59377	2.50182	6.67672	3.99107	0.310035	0.371684	0.147718	0.0860306	0.154437	0.455696	0.475475	0.0769963
LOC106504354	106504354	0	0	0	0	0	0	0	0	0	0	0	0	0	0	0	0	0	0	0	0	0.0295968	0	0	0	0	0	0	0.0782045	0	0	0	0	0	0	0	0.0270691	0	0	0	0	0.0310035	0	0	0	0	0	0	0
AHI1	100514806	39.6039	36.29	36.4145	46.8294	37.6411	30.1119	36.9375	39.775	44.4344	35.8075	30.0377	38.1393	35.4933	31.126	36.3227	31.5369	37.3637	26.6348	38.3959	41.9513	39.9261	38.7345	51.1885	44.0825	33.6787	26.0773	25.3956	33.7452	29.7067	24.5462	41.5156	47.7544	31.397	37.059	43.7373	53.3261	45.5114	42.9426	37.5205	55.6208	21.7334	27.6208	25.6661	30.4548	40.3964	35.2494	45.1451	49.2776
LOC110260025	110260025	0.676027	1.92064	0.951535	1.13504	0.598477	0.802161	0.448115	1.58046	1.3797	2.2749	0.69094	1.32452	0.401508	1.32451	0.395202	0.297118	0.552626	0.163261	0.554454	0.442015	0.562339	0.837502	0.950714	1.31589	0.611645	0.581342	0.437384	1.13396	0.638854	0.968181	1.67375	1.4492	0.402526	0.656188	0.629905	0.568451	1.97875	0.601703	0.57603	1.3473	0.341038	0.720138	0.184648	0.430153	1.01487	0.938198	1.1011	0.654469
MYB	100152439	14.1402	15.0619	11.821	19.735	11.7806	15.5804	7.93804	8.32377	46.6257	40.0618	27.0194	46.7996	42.3992	39.3458	38.4065	27.6744	11.0832	9.70235	11.9554	18.0021	14.9464	18.5036	14.5609	10.8132	36.8516	38.7285	36.9316	71.2443	62.2012	51.0288	50.5736	50.3078	8.60787	11.1552	7.44931	18.434	13.156	15.0109	11.154	8.6685	29.5463	28.5732	33.569	45.4815	48.3609	48.1697	53.003	38.6906
HBS1L	100158211	41.0123	48.4709	44.4293	46.0239	40.6965	41.2187	30.3438	34.8228	63.5067	65.2334	48.1476	49.177	47.8999	49.7471	40.0232	51.2316	46.4206	51.9402	55.4454	52.4391	42.3234	46.5337	42.1066	51.4629	68.0455	75.4084	57.0786	61.4296	51.5149	57.7207	55.2667	63.6266	53.4121	54.3699	43.9838	53.5426	36.0454	45.9194	37.5729	43.3171	57.4804	58.6564	53.511	58.7015	43.9705	56.3723	52.1271	49.2776
ALDH8A1	100738255	0	0	0	0	0	0	0	0	0.0405794	0.147721	0	0.033962	0	0	0	0	0	0.116615	0	0	0	0	0	0.0572128	0	0.166098	0.0273365	0.234613	0	0.170855	0	0	0	0	0	0	0.0267399	0	0	0	0	0	0	0.0860306	0	0	0.175175	0
LOC110260031	110260031	0.169007	0	0	0.0366141	0	0	0	0	0	0	0	0.033962	0	0	0	0	0.122806	0.0466459	0.0693068	0	0	0.0785158	0.0250188	0	0.0382278	0	0.054673	0.0391022	0	0	0	0	0.0309635	0.0937412	0	0	0.0267399	0	0.157099	0.0254208	0	0.0232302	0	0.0286769	0	0	0.0750751	0
LOC110260032	110260032	0	0	0	0	0.0629976	0	0	0	0	0	0	0	0	0	0	0	0.0614029	0.0466459	0	0	0	0	0	0	0	0	0	0	0	0	0	0	0	0	0	0.0270691	0.1337	0	0	0	0	0	0	0	0	0	0	0
SGK1	100625739	421.165	462.571	397.083	588.022	934.066	875.25	657.833	518.444	140.445	125.06	76.4035	55.4599	74.6805	50.2536	57.0528	31.3247	327.001	777.68	564.642	549.545	706.239	497.084	626.521	528.818	12.1947	23.8627	38.3531	30.3824	60.8363	44.8495	40.5967	28.4663	407.202	856.794	338.149	600.257	542.58	515.754	657.565	623.192	17.827	38.9107	25.8877	16.8333	42.0511	33.8823	33.5085	30.0286
SLC2A12	100517381	0.112671	0.353802	0.14639	0.109842	0.0944964	0.0308523	0.0640164	0	0.365214	0.206809	0.218192	0.203772	0.441659	0.116869	0	0.0848908	0.307015	1.09618	1.21287	1.04476	0.147984	0.235548	0.0500376	0.143032	0.267595	0.027683	0.164019	0.35192	0	0	0.525099	0	0.588307	1.43736	0.356033	0.324829	0.1337	0	0.104733	0.177946	0.0620069	0.418144	0.369296	0	0.595687	0.241251	0.15015	0.538974
TBPL1	100517563	15.3796	14.051	14.822	15.7074	14.3005	15.673	15.748	15.4358	15.1361	17.0174	22.6192	20.581	14.0929	17.0628	15.4129	14.6012	13.8771	15.6264	16.5643	17.2386	16.7814	14.7872	19.5647	17.1924	15.7116	16.5267	16.1012	15.289	16.2327	17.5127	16.2781	14.6645	16.5036	15.2173	14.8986	17.5408	16.4985	14.8526	13.5629	17.9725	15.9668	14.5189	16.1013	20.1312	18.2677	16.4855	17.3674	15.5533
TCF21	100152962	0	0	0	0	0	0	0	0	0	0	0	0	0	0	0	0	0	0	0	0	0	0	0	0	0	0	0	0	0	0	0	0	0	0	0	0	0	0	0	0	0	0	0	0	0	0	0	0
EYA4	100157256	0	0	0	0.146456	0	0.0308523	0	0	0	0	0	0	0	0	0	0	0	0.116615	0	0	0	0.0261719	0.0250188	0	0	0	0	0	0	0	0	0	0	0.0312471	0.109549	0.0270691	0.213919	0	0.0523664	0	0	0.0232302	0	0	0	0	0	0
LOC106507477	106507477	0	0	0	0	0	0	0	0	0	0	0	0	0	0	0	0	0	0	0	0	0	0	0	0	0	0	0	0.0391022	0	0	0	0	0	0	0	0	0	0	0	0	0	0	0	0	0	0	0	0
LOC102166614	102166614	0.0563356	0	0.073195	0	0	0	0	0	0	0	0	0	0.0401508	0	0	0	0	0.0466459	0.0693068	0	0	0	0	0.0286064	0	0	0	0.0782045	0	0.0569518	0	0	0.0619271	0.156235	0	0	0	0	0.0785496	0.127104	0	0	0	0.0286769	0.0441249	0	0	0
RPS12	397650	1794.74	1822.79	2014.18	1910.78	1520.83	1437.29	2126.37	1936.01	3126.11	3027.15	3538.67	4172.06	3295.86	2990.32	3936.29	2951.61	1820.08	1737.19	1688.97	1837.14	1614.48	2016.78	1855.72	1782.35	2641.16	2522.94	2433.93	2577.62	2395.94	2005.36	3353.51	2877.03	2173.21	1748.96	1923.57	1884.9	2345.23	2404.94	2126.7	2182.61	2666.82	2169.33	2717.02	2855.15	3266.55	3103.56	2870.49	2664.3
SLC18B1	100155211	6.25325	5.81247	5.8922	8.16494	7.9377	6.75666	7.90603	7.42817	5.35647	5.96791	6.54575	5.33203	5.82186	5.57074	4.67057	5.9848	7.03064	6.53043	6.72276	7.43389	8.3759	5.6008	7.15538	5.95013	5.42835	4.54001	5.33062	4.80957	6.62085	5.95146	5.34945	5.03768	6.47138	5.90569	5.77869	6.28003	8.42308	3.9269	8.58809	10.1683	3.96844	4.90158	5.53944	4.703	6.92762	5.73641	6.78178	6.50619
VNN2	100153984	14.7036	16.8814	9.91792	11.5701	15.8439	7.58968	16.2282	11.8008	2.96229	2.57034	0.509114	0.101886	0.722714	1.12973	0.646695	0.848908	12.035	15.8363	18.0891	12.6577	18.5572	7.66838	10.2827	12.2435	0.420506	0.332195	0.437384	0.469227	0.667893	0.14238	0.623555	0.379551	13.8097	14.8111	10.5714	11.6938	11.8993	9.75392	15.3957	18.3538	0.434048	0.325223	0.295437	0.114707	0.705999	0.160834	0.55055	0.885457
VNN3	100152784	23.2103	17.3869	12.5163	14.3893	14.3005	8.23758	25.4785	18.4914	5.15358	5.52475	1.05459	0.33962	1.00377	0.506431	2.2275	1.06114	25.6357	19.8945	19.6485	13.9838	16.3078	4.37072	11.2585	10.7274	0.305823	0.525976	0.54673	0.156409	0.667893	0.14238	0.426643	0.586579	24.4612	22.5604	21.0607	14.6444	8.637	7.91714	20.3967	17.4895	0.682076	0.394914	0.849381	0.487507	0.463312	0.643336	0.975976	0.692967
VNN1	397246	0.0563356	0.303259	0	0.18307	0.220492	0.185114	0.192049	0.0526821	0	0.147721	0	0	0	0	0	0	0.0307015	0.443136	0.138614	0.160733	0.0591936	0.0523439	0.175132	0.143032	0	0	0	0	0	0	0	0	0.0619271	0.468706	0.328646	0.108276	0.213919	0.22168	0.366565	0.228787	0	0	0	0	0	0	0	0
TAAR1	100157645	0	0	0	0	0	0	0	0	0	0	0	0	0	0	0	0	0	0	0	0	0	0	0	0	0	0	0	0	0	0	0	0	0	0	0	0	0	0	0	0	0	0	0	0	0	0	0	0
TAAR2	100156428	0	0	0	0	0	0	0	0	0	0	0	0	0	0	0	0	0	0	0	0	0	0	0	0	0	0	0	0	0	0	0	0	0	0	0	0	0	0	0	0	0	0	0	0	0	0	0	0
TAAR3	100155640	0	0	0	0.0366141	0	0	0	0	0	0	0	0	0	0	0	0	0	0	0	0	0	0	0	0	0	0	0	0	0	0	0	0	0	0	0	0	0	0	0	0.127104	0	0	0	0	0	0	0	0
TAAR4	100153998	0	0	0	0	0	0	0	0	0	0	0	0	0	0	0	0	0	0	0	0	0	0	0	0	0	0	0	0	0	0	0	0	0	0	0	0	0	0	0	0	0	0	0	0	0	0	0	0
TAAR5	100152802	0	0	0	0	0	0	0	0	0	0	0	0	0	0	0	0	0	0	0	0	0	0	0	0	0	0	0	0	0	0	0	0	0	0	0	0	0	0	0	0	0	0	0	0	0	0	0	0
LOC100156866	100156866	0	0	0	0	0	0	0	0	0	0	0	0	0	0	0	0	0	0	0	0	0	0	0	0	0	0	0	0	0	0	0	0	0	0	0	0	0	0	0	0	0	0	0	0	0	0	0	0
LOC100154422	100154422	0	0	0	0	0	0	0	0	0	0	0	0	0	0	0	0	0	0	0	0	0	0	0	0	0	0	0	0	0	0	0	0	0	0	0	0	0	0	0	0	0	0	0	0	0	0	0	0
LOC100154406	100154406	0	0	0	0	0	0	0	0	0	0	0	0	0	0	0	0	0	0	0	0	0	0	0	0	0	0	0	0	0	0	0	0	0	0	0	0	0	0	0	0	0	0	0	0	0	0	0	0
LOC100155663	100155663	0	0	0	0	0	0	0	0	0	0	0	0	0	0	0	0	0	0	0	0	0	0	0	0	0	0	0	0	0	0	0	0	0	0	0	0	0	0	0	0	0	0	0	0	0	0	0	0
LOC100153216	100153216	0	0	0	0	0	0	0	0	0	0	0	0	0	0	0	0	0	0	0	0	0	0	0	0	0	0	0	0	0	0	0	0	0	0	0	0	0	0	0	0	0	0	0	0	0	0	0	0
LOC100152013	100152013	0	0	0	0	0	0	0	0	0	0	0	0	0	0	0	0	0	0	0	0	0	0	0	0	0	0	0	0	0	0	0	0	0	0	0	0	0	0	0	0	0	0	0	0	0	0	0	0
STX7	100153196	63.9409	69.8507	70.5234	75.242	75.7861	92.557	60.9756	63.6926	24.9969	29.9873	21.0191	11.2414	22.4844	28.8276	13.0417	15.9595	71.4116	95.8806	122.604	90.9346	85.0316	87.3096	72.3544	64.3072	16.6291	12.7065	20.6664	10.9486	19.456	22.6383	10.7973	15.3546	92.3023	103.865	113.712	98.369	69.6842	91.7755	67.9978	80.9399	15.0367	13.7523	25.7769	17.1774	18.7752	23.9374	15.6657	19.5956
LOC110260060	110260060	1.23938	0.909778	2.9278	1.75748	0.818969	1.01813	1.85648	0.842913	0.568111	0.354529	0.109096	0.543392	0.281056	0.467475	0	0.0848908	0.798238	0.932918	1.52475	0.562565	0.887904	1.9629	1.05079	1.63056	0.611645	0.332195	0.410048	0.547431	0.522699	0.683422	0.787649	0	0.43349	0.999906	1.04071	0.514313	2.16593	0.823383	1.15206	1.0931	0.217024	0.232302	0.184648	0.172061	0.330937	0.536113	0.35035	0.269487
MOXD1	100151998	0.563356	0.657062	0.402572	0	0.850468	0.246819	0.320082	0.579503	0.162317	0.177265	0	0	0.240905	0.194781	0	0.127336	0.307015	0.932918	0.727721	0.241099	0.887904	0.628127	0.250188	0.629341	0	0.0830489	0	0.0391022	0.116155	0.14238	0.0328187	0	0.247708	0.687435	0.356033	0.243622	1.09634	0.44336	1.02114	0.533837	0.124014	0.162612	0.0738592	0.0286769	0.154437	0.455696	0.1001	0.153993
CTGF	100152141	1.85907	1.71847	0.073195	2.92913	1.48044	0.246819	0.0960246	0.158046	2.39418	3.2794	0.254557	0.984898	0.883317	0.662256	0.215565	0.127336	0.399119	0.139938	0.797028	0.723298	0.207178	0.235548	0.750564	0.171638	0.726329	0.110732	2.54229	1.01666	0.0290388	0.313235	0.164093	0	0.278672	0.0937412	0.273872	0.460174	0.427839	0.190011	0	0.381312	0.186021	0.464605	0	0.114707	0.0661874	0.0536113	0.0750751	0.0384982
ENPP1	100037271	8.84468	3.63911	4.17211	3.07558	3.18138	2.80756	3.16881	3.26629	5.84343	2.7476	1.45461	1.22263	0.722714	0.895994	3.30533	5.73013	4.72803	2.72879	2.46039	6.38913	2.13097	2.95743	3.80286	6.32201	3.21114	0.636708	0.902105	4.37945	1.01636	0.48409	3.87261	8.07409	4.5826	1.87482	2.24575	1.86777	2.43333	2.91351	3.61328	3.5335	1.42616	0.859519	1.55104	1.00369	1.61056	1.04542	3.4034	4.77377
ENPP3	100621671	0.50702	0.15163	0.14639	0.18307	0.0629976	0.401081	0.256066	0.26341	0.892746	0.561338	0.145461	0.611316	0.762865	0.467475	0.646695	0.679126	0.767537	0.62972	0.381187	0.12055	0.355162	0.758986	0.475357	0.944011	0.229367	1.02427	0.273365	0	0.49366	0.654946	0.557918	1.13865	0.897943	0.749929	0.273872	0.0812072	0.347619	0.475029	0.549847	1.06767	0.527059	0.90598	0.332366	0.315445	0.26475	0.509307	0.225225	1.07795
MED23	100156032	62.8142	57.6193	46.2592	49.8684	45.7048	40.0772	34.7609	36.0345	86.7992	88.3074	55.8934	55.5958	70.7055	56.9151	50.8733	55.8581	59.4687	50.7741	51.3217	45.2865	61.2358	54.3591	61.4962	59.3583	63.0759	69.678	57.0786	69.0154	79.5083	70.905	69.5428	86.9517	48.2412	50.2453	37.6026	50.7275	51.6615	46.8695	45.0351	46.1134	60.7978	52.1984	46.6052	58.1567	67.6877	64.6552	74.4244	77.7278
ARG1	397115	10.3657	15.5673	5.819	2.52637	6.20526	13.5133	4.99328	7.32281	3.16519	3.57484	0.254557	0.407544	0.0401508	0.428519	0.071855	0	5.86398	18.5184	3.95049	4.25942	9.41179	21.4872	17.5132	26.0604	0.114684	3.29427	0.355375	1.13396	0.319427	0.569518	0.328187	0.310542	10.0941	11.4677	9.06515	31.6979	2.16593	11.2423	10.6566	17.9471	0.217024	0.371684	0.406226	0.258092	0.132375	0.107223	0.4004	0.153993
LOC106508846	106508846	0.225342	0.0505432	0.073195	0.0366141	0.157494	0.185114	0	0	0	0	0	0	0.0401508	0.0389563	0	0	0.0921044	0.023323	0	0.0803664	0.0295968	0	0	0	0.0764557	0	0.0273365	0.117307	0.0290388	0	0.131275	0.0690093	0	0.0312471	0	0	0	0	0.0261832	0.101683	0	0.116151	0.184648	0.0860306	0	0.0536113	0	0.0384982
AKAP7	100523651	22.7596	30.9324	24.5935	26.2889	28.9789	31.9013	30.3758	23.6016	34.0867	63.7267	39.8563	28.9356	37.0592	50.5263	78.4656	51.1467	23.6401	46.436	62.5494	43.3979	30.1	31.7989	38.9042	29.8937	31.8056	53.179	46.39	34.7619	38.0989	56.5247	70.1664	58.0023	30.1275	51.5576	38.5885	28.5849	24.4136	31.9853	37.5729	35.2333	27.5311	58.4938	47.3068	31.7166	43.5513	55.0052	82.7077	72.1455
LOC106508847	106508847	0	0.404346	0.182987	0	0.157494	0.431933	0.672172	0.316092	0.486952	0.443162	0.509114	0	0.803016	1.12973	2.08379	1.35825	0.245612	0.256552	0.138614	0	0.295968	0.758986	0.675508	0.31467	0.993924	0.775123	0.574067	0.234613	0.813087	1.33837	1.77221	2.07028	0.402526	0.312471	0.273872	0	0.10696	0.22168	0.523664	0.508417	0.403045	0.743368	0.443155	0	0.926624	1.60834	2.07708	1.84791
EPB41L2	100524836	120.952	173.515	117.295	119.948	102.875	153.676	135.107	112.95	14.6086	23.6944	8.65494	6.7924	8.75287	8.84307	10.9579	4.88122	48.1706	129.326	106.247	117.656	123.567	66.6338	72.6796	57.1556	9.7481	12.3189	12.1101	7.50763	7.57913	7.46069	7.41702	4.55461	72.7953	104.74	37.9586	42.1466	68.0799	74.2945	104.838	100.234	9.45605	12.4746	8.53074	5.36257	5.91274	7.18391	6.85685	3.88831
SMLR1	100525016	0	0	0	0	0	0	0	0	0	0	0	0	0	0	0	0	0	0	0	0	0	0	0	0	0	0	0	0	0	0	0	0	0	0	0	0	0	0	0	0	0	0	0	0	0	0	0	0
TMEM200A	100157644	0	0	0	0	0	0	0	0	0	0	0	0	0	0	0	0	0	0	0	0	0	0	0	0	0.0382278	0	0.0273365	0	0	0	0	0	0	0.0937412	0	0	0.0267399	0	0	0	0	0	0	0	0	0.160834	0	0
SAMD3	100524004	7.32362	6.57062	4.83087	8.16494	7.74871	7.43542	4.41713	8.37645	10.2666	17.3719	30.5832	20.3772	23.689	29.5288	12.6824	23.6845	8.96483	10.2854	11.297	16.0331	6.92565	8.13948	4.42833	6.55086	34.6344	39.7527	33.4325	35.192	20.3853	22.8946	13.8167	13.8364	15.7914	11.1239	6.32644	17.0265	8.58352	6.23871	5.36756	7.34662	58.1315	55.1486	35.4155	46.3705	23.2318	23.5354	21.8468	17.6322
L3MBTL3	100524352	32.1676	26.6363	26.5698	27.8267	33.7037	30.8215	25.2225	28.501	33.8838	37.7278	33.6379	43.9129	36.8584	35.8787	39.0532	36.2908	32.1137	28.6872	30.4257	29.3739	31.2246	33.0813	33.4751	31.8961	54.3218	57.2207	37.9157	34.6837	39.4928	38.8127	38.4963	38.6797	31.6757	32.0282	24.8402	35.1898	26.6597	29.5151	27.7542	30.9371	48.5204	51.8499	39.6255	43.7896	32.9172	35.4907	43.4935	41.3085
LOC110260143	110260143	0.169007	0.252716	0.219585	0.109842	0.0629976	0	0	0.105364	0.0811587	0.118176	0	0.067924	0.120452	0	0	0.0424454	0.0307015	0.139938	0.0346534	0	0	0	0.0250188	0.143032	0	0.138415	0.0820095	0.0391022	0.116155	0	0.0656374	0.0690093	0.0309635	0	0	0.0812072	0.0802198	0	0.0261832	0.203367	0.0310035	0.116151	0.0369296	0.114707	0.0441249	0.0536113	0.1001	0.0769963
TMEM244	100524655	0	0.0505432	0	0	0.0629976	0.0308523	0	0	0	0	0	0	0	0	0	0	0	0	0	0	0	0	0	0	0	0	0	0	0	0	0	0	0	0	0	0	0	0	0	0	0	0	0	0	0.0220625	0	0	0
ARHGAP18	100525547	23.2103	29.4667	24.2275	26.1425	26.8055	30.8832	23.43	24.7079	15.5825	19.3219	17.128	12.8037	17.2247	19.3223	11.9279	14.7286	17.2849	30.8563	32.8514	29.6552	31.1062	26.7739	26.62	24.0866	18.0435	21.2051	20.2563	15.0544	19.7754	21.4139	15.5232	16.0102	22.046	21.2792	18.678	23.5772	25.6971	24.6698	21.6273	25.9801	15.0367	16.3773	16.9138	16.862	19.8783	21.1229	15.5656	14.7448
LOC106508849	106508849	0.169007	0.353802	0.219585	0.0732282	0.125995	0.0617047	0.448115	0.158046	0.365214	0.265897	0.0363653	0.50943	1.24467	0.272694	0.395202	0.0848908	0.122806	0.116615	0.173267	0	0.384759	0.523439	0.500376	0.31467	0.114684	0.166098	0.0273365	0.391022	0.232311	0.398663	0.918923	0.483065	0	0.156235	0.19171	0	0.401099	0.253349	0.0785496	0.127104	0.186021	0.162612	0	0.114707	0.463312	0.321668	0.25025	0.42348
LAMA2	100154420	0.50702	0.202173	0	0.585826	0.188993	0.0617047	0	0.0526821	0.852166	0.265897	0.0363653	0.271696	0.401508	0.31165	0	0.339563	0	0	0.0693068	0.281282	0	0.0261719	0.0750564	0	0.458734	0	0.355375	0.70384	0	0	0.0984561	0	0.0619271	0.437459	0	0.0541382	0	0	0	0.0508417	0	0.092921	0.0369296	0.143384	0.0220625	0	0	0
LOC102159312	102159312	0	0	0	0	0	0	0	0	0	0	0	0	0	0	0	0	0	0	0	0	0	0	0	0	0	0	0	0	0	0	0	0	0	0	0	0	0	0	0	0	0	0	0	0	0	0	0	0
LOC110260185	110260185	0	0	0	0.0366141	0.125995	0.0617047	0.160041	0.105364	0.202897	0.0886323	0	0	0.0401508	0.0389563	0	0.0424454	0.122806	0.0932918	0.138614	0	0	0	0	0.0858192	0.152911	0.193781	0	0.0782045	0.0580777	0	0	0.138019	0.0619271	0	0	0.162414	0	0	0.0785496	0	0.186021	0.162612	0	0.0860306	0.242687	0	0.1001	0.0384982
PTPRK	100153609	9.91506	13.495	12.2602	8.42124	6.96124	19.1593	8.86627	7.16476	4.05794	3.24985	1.63644	3.29431	1.68633	1.98677	1.86823	2.07982	5.46486	9.18924	12.198	7.63481	14.4136	16.6715	12.5845	10.899	1.91139	0.885855	1.74954	1.09486	1.53906	1.11056	0.951742	1.75974	7.52414	8.84292	8.29831	4.00622	10.2414	16.3727	12.4632	10.8293	1.02311	0.766598	0.92324	1.51987	1.14725	2.09084	1.6016	2.54088
LOC110256645	110256645	0	0	0	0	0	0	0	0.0526821	0	0	0	0	0	0	0	0	0	0	0	0	0	0	0	0	0	0	0	0	0	0	0	0	0	0	0	0	0	0	0	0	0	0	0	0	0	0	0	0
THEMIS	100737188	38.3082	26.7879	21.7389	38.994	41.2004	37.7633	25.5105	31.7673	80.7123	80.4486	84.7311	90.4068	116.277	109.467	85.22	108.278	35.8286	30.2032	27.0296	38.6964	35.5754	41.404	42.1317	33.4695	112.313	121.058	93.7642	114.57	94.4923	99.1246	83.261	103.859	34.7101	33.4343	29.7425	47.0731	34.4678	43.4493	34.7189	37.394	72.8581	97.7529	90.773	122.106	99.7224	99.3685	108.884	130.971
LOC110259407	110259407	0	0	0	0.0732282	0.157494	0.092557	0.0320082	0	0.162317	0.443162	0.218192	0.271696	0.0803016	0.0389563	0.107782	0.0424454	0.21491	0	0	0.0401832	0.0591936	0.0785158	0	0	0.152911	0.221464	0.164019	0	0.232311	0.0854277	0.164093	0.0690093	0.185781	0.0312471	0	0	0.0267399	0.126674	0.0785496	0.0508417	0	0	0.0738592	0.0573537	0.0220625	0.268056	0.275275	0.230989
LOC100511607	100511607	0	0	0	0.18307	0.0314988	0	0	0	0	0	0	0	0	0.0779125	0	0	0	0	0	0	0	0	0	0.0286064	0	0.027683	0.0273365	0	0.0580777	0	0.0656374	0	0	0	0	0	0	0	0	0	0	0	0	0.0860306	0	0.214445	0.2002	0
LOC100512146	100512146	0	0	0	0	0	0	0	0	0	0	0	0	0	0	0	0	0	0	0	0	0	0	0	0	0	0	0	0	0	0	0	0	0	0	0	0	0	0	0	0	0	0	0	0	0	0	0	0
SOGA3	100512321	0	0	0	0	0.0314988	0	0	0	0	0	0	0	0	0	0	0	0	0	0	0	0	0	0	0	0	0	0	0	0	0	0	0	0	0	0	0	0	0	0.0785496	0	0	0	0	0	0	0	0	0
KIAA0408	110255188	0.112671	0	0	0	0.0314988	0	0	0	0	0	0.0727306	0	0	0.116869	0	0	0	0	0	0	0	0	0.0750564	0	0	0	0.054673	0	0	0.0854277	0	0.0345046	0	0	0	0	0.0267399	0	0	0	0.0620069	0.0464605	0.110789	0.0286769	0.0441249	0	0	0.0384982
ECHDC1	100512509	19.8301	23.9069	22.1049	21.4192	24.5061	9.87275	19.461	21.2309	22.2781	23.6648	20.1827	21.6338	28.3866	14.8423	22.7421	28.2686	25.9734	26.0051	23.5296	26.762	23.6183	11.5418	25.6443	22.5991	46.3704	40.9154	31.0269	28.1927	30.5779	13.4691	26.0252	27.2587	30.1585	25.1851	21.3346	25.4179	28.6385	10.8307	21.1037	22.955	53.3259	37.7724	39.2192	36.1615	27.3575	13.8853	28.4034	24.7543
RNF146	100512692	82.0246	91.6854	88.5659	80.0018	56.6349	53.899	61.5198	53.2616	85.0138	102.902	82.4765	73.324	51.9551	58.5123	65.4239	54.3726	52.7758	51.9635	60.9206	50.0683	69.8485	74.7471	66.6751	72.7461	53.7101	55.0337	51.8847	48.4868	65.3954	73.0976	75.7455	73.3914	60.1002	57.807	53.1585	55.5187	64.6839	67.2007	59.5144	59.6373	51.7138	52.4539	48.1562	54.7441	61.7087	59.6426	61.5365	62.7905
LOC110260186	110260186	0.281678	0.0505432	0.658755	0.219685	0.157494	0.277671	0.448115	0.632185	0.243476	0.177265	0.181826	0.305658	0.240905	0.194781	0	0.0848908	0.399119	0.139938	0	0.321466	0.266371	0.235548	0.150113	0.371883	0.229367	0.27683	0.0820095	0.234613	0.232311	0.227807	0.131275	0.51757	0.216745	0.0312471	0.19171	0.189484	0.909157	0.190011	0.157099	0.203367	0.310035	0.0696907	0.258507	0.172061	0.485374	0.268056	0.0750751	0.307985
RSPO3	100155208	0	0	0	0	0	0	0	0	0.284055	0.0295441	0	0.033962	0	0.0389563	0	0	0	0	0	0.0803664	0	0	0	0	0	0	0.164019	0.0782045	0	0	0	0	0	0	0	0.0270691	0	0	0	0	0	0	0	0	0	0	0	0
LOC110260187	110260187	0.0563356	0	0	0	0	0	0	0	0	0	0	0.067924	0	0	0	0	0	0	0	0	0	0	0	0	0	0.027683	0	0.0782045	0	0	0.0328187	0	0	0	0.0821615	0	0	0	0	0.0508417	0	0	0	0.0286769	0	0.0268056	0.025025	0
CENPW	100513385	3.94349	5.50921	7.13651	5.82164	5.70128	5.05978	6.56168	5.90039	3.9362	6.49971	9.89136	7.13202	6.42413	9.93384	6.71844	8.7862	4.78943	8.27965	9.14849	7.35353	5.17944	5.54845	5.90444	7.32324	12.2329	13.537	8.17361	8.13326	7.28875	5.72366	5.84173	5.72777	6.2856	8.06174	6.84679	7.33572	6.4978	9.84893	7.67168	7.19409	10.6342	10.1981	10.3403	10.5818	7.58949	7.74683	9.18418	4.69677
LOC106508855	106508855	0	0	0	0.109842	0	0	0	0	0	0	0	0	0	0	0	0	0	0	0	0	0	0	0	0	0	0	0	0	0	0	0	0	0	0	0	0	0	0	0	0	0	0	0	0	0	0	0	0
LOC106508854	106508854	0.957705	0.758148	1.06133	1.20827	0.314988	0.771309	0.768197	0.737549	0.689849	1.44766	0.909132	1.12075	0.481809	0.895994	0.359275	0.764017	0.460522	0.653043	0.450494	0.401832	0.621533	0.758986	0.675508	0.743766	0.688101	1.77171	0.792759	1.44678	0.49366	1.33837	0.590736	1.72523	0.557344	0.343718	0.985938	1.00156	0.668498	0.760046	0.471298	0.432154	1.02311	0.836289	0.627803	1.17575	0.728062	0.375279	0.7007	1.34744
TRMT11	100152782	10.7038	11.5744	9.51535	10.3252	13.4185	12.4952	10.3387	10.9052	16.9216	14.5652	15.6371	15.4867	16.9436	15.9331	14.5866	14.389	10.7455	13.1775	13.3069	15.2294	12.1051	12.4055	13.5352	12.3294	18.3111	20.7622	14.0783	18.0261	11.7026	13.6969	14.8012	16.3552	16.6274	12.4363	12.1325	13.9406	14.0117	12.7624	12.7774	14.1848	13.9516	15.541	14.5133	17.6363	14.6495	15.6009	16.1912	15.7457
HINT3	100158022	7.15462	6.01464	3.14738	4.83306	4.53583	3.73313	1.60041	3.21361	6.53328	7.79965	2.58194	4.95845	3.93478	4.09041	2.11972	4.49921	5.06574	4.31475	2.18316	4.98272	4.38033	6.12424	2.80211	3.28974	4.54911	3.51574	3.25304	3.16728	3.97832	4.12901	1.50966	3.10542	6.47138	5.56197	2.05404	4.22278	5.05385	5.13031	2.43504	4.01649	3.5964	3.27546	3.10209	4.703	2.84606	4.10126	2.22723	4.65828
NCOA7	100157226	158.866	174.93	140.168	166.887	145.808	168.516	103.995	136.499	141.297	152.773	151.971	145.561	148.116	139.424	130.093	148.007	137.143	155.611	199.222	169.171	159.112	166.27	167.101	153.902	145.457	137.031	142.587	143.075	131.343	142.522	110.205	148.094	139.429	168.64	161.064	145.659	120.758	141.178	122.118	160.533	95.0876	123.585	139.557	133.032	118.056	140.756	128.629	166.62
LOC110260188	110260188	11.5488	9.09778	7.86846	15.9637	4.40983	5.49172	2.97676	5.26821	31.936	32.3803	7.20033	13.4829	9.63619	9.62219	7.68848	5.9848	7.24555	7.44002	7.97028	7.03206	7.07364	5.15587	8.3813	7.20881	12.3476	15.8623	10.0598	19.0037	16.3779	19.2497	11.1255	23.6012	3.49888	5.7807	5.86085	7.01089	7.48718	6.84041	4.03221	4.80454	7.31682	11.3596	9.04775	9.54939	15.9291	17.7453	15.5405	15.8612
TRNAE-CUC_1	110257127	0	0	0	0	0	0	0	0	0	0	0	0	0	0	0	0	0	0	0	0	0	0	0	0	0	0	0	0	0	0	0	0	0	0	0	0	0	0	0	0	0	0	0	0	0	0	0	0
HEY2	100152404	0.732362	0.404346	0.805145	0.402755	0.598477	0.215966	0.288074	0.316092	0.0811587	0.354529	0.290922	0.16981	0.0401508	0.428519	0.395202	0.424454	0.82894	0.862949	0.381187	0.361649	0.503146	0.758986	0.475357	0.257458	0.917468	0.553659	0.300702	0.234613	0.116155	0.341711	0.164093	0.207028	0.897943	0.5312	0.931164	0.785003	0.320879	0.696709	0.288015	0.152525	0.837093	0.301993	0.221578	0.315445	0.375062	0.107223	0.05005	0.0384982
LOC110260189	110260189	1.29572	2.07227	1.20772	0.80551	0.755971	0.956423	0.54414	0.948277	0.771008	0.443162	0.61821	0.373582	0.682563	0.428519	0.610767	0.636681	0.644731	0.559751	1.38614	1.08495	0.532743	0.706643	0.750564	0.657947	1.18506	1.135	0.847432	1.36858	0.522699	0.968181	1.08302	0.96613	0.495417	0.562447	0.547743	0.406036	0.695238	1.04506	0.57603	0.686362	0.465052	0.511065	0.590874	0.659568	0.551562	0.643336	1.001	0.731465
HDDC2	100514692	11.9431	10.4624	12.9555	11.6433	7.37072	7.12689	9.82652	11.432	20.4114	16.722	17.0917	20.7508	13.5308	14.7644	10.7423	14.8134	12.9867	12.2212	12.4752	10.0056	7.28082	13.8188	10.5329	9.86921	20.7577	20.9837	14.297	13.8422	13.0675	15.1207	13.3572	15.4581	12.5402	9.24913	14.4057	12.9661	10.1077	12.4457	8.90229	10.5751	16.7419	14.3098	14.6241	14.023	12.8183	16.0834	14.2392	12.8584
TPD52L1	100515246	0.901369	1.5163	0.58556	0.695668	0.818969	0.462785	0.736189	0.842913	0.162317	0.531794	0.545479	0.33962	0	0.155825	0.107782	1.23092	0.82894	1.58596	2.46039	1.96898	0.473549	0.994534	0.450338	0.543522	1.03215	0.692074	1.20281	0.899351	0.116155	0.370187	0.164093	0.207028	0.619271	1.81233	1.80755	1.51587	0.374359	0.285017	1.20443	0.6101	1.70519	1.67258	0.738592	1.08972	0.308875	0.294862	0.7007	0.42348
RNF217	100738102	31.8859	25.0694	25.6914	29.8405	27.8764	30.1427	24.7423	21.705	29.7447	23.2512	28.2558	28.1205	26.9813	25.5943	17.856	22.3263	25.7585	25.4453	41.5148	29.7757	28.4721	23.3454	24.018	24.2582	26.8359	21.0944	29.2227	29.3267	30.7231	28.419	20.5445	26.258	23.2536	27.1849	25.251	18.1363	24.3333	25.5565	26.9687	26.5902	20.6793	18.9094	21.8254	20.2745	26.9603	25.1705	27.4024	28.7581
LOC110256655	110256655	0	0.0505432	0.0365975	0	0.0629976	0	0.0320082	0	0	0	0	0.135848	0	0	0	0	0.0614029	0.0932918	0	0	0.207178	0	0.150113	0	0.0382278	0	0.0273365	0.0782045	0	0.227807	0	0.0345046	0	0	0.0273872	0	0.0534799	0.0316686	0.0261832	0.177946	0.0310035	0.139381	0.0738592	0.172061	0.0220625	0.0268056	0	0.0769963
NKAIN2	100624679	0	0	0	0	0	0	0	0	0	0	0	0	0	0	0	0	0	0	0	0	0	0	0	0	0	0	0	0	0	0.0284759	0	0	0	0	0	0	0	0	0	0	0	0	0	0	0	0	0	0
LOC102165447	102165447	0.112671	0.0505432	0.109792	0.0366141	0	0.123409	0.0320082	0	0.0811587	0.0295441	0.109096	0	0	0.0389563	0	0	0	0	0.10396	0	0	0.0523439	0.0250188	0	0.0764557	0.0830489	0.164019	0.195511	0.0290388	0.0569518	0.0656374	0.0345046	0.0928906	0.312471	0.0547743	0.0812072	0.1337	0.0633371	0	0	0.186021	0	0.110789	0.0860306	0.0441249	0	0.05005	0
LOC106508857	106508857	0.0563356	0	0	0.0366141	0	0	0	0	0	0	0	0	0	0.0389563	0	0	0	0	0	0	0	0	0	0.0572128	0	0	0	0	0	0	0.0984561	0	0	0	0	0	0	0	0	0	0	0	0	0	0	0	0	0
TRDN	102166405	0	0	0	0	0	0	0	0	0	0	0	0	0	0	0	0	0	0	0	0	0	0	0.0250188	0	0	0	0	0	0	0	0	0	0	0	0	0	0	0	0	0	0	0	0	0	0	0	0	0
LOC102166321	102166321	0.0563356	0.15163	0	0	0	0	0	0.0526821	0	0.0295441	0	0	0	0	0	0	0	0	0	0	0.0295968	0	0	0	0	0	0	0	0	0.0284759	0.0328187	0	0	0	0	0	0	0	0	0	0	0	0	0	0	0.0536113	0	0.0769963
LOC110260190	110260190	0	0.0505432	0.0365975	0.146456	0.0314988	0.0308523	0	0.210728	0.162317	0.177265	0	0	0	0	0	0.0424454	0	0	0.0346534	0.160733	0	0	0	0	0	0.027683	0	0.156409	0	0.0284759	0.0656374	0	0.0309635	0	0.0273872	0.0541382	0.0267399	0.0316686	0.0523664	0	0.217024	0	0	0	0	0.0804169	0.025025	0
CLVS2	100155458	0	0	0	0.0366141	0.0629976	0	0	0	0	0	0.145461	0	0	0	0	0	0.0614029	0	0.10396	0	0	0	0.0750564	0	0	0	0	0	0	0	0	0	0	0	0	0.0541382	0	0	0	0	0	0	0	0	0.0220625	0	0	0
SMPDL3A	100153442	2.59144	3.08314	1.17112	1.53779	1.22845	2.86927	1.1523	2.15996	0.811587	0.827235	2.43647	0.713202	0.803016	3.38919	1.0419	2.03738	1.90349	2.40226	1.4901	2.29044	2.19016	2.17227	0.800601	0.915405	1.18506	0.498293	2.26893	0.860249	0.871165	1.25294	0.459462	0.586579	2.22938	1.53111	0.739454	0.974487	0.695238	2.18513	1.85901	2.79629	0.403045	0.487835	0.96017	0.802952	0.617749	2.19806	0.625625	0.654469
FABP7	574075	0	0	0	0.0732282	0.0944964	0	0.0960246	0	0	0	0	0	0	0.0779125	0	0	0	0	0.20792	0	0	0.340235	0	0.200245	0	0	0	0	0	0	0	0	0.247708	0.249976	0	0.0812072	0	0	0	0.101683	0	0.0232302	0	0	0	0	0	0
PKIB	100517015	4.45051	0.606518	1.20772	0.842124	1.60644	0.647899	3.48889	4.1092	1.01448	0.384073	0.109096	0.033962	0.160603	0.116869	0.86226	1.01869	1.84209	0.816303	0.277227	0.482198	0.73992	0.758986	2.02652	1.31589	0.382278	0.0553659	0.054673	0.156409	0.203272	0	0.26255	0.345046	2.10552	0.437459	0.38342	0.189484	1.63114	0.981726	3.19435	3.91481	1.08512	0.418144	0.110789	0	0.198562	0.0804169	0.425425	0.0384982
LOC102157594	102157594	0.563356	0.353802	0.512365	0.402755	0.0314988	0.123409	0.35209	0.105364	0.202897	0.147721	0.218192	0.135848	0.160603	0.155825	0	0.0848908	0.184209	0.0466459	0.0693068	0.0401832	0.0591936	0.209376	0.125094	0.200245	0	0.193781	0.109346	0.117307	0.203272	0.199331	0.459462	0.241533	0.123854	0.0937412	0	0.162414	0.10696	0.0950057	0.130916	0.406733	0.155017	0.185842	0.221578	0.401476	0.198562	0.107223	0.175175	0.230989
SERINC1	102158514	67.828	80.3637	75.3542	66.5278	76.3846	85.9238	74.163	65.5892	73.0023	87.421	66.6939	64.6636	69.501	76.6659	56.6217	75.4679	104.692	145.092	144.574	119.344	93.2595	88.6182	85.6143	71.4588	88.765	93.0147	81.1347	75.2718	67.2249	70.4494	71.2166	82.1211	113.234	138.424	97.334	119.348	75.8612	78.6014	89.1014	99.0904	80.764	82.8855	69.5754	93.0564	66.4963	73.4207	81.1812	75.5719
HSF2	100154234	10.8164	10.1086	8.23443	10.1421	10.1111	10.6132	7.58595	6.63794	17.8955	20.1491	15.3825	20.513	14.4543	17.1408	12.4668	18.4213	10.7762	9.79564	8.52473	9.84488	8.40549	13.1383	13.5352	11.2995	19.458	18.4922	13.8869	16.9704	15.2163	18.7371	15.6873	19.4606	8.9175	9.4991	9.50335	11.9645	9.92051	11.9391	8.98084	11.2868	14.9747	15.9824	15.2519	15.3995	17.2749	17.5309	18.043	17.5167
LOC110260218	110260218	0	0	0	0	0	0	0	0	0	0	0	0	0	0	0	0	0	0	0	0	0.0591936	0	0	0	0	0	0	0	0	0	0	0	0	0	0.0273872	0	0	0	0.0261832	0	0	0	0	0	0	0	0	0
LOC102158650	102158650	0.0563356	0	0.073195	0	0	0.401081	0	0	0	0.0590882	0	0	0	0	0	0	0.0614029	0	0	0.12055	0	0	0	0	0	0	0.0820095	0	0	0	0	0	0	0.0937412	0.0273872	0.0541382	0	0	0	0.0254208	0	0	0.0738592	0.0286769	0	0	0	0
GJA1	100518636	1.80274	2.62825	0	1.64763	1.41745	0.0308523	0.128033	0.474139	1.62317	2.59988	0.145461	0.50943	0.642413	0.389563	0.43113	0.212227	0.429821	0.0932918	1.17821	1.08495	0.147984	0.549611	0.300226	0.0286064	1.41443	0.193781	1.96823	1.05576	0.0580777	0.0569518	0.525099	0	0.185781	0.0624941	0	0.460174	0.1337	0.380023	0.104733	0	0.744083	0.185842	0	1.00369	0.132375	0.160834	0.05005	0.0769963
TBC1D32	100156680	0.676027	1.06141	0.43917	0.18307	0.283489	0.555342	0.576148	0.421457	0.121738	0.177265	0.61821	0	0.281056	0.0779125	0.215565	0.0424454	0.491223	0.39649	0.173267	0.683114	0.621533	0.13086	0.325244	0.657947	0	0.332195	0.218692	0	0	0.170855	0.164093	0.103514	0.464453	0.468706	0.547743	0.243622	0.347619	1.01339	0.392748	0.788046	0.0930104	0.162612	0.221578	0.0860306	0.286812	0.18764	0.15015	0.115494
LOC106507559	106507559	0.338013	0.555975	0.14639	0.366141	0.346487	0.215966	0.128033	0.210728	0.202897	0.0590882	0.0363653	0.135848	0.200754	0.0389563	0.14371	0.466899	0.0614029	0.0699689	0.138614	0.482198	0.236774	0.183204	0.0750564	0.286064	0.152911	0.138415	0.136683	0.625636	0.0580777	0.227807	0.0656374	0.207028	0.0309635	0.156235	0.136936	0.433105	0.213919	0.411691	0.340382	0.279629	0.155017	0.255533	0.147718	0.114707	0.397124	0.268056	0.4004	0.269487
LOC106506546	106506546	0.563356	0.657062	0.256182	0.475983	0.220492	0.0308523	0.128033	0	0.0811587	0.0590882	0.0363653	0.101886	0.281056	0.0389563	0.14371	0.127336	0.0921044	0.256552	0.242574	0.0803664	0.147984	0	0.0250188	0.0858192	0.458734	0.387561	0.109346	0.117307	0.0580777	0.14238	0.295368	0.276037	0.123854	0.374965	0.136936	0.406036	0.401099	0.0633371	0.0785496	0.152525	0.186021	0.255533	0.369296	0.0573537	0.0441249	0.134028	0.0750751	0.42348
MAN1A1	396919	98.1929	100.48	89.92	85.4573	84.0388	104.404	75.0913	89.2961	46.7068	62.0722	54.9116	37.4601	47.3378	50.6821	40.0232	45.077	111.538	154.631	140.519	119.866	76.7149	91.6018	81.9866	89.1375	49.161	47.8085	55.9852	39.9625	40.7996	47.6687	38.6932	46.8228	103.171	131.675	112.835	90.6544	62.4645	97.5709	88.7872	96.3704	39.4054	52.872	54.3234	44.4778	39.6463	53.7721	45.8458	47.5837
FAM184A	100626155	1.23938	1.21304	1.86647	1.90393	2.6144	1.2958	2.17656	2.89751	0.0405794	0.0295441	0	0	0.361357	0.194781	0.467057	0.0424454	2.45612	4.47801	2.599	1.76806	3.49242	2.27696	2.9272	3.34695	0.0382278	0.0553659	0	0.0391022	0.145194	0.170855	0.49228	0	0.866979	2.21854	2.41007	2.08432	3.69011	0.823383	3.32527	2.00825	0	0.0464605	0.184648	0	0.0661874	0.0536113	0.175175	0.192491
MCM9	100519693	37.6322	26.6363	27.7043	28.7421	24.6321	27.366	24.7744	27.1839	34.4925	38.4369	35.238	34.2337	33.9274	36.502	30.2509	34.5506	31.469	26.6815	26.8564	27.0031	28.2354	29.6266	29.4721	31.324	37.2339	38.2578	33.1045	34.41	27.5869	31.4374	29.8978	36.5404	30.6539	29.6222	31.7965	30.7775	24.4938	25.7149	27.0473	30.7846	29.1432	35.914	31.1317	33.1218	28.2841	31.6575	34.2592	37.9977
ASF1A	100519343	11.7178	8.69343	9.95452	10.7645	11.2766	12.2484	13.0273	12.0642	8.56224	10.8427	10.8369	11.4792	13.6513	16.1668	12.0716	15.2803	13.8157	15.9296	15.3514	14.8276	12.4011	10.1285	9.90744	11.0135	20.5283	23.752	16.4019	12.1999	12.0511	11.4473	14.3418	10.2824	16.2868	12.7175	12.2695	17.8385	11.4982	13.9975	10.7351	12.3037	20.5243	15.634	16.8768	18.4966	13.8332	14.7699	13.5886	12.5889
LOC110260244	110260244	0.169007	0.0505432	0.512365	0.695668	0.188993	0.370228	0.576148	0.210728	0.486952	0.354529	0.836401	0.373582	0.562111	0.389563	0.28742	0.721572	0.0307015	0.279875	0.31188	0.160733	0.65113	0.261719	0.42532	0.457702	1.10861	0.110732	0.519394	1.01666	0.609815	0.341711	0.590736	0.44856	0.185781	0.124988	0.438195	0.216553	0.641758	0.411691	0.628397	0.355892	0.310035	0.348454	0.258507	0.516183	0.705999	0.42889	0.35035	0.500476
LOC110260246	110260246	7.37996	4.70052	5.23344	5.74841	4.40983	4.13421	10.5307	4.79407	17.6114	12.1131	12.9097	22.5508	17.7466	15.7773	15.3051	12.6063	8.56571	5.80741	5.47523	6.30876	5.00186	5.73166	6.40481	7.20881	18.1964	22.1187	14.625	20.4896	21.0532	14.0956	27.1411	23.2561	6.34753	5.15576	4.51888	5.92813	13.878	5.0353	8.30008	4.44864	11.9673	12.1494	10.3034	11.4994	21.0476	17.7185	18.4184	22.9064
CEP85L	100522409	58.9833	53.6263	44.2098	52.1385	41.9564	43.471	33.0325	32.7682	98.6078	102.518	79.2036	83.5126	66.4094	48.5395	62.7294	58.1078	46.1136	32.932	39.5742	34.5977	50.1962	49.2818	57.0679	53.78	70.4921	64.7504	48.4129	66.5129	77.9983	72.9268	70.7571	111.933	37.1563	40.8399	28.2362	29.8031	45.2974	41.4858	46.4228	44.1814	44.552	51.2227	40.8072	47.4602	59.9217	75.0826	73.1982	80.3841
PLN	397421	0	0	0	0	0	0	0	0	0	0	0	0	0	0	0	0	0	0	0	0	0	0	0	0	0	0	0.164019	0	0	0	0	0	0	0	0	0	0	0	0	0	0	0	0	0.0573537	0	0	0	0
SLC35F1	100522582	0	0	0	0	0	0	0	0	0	0	0	0	0	0	0	0	0	0	0	0	0	0	0	0.143032	0	0	0	0	0	0	0	0	0	0	0	0	0	0	0	0	0	0	0	0	0	0	0	0
LOC110260250	110260250	1.40839	1.26358	1.17112	0.842124	0.440983	0.493638	0.89623	0.526821	1.78549	1.59538	0.945497	0.407544	0.602262	0.973906	0.790405	0.466899	1.04385	0.956241	1.24752	1.76806	1.50944	0.549611	0.62547	0.829585	0.917468	0.968904	0.62874	1.64229	2.0908	1.4238	1.83785	1.86325	0.588307	0.593694	0.602518	0.947418	1.337	1.17174	1.17824	0.686362	0.961107	0.813059	1.58797	0.917659	1.765	1.66195	1.42643	1.38593
NUS1	100154658	29.3508	35.3802	28.8754	29.4377	30.3648	28.6618	22.8859	24.6552	25.6867	32.1145	28.2558	25.1658	31.157	26.8019	22.1313	27.3348	42.1838	53.7827	46.4702	41.7905	34.6875	34.3638	33.6253	31.7245	36.0488	35.185	29.9608	36.0131	24.5959	23.692	22.4808	24.2913	44.3398	44.1521	41.9845	35.7312	27.5154	32.1436	29.6394	31.7252	32.4296	32.592	33.6059	34.2402	26.0558	26.0819	22.8228	31.145
LOC100520342	100520342	0	0	0	0	0	0	0	0	0	0	0	0	0	0	0	0	0	0	0	0	0	0	0	0	0	0	0	0.0391022	0	0	0	0	0	0	0	0	0	0	0	0	0	0.0232302	0	0	0	0	0	0
GOPC	100520524	33.407	29.214	30.2295	38.7377	37.4206	45.5381	34.8569	35.9819	35.4258	36.6052	41.8201	38.1393	48.6226	47.176	44.7656	48.9395	43.5961	49.0015	48.4454	45.8892	39.0678	38.2372	36.6776	33.87	53.2896	53.7603	45.5153	52.006	40.8286	40.3219	40.9577	42.0957	54.5268	53.3075	45.1341	58.6587	36.2059	39.3007	36.4732	47.8928	46.2261	49.341	51.5168	54.2566	41.3451	45.2211	45.2452	50.7021
DCBLD1	100156679	4.45051	5.91356	6.22157	5.4555	4.53583	4.53529	6.43365	5.05748	1.62317	1.53629	1.74553	1.12075	1.88709	1.12973	0.898187	1.44314	4.78943	9.00266	10.2921	5.62565	5.71218	2.69571	4.97874	3.69022	2.94354	1.88244	2.54229	1.13396	1.36482	0.683422	0.361006	0.276037	5.01609	6.74936	7.12066	5.08899	3.71685	3.07185	6.33634	4.11817	3.10035	2.83409	3.39752	2.23679	1.10312	0.294862	0.825826	0.346483
ROS1	100156931	0	0	0	0	0	0	0	0	0	0	0.109096	0	0	0	0.0359275	0.0848908	0.0307015	0	0	0	0.0591936	0	0	0	0	0	0	0	0.0290388	0	0.0328187	0.0345046	0.123854	0	0	0	0.0267399	0	0.0261832	0	0	0	0	0	0	0	0	0
LOC110260270	110260270	0	0.101086	0.109792	0.146456	0.0314988	0.123409	0.128033	0.0526821	0.162317	0	0.0727306	0.067924	0.0803016	0.0779125	0.0359275	0.0424454	0.0307015	0.023323	0.0693068	0	0	0.0261719	0	0.114426	0.0764557	0.0553659	0	0.195511	0.0871165	0.227807	0.393824	0	0.0309635	0	0.0273872	0.0270691	0.1337	0.158343	0.157099	0.0508417	0.0310035	0.0696907	0.0369296	0.0860306	0.0661874	0.0804169	0.15015	0.153993
VGLL2	100739384	0	0	0	0	0	0	0	0	0	0	0	0	0	0	0	0	0	0	0	0	0	0	0	0	0	0	0	0	0	0	0	0	0	0.0312471	0	0	0	0	0	0	0	0	0	0	0	0	0	0
RFX6	102161990	0	0	0	0	0	0	0	0	0	0	0	0	0	0	0	0	0.0307015	0	0	0	0	0	0	0	0	0	0	0	0	0	0	0.0345046	0	0	0	0	0	0	0	0	0	0	0	0	0	0	0	0
LOC110260274	110260274	0.112671	0.252716	0.14639	0.0732282	0.125995	0.185114	0.256066	0.105364	0	0.324985	0.109096	0	0.0803016	0.0779125	0.28742	0.0848908	0.122806	0.023323	0.138614	0.0803664	0.0295968	0.104688	0.0250188	0.0286064	0.0382278	0.027683	0.273365	0.0391022	0.203272	0.0569518	0.0984561	0.0690093	0.123854	0.0312471	0.0821615	0.189484	0	0.0316686	0.0261832	0.101683	0.0310035	0.0696907	0.0738592	0	0.132375	0.0804169	0.025025	0
GPRC6A	100152099	0	0	0	0.0366141	0	0	0	0	0	0	0	0	0	0	0	0	0	0	0	0	0	0	0	0	0	0	0	0	0	0	0	0	0	0	0	0	0	0	0	0	0.0310035	0	0	0	0	0	0	0
FAM162B	100152527	0	0	0	0	0	0	0	0.0526821	0	0	0	0	0	0	0	0	0	0	0	0	0	0	0.125094	0	0	0	0	0	0	0	0	0	0	0	0.0273872	0	0.0802198	0.0950057	0.0523664	0.0254208	0	0	0	0	0	0	0	0
KPNA5	397220	5.80256	7.07605	6.66074	10.7645	7.8117	7.65138	5.4414	7.37549	12.6202	13.2653	8.25492	9.54332	12.5672	7.75229	8.44296	10.0596	9.82447	7.67325	9.7376	5.82656	8.46469	7.90393	11.7839	8.4961	13.4562	12.3466	9.13039	14.155	9.40858	10.593	11.224	12.1456	7.43125	7.40555	8.98299	10.9088	8.2359	6.6504	6.91237	11.9732	5.85965	8.40935	9.82327	12.073	13.0389	10.481	12.8879	16.4002
ZUFSP	100156556	16.5627	11.6249	9.69833	11.863	14.08	17.0922	12.7393	12.8017	21.5071	23.3694	13.3824	16.3357	16.8633	18.2315	16.7422	17.912	18.1139	21.1073	19.6831	15.7116	12.5786	12.1438	12.3843	12.6154	25.5362	24.9423	18.9989	21.9755	15.9714	13.9247	17.6565	20.0127	19.6619	17.4983	13.9401	21.926	11.3912	14.1875	12.0966	14.617	21.1134	23.5322	19.3511	24.5474	15.7305	16.7267	17.5676	21.405
RSPH4A	100524228	0	0	0	0	0	0.0308523	0	0.158046	0	0	0	0	0	0	0	0	0	0	0	0	0	0	0	0	0	0	0	0.0391022	0	0	0	0	0	0.0312471	0	0.0270691	0	0	0	0	0	0	0	0.0286769	0	0	0	0.0384982
LOC102160776	102160776	0	0.0505432	0.109792	0	0.0944964	0.0617047	0.0320082	0.26341	0	0.0886323	0.0363653	0.033962	0.0401508	0	0.107782	0.127336	0.0307015	0	0.277227	0.0803664	0.0295968	0.0261719	0.0500376	0	0	0.249147	0.109346	0.117307	0	0.14238	0.0984561	0.0345046	0.0309635	0.218729	0.0273872	0.189484	0.0267399	0.0633371	0.0261832	0	0.0620069	0.325223	0.0369296	0	0.1765	0.160834	0.125125	0.115494
LOC106508867	106508867	0	0	0.0365975	0.0366141	0	0.0308523	0	0.105364	0.0811587	0	0	0	0	0.0389563	0.0359275	0	0	0	0	0.0401832	0	0	0	0.143032	0	0	0	0	0	0	0.0328187	0.0690093	0	0.0624941	0.0547743	0	0.0534799	0.0316686	0	0	0	0	0.0738592	0	0	0	0.05005	0
LOC102161201	102161201	0	0.0505432	0.109792	0.0732282	0.0944964	0	0.160041	0.0526821	0.0405794	0.0590882	0	0	0.0401508	0	0	0	0	0	0.138614	0	0	0	0	0.0286064	0.0382278	0.027683	0.0273365	0	0.0580777	0.0284759	0.0656374	0	0	0.0312471	0.136936	0	0.0267399	0.0316686	0	0.0254208	0	0.092921	0.0369296	0.0573537	0.132375	0.107223	0	0.0384982
PTP4A1	100522049	185.513	246.247	164.433	201.158	145.556	123.101	102.522	110.632	213.772	328.442	193.536	170.863	114.068	103.351	110.549	135.91	131.679	143.18	162.49	133.448	141.71	151.954	193.871	135.566	160.633	139.19	137.311	138.265	120.017	144.145	138.528	148.819	128.561	164.734	136.443	104.73	133.245	146.024	134.058	160.888	126.277	150.137	124.01	111.41	123.594	120.116	129.054	129.623
PHF3	110260283	158.416	158.554	138.924	160.443	140.201	145.932	125.216	136.183	211.134	214.786	183.136	195.349	168.352	156.409	156.752	161.165	139.446	121.513	146.93	138.552	135.524	142.061	138.754	142.46	175.848	186.085	161.231	184.836	173.797	170.428	193.072	213.273	118.869	131.206	123.516	136.699	135.999	121.987	125.967	135.646	137.5	146.374	148.642	157.493	168.094	178.981	193.794	206.004
EYS	102158510	0	0	0	0	0	0	0	0	0	0	0	0	0	0	0	0	0	0	0	0	0	0	0	0	0	0	0	0.0391022	0	0	0	0	0	0	0	0	0	0	0	0	0	0	0	0	0	0.0268056	0	0
LOC106508869	106508869	0	0	0	0.0366141	0	0	0	0	0	0	0	0	0	0	0	0	0	0	0.0346534	0	0	0	0	0	0	0	0	0	0	0	0	0	0	0	0	0	0	0	0	0	0	0	0	0	0	0	0	0
LOC110256669	110256669	0	0	0	0	0	0	0	0	0	0	0	0	0	0	0	0	0	0	0	0	0	0	0	0	0	0	0	0	0	0	0	0	0	0	0	0	0	0	0	0	0	0	0	0	0	0	0	0
LOC110259411	110259411	0	0	0	0	0	0	0	0	0	0	0	0	0	0	0	0	0	0	0	0	0	0	0	0	0	0	0	0	0	0	0	0	0	0	0	0	0	0	0	0	0	0	0	0	0	0	0	0
ADGRB3	100736796	0	0	0	0	0	0	0	0	0	0	0	0	0	0	0	0	0	0	0	0	0	0	0	0	0	0	0	0	0	0	0	0	0	0	0	0	0	0	0	0	0	0	0	0	0	0	0	0
LOC110256955	110256955	0.112671	0	0	0.109842	0	0.092557	0.0960246	0.0526821	0	0	0.0727306	0	0	0	0	0.0848908	0.0307015	0	0	0	0.118387	0	0.0250188	0	0	0	0	0.0391022	0.0290388	0.0284759	0.0984561	0	0	0	0.301259	0.0270691	0	0	0	0.0254208	0.124014	0.0232302	0	0	0.0220625	0.134028	0.0750751	0.0384982
LMBRD1	100153685	23.5483	22.9972	25.2157	23.6161	22.5216	24.2191	24.1342	23.5489	15.4202	16.4561	18.7281	13.4829	17.2247	17.842	15.341	15.8321	22.5349	38.8794	32.1583	30.6598	30.1	30.5688	28.0711	26.8614	19.0375	19.3504	18.6708	17.3223	16.4941	17.4842	15.8514	18.253	30.0346	34.1843	26.5382	32.131	24.7612	26.5383	23.722	32.742	18.5401	19.8386	18.6494	20.9054	18.4884	18.3887	19.3944	18.2096
LOC110260294	110260294	0.225342	0.505432	0.43917	0.439369	0.314988	0.617047	0.128033	0.158046	0.0405794	0.324985	0.145461	0.033962	0.0401508	0	0	0.0424454	0.337716	0.62972	0.242574	0.803664	0.0591936	0.392579	0.450338	0.286064	0	0.110732	0.109346	0.117307	0	0	0.0328187	0.0345046	0.123854	0.437459	0.246485	0.541382	0.481319	0.633371	0.157099	0.355892	0.341038	0.0464605	0	0	0.0220625	0.0804169	0.0750751	0.269487
COL19A1	100512751	4.16883	4.59943	5.16025	9.00707	5.57529	3.97995	3.58492	3.26629	2.06955	1.71356	0.145461	0.237734	0.361357	0.272694	0.14371	0.254672	3.43856	3.89493	2.49504	4.25942	5.12025	5.91486	4.60346	5.43522	0.191139	0.775123	0.382711	0.117307	0.261349	0.740373	0.393824	0.172523	2.10552	4.65581	3.47817	4.16864	5.08059	3.54688	3.79656	4.77912	0.124014	0.185842	0.443155	0.315445	0.397124	0.911392	0.25025	0.769963
COL9A1	100155319	0	0	0	0	0	0	0	0.0526821	0	0	0	0	0	0	0	0	0	0	0	0	0	0	0	0.0572128	0	0	0	0	0	0	0	0	0	0	0	0	0	0	0	0.177946	0	0	0	0	0	0	0.025025	0
FAM135A	100513127	18.2527	17.1341	17.1642	19.4421	15.4659	23.6946	16.6443	14.5929	6.53328	9.18822	7.27306	6.21505	7.5082	8.37559	5.28134	7.76751	17.5612	22.8798	26.1633	19.4889	16.0711	17.7969	18.5139	14.8753	4.74025	5.39818	6.67011	8.56339	5.57546	9.96657	4.69307	8.38463	17.0919	20.0606	17.0074	15.6459	11.8993	16.9744	16.4954	19.0656	3.6274	5.38942	6.64733	6.59568	6.72905	8.25614	7.68268	8.85457
SMAP1	100513326	73.2362	78.2914	75.2078	65.3928	66.9035	61.3653	66.0009	74.3871	70.811	85.6188	103.532	79.1654	69.8222	73.5884	74.4777	88.7958	68.9248	74.4002	75.4751	68.1507	78.8459	70.0361	74.1807	76.093	78.7111	78.0659	79.0845	66.2783	65.8601	67.0608	67.8362	73.2189	72.0831	71.5245	69.8647	70.6232	76.2623	76.828	71.1659	75.4236	86.1586	78.2627	86.2306	72.4664	77.6378	71.3834	73.048	68.4497
B3GAT2	100526195	0	0.0505432	0.182987	0.0366141	0.0944964	0.092557	0.0960246	0.0526821	0.162317	0	0.0363653	0	0	0	0.0359275	0	0.184209	0.139938	0.0346534	0	0.0591936	0.0261719	0	0.0858192	0.114684	0.027683	0	0	0.0580777	0	0	0	0.216745	0	0.0547743	0	0.0534799	0	0.104733	0.101683	0.0310035	0.0464605	0	0.0860306	0.0441249	0	0	0
LOC110256957	110256957	0	0	0	0	0	0	0	0	0	0	0	0.135848	0	0	0	0	0	0	0	0	0	0	0	0	0.0382278	0	0	0	0	0	0	0	0	0	0	0	0	0	0	0	0	0	0	0	0	0	0	0
LOC110256958	110256958	0	0	0	0	0	0	0	0	0	0	0	0	0	0	0	0	0	0	0	0	0	0	0	0.0286064	0	0	0.0273365	0	0	0	0	0	0	0	0	0	0	0	0.0261832	0	0	0	0.0369296	0.0286769	0	0	0	0
OGFRL1	100153138	84.109	78.5947	101.704	84.9813	60.7927	97.586	56.0144	44.1476	38.9968	50.5795	34.3652	26.7281	31.1169	27.6589	21.9517	19.1429	57.8416	86.1317	114.841	79.2011	93.082	73.8049	61.4211	55.1817	34.3286	36.4308	31.9017	30.4997	37.2859	31.295	25.1063	26.3961	71.6187	81.961	78.4642	64.7222	64.256	77.303	66.8719	61.01	34.2588	32.0577	32.6458	27.0996	29.7843	30.4244	28.2532	22.0979
LOC106508872	106508872	0.0563356	0.0505432	0	0.18307	0	0.0308523	0.0960246	0	0.0811587	0.0886323	0	0	0	0	0	0	0	0.163261	0.138614	0	0	0.104688	0	0	0	0	0.054673	0.0391022	0	0.113904	0	0.103514	0.0619271	0	0.0273872	0.0541382	0	0.158343	0.0785496	0.0254208	0.0620069	0.0232302	0	0	0	0	0	0
LOC102157778	102157778	0.0563356	0.0505432	0	0	0	0	0.35209	0.105364	0	0	0	0	0	0	0	0	0	0.023323	0	0	0	0.0785158	0.250188	0.143032	0	0	0.109346	0.0782045	0.0871165	0	0.26255	0.0690093	0.0928906	0.0624941	0	0	0.240659	0	0	0.0254208	0	0.116151	0	0	0	0.0804169	0.0750751	0
MIR30C-2	100316601	0	0	0	0	0	0	0	0	0	0	0	0	0	0	0	0	0	0	0	0	0	0	0	0	0	0	0	0	0	0	0	0	0	0	0	0	0	0	0	0	0	0	0	0	0	0	0	0
MIR30A	100316587	0	0	0	0	0	0	0	0	0	0	0	0	0	0	0	0	0	0	0	0	0	0	0	0	0	0	0	0	0	0	0	0	0	0	0	0	0	0	0	0	0	0	0	0	0	0	0	0
RIMS1	100157596	0.112671	0	0	0.18307	0.0314988	0	0.0320082	0.0526821	0.162317	0.0886323	0.109096	0.543392	0.281056	0.155825	0.57484	0.933799	0.153507	0.0699689	0.138614	0	0.177581	0	0	0.0286064	0.267595	0.0830489	0.246029	0.273716	0.174233	0.398663	0	0.621084	0.154818	0	0	0.270691	0.0534799	0.158343	0	0.0508417	0.558062	0.325223	0.295437	0.200738	0.198562	0.107223	0.25025	0.42348
LOC106508874	106508874	1.23938	1.5163	1.68348	0.951966	0.976463	1.14154	1.5684	2.6341	2.02897	1.29994	1.56371	1.90187	2.04769	0.973906	0.970042	1.52803	1.78069	1.16615	1.24752	0.843847	1.27266	1.59649	0.775583	1.88802	2.48481	1.19037	0.847432	1.40768	1.77137	0.854277	1.70657	0.96613	0.43349	1.09365	1.09549	1.1369	1.23004	1.74177	1.33534	1.29646	0.8991	1.18474	1.18175	1.57723	2.471	1.50112	1.47648	2.0404
KCNQ5	100154391	21.8582	24.8167	19.2137	22.6275	21.7342	21.7509	16.1962	19.8085	26.4577	32.0849	27.3831	29.4111	33.0441	27.1525	20.5146	21.4349	20.8156	16.3494	17.6732	17.761	27.4658	28.004	22.8672	25.2308	25.9185	26.6864	25.1222	23.6177	34.0335	29.558	22.6777	25.706	20.1573	18.6545	24.1007	22.332	24.6542	20.8379	17.4904	21.5569	16.3078	20.8143	23.081	26.4687	30.027	29.5934	22.1471	21.9054
LOC100511846	100511846	0.619691	0.606518	0.109792	0.549211	0.78747	0.586195	1.02426	1.10632	0.60869	0	0.763671	0.747164	0.281056	0.0779125	0.43113	1.06114	0.491223	0.186584	0.242574	0.281282	0.266371	0.209376	0.42532	0.71516	0.344051	0.553659	0.464721	0.117307	0.522699	0.512566	0.49228	0	0.557344	0.374965	0.301259	0.324829	0.989377	0.158343	0.837863	0.686362	0.961107	0.580756	0.812451	0.802952	0.397124	0.402085	0.2002	0.192491
DPPA5	100301558	0.901369	0.353802	0.073195	0.18307	0.913465	0.092557	0.608156	0.0526821	0.243476	0.177265	0	0	0.0401508	0	0.107782	0	0.583328	0.279875	0	0	1.30226	0.366407	0.400301	0.171638	0	0.110732	0	0	0.0871165	0.113904	0	0	0.588307	0.0312471	0	0.243622	1.76484	0.126674	0.916412	0.330471	0.0310035	0	0	0	0	0	0	0
KHDC3L	100738024	1.01404	1.26358	0.475767	1.06181	1.98442	1.63517	2.91275	2.73947	0.0405794	0.177265	0.0363653	0.067924	0.0803016	0.0779125	0.14371	0.0848908	1.07455	0.839626	0.485147	0.88403	2.69331	2.25079	4.42833	2.86064	0	0	0.136683	0.0782045	0.0580777	0.455614	0.49228	0.172523	1.6101	0.874917	0.109549	1.16397	2.83443	2.78683	3.56092	2.61835	0	0.0696907	0	0	0	0.0268056	0.1001	0.0384982
OOEP	100152355	0	0	0	0	0	0	0	0	0	0	0	0	0	0	0	0	0	0	0	0	0	0	0	0	0	0	0	0	0	0	0	0	0	0	0	0	0	0.0316686	0.157099	0	0	0	0	0	0.0441249	0	0	0
DDX43	100155174	0	0	0	0	0	0	0	0	0	0	0	0	0	0	0	0	0	0	0	0	0	0	0	0	0	0	0	0	0	0	0	0	0	0	0	0	0	0.0316686	0	0	0	0	0	0	0	0	0	0
LOC100622980	100622980	31.5479	30.3765	36.7805	30.4629	26.333	34.4621	31.6241	35.9819	20.6955	21.0354	22.4374	21.0564	20.5171	26.2565	21.2691	19.1004	29.4734	35.9173	53.1236	38.0937	30.7511	29.2602	32.1742	25.4597	26.6448	23.9458	22.1152	20.8415	16.8425	17.3418	17.3283	18.667	36.506	35.9029	37.3835	32.3205	27.3282	34.8988	38.9344	40.5208	20.4623	20.8375	24.632	22.9415	19.3267	21.1765	19.1692	22.0979
MRAP2	100515980	0	0	0.073195	0	0	0.123409	0	0	0	0	0	0	0	0.155825	0	0.0848908	0	0	0.173267	0	0	0.0523439	0	0.114426	0	0	0.0820095	0	0	0	0	0	0	0.187482	0	0	0	0	0	0	0	0	0	0	0	0	0	0
CEP162	100516163	17.3514	19.1053	13.4679	17.2452	21.5452	19.7455	18.5007	18.6495	21.0201	21.9217	16.4371	20.581	22.0829	17.9588	18.7182	20.6709	17.1007	18.3552	17.7079	19.2076	19.8003	17.1426	18.5139	18.4511	22.5162	22.8384	16.8119	21.7408	20.7337	18.1391	21.4962	26.189	17.4634	16.0297	15.5833	18.434	17.9692	14.8209	16.5478	18.8114	16.3078	16.9813	16.766	20.1312	24.0702	19.3269	22.973	21.9054
TBX18	100152747	0	0	0	0	0	0	0	0	0	0	0	0	0	0	0	0	0	0	0.0346534	0	0	0	0	0	0	0	0.0273365	0	0	0.0284759	0	0	0	0	0	0	0	0	0	0	0	0	0	0	0	0	0	0
LOC102157437	102157437	2.25342	1.81956	2.34224	2.12362	1.79543	2.03625	1.66443	2.42337	1.58259	0.797691	1.34552	2.27545	0.642413	1.09078	1.22153	1.23092	1.44297	0.583074	1.76732	1.80824	1.47984	1.4918	1.6012	1.37311	1.26152	0.885855	0.874768	1.87691	0.958281	1.25294	2.9865	2.27731	1.45529	1.93732	1.36936	2.05725	2.91465	1.55176	1.72809	1.0931	0.8991	1.27766	1.21868	1.74929	1.01487	2.01042	1.8018	2.1559
NT5E	100157995	0.169007	0.454889	0	0.109842	0.125995	0.0617047	0.160041	0.158046	0.162317	0	0.327288	0.101886	0	0.233738	0.0359275	0.212227	0	0.023323	0	0	0.325565	0.0523439	0.275207	0.200245	0	0.0553659	0.054673	0.0391022	0.377505	0	0.0328187	0.172523	0.0619271	0.0312471	0.0273872	0.0270691	0.187179	0.126674	0.130916	0.228787	0.155017	0.0232302	0.0369296	0.0286769	0	0.18764	0	0.0384982
SNX14	100156800	98.3056	95.0212	80.0753	92.2309	86.7477	58.2801	69.5858	74.5978	105.872	124.144	99.6045	111.667	89.6567	70.6277	88.202	99.6194	104.999	108.032	103.475	89.93	93.7923	75.9772	94.9964	87.1065	125.234	110.455	90.7299	95.7222	88.3942	62.9033	81.3903	88.884	93.448	101.084	86.9543	86.0255	99.6597	77.683	81.4559	102.192	88.1428	97.1721	90.2559	97.0998	111.614	78.9426	92.6176	108.719
SYNCRIP	100154370	122.248	131.918	123.26	140.232	160.045	160.494	127.553	148.563	120.318	138.68	166.771	153.882	191.278	191.704	159.374	200.3	160.2	189.732	176.594	183.959	145.794	144.338	156.267	135.737	239.956	261.355	205.899	190.936	144.149	144.515	136.591	145.506	199.622	180.952	181.769	196.088	134.93	142.889	134.398	159.134	235.285	217.621	240.707	210.345	158.033	168.339	171.171	191.413
LOC102160378	102160378	0.225342	0.101086	0.365975	0.256299	0.25199	0.339376	0	0.316092	0.284055	0.206809	0.290922	0.305658	0	0.0389563	0.0359275	0.297118	0.0307015	0.39649	0.173267	0.321466	0.384759	0.261719	0.100075	0.200245	0.191139	0.166098	0.246029	0.586533	0	0.256283	0.131275	0.241533	0.123854	0.0937412	0.109549	0.0812072	0.427839	0.126674	0.104733	0.0508417	0.0930104	0.0464605	0.664733	0.0286769	0.353	0.134028	0.375375	0.0769963
HTR1E	102160737	0	0	0	0	0	0	0	0	0	0	0	0	0	0.0389563	0	0	0	0	0	0	0	0	0	0	0	0	0	0	0	0	0	0	0	0	0	0	0	0	0	0	0	0	0	0	0	0	0	0
LOC100151959	100151959	0	0.0505432	0	0	0	0	0	0	0	0	0	0	0	0	0	0	0	0	0	0	0	0	0	0	0	0	0	0	0	0	0	0	0.0619271	0	0	0	0	0	0	0	0	0	0	0	0	0	0	0
CGA	406869	5.68989	4.90269	5.27004	4.17401	4.18934	5.8928	3.42488	5.26821	3.12461	1.12268	3.60016	1.90187	2.6098	6.15509	0.610767	4.15965	2.70173	1.98245	2.18316	1.16531	4.43952	8.29651	3.05229	5.29218	1.79671	1.135	0.984114	0.70384	1.88752	3.87272	1.37838	1.4837	5.13995	2.28103	2.41007	2.30087	5.88278	7.28377	3.53473	4.16902	4.4955	3.80976	3.17595	2.03606	3.50793	3.91362	1.3013	1.27044
ZNF292	100517252	122.305	106.04	105.181	143.124	93.079	120.016	89.687	90.4551	188.897	199.6	201.864	214.266	190.275	192.6	146.872	187.694	120.104	90.8196	125.722	107.972	99.2973	142.035	132.85	133.277	203.143	202.584	188.54	236.842	179.837	211.775	186.377	253.92	95.8012	101.928	94.9513	120.268	109.179	116.604	108.425	120.495	146.243	162.914	165.186	203.491	156.533	219.833	231.782	274.068
GJB7	100156827	0	0	0	0	0	0	0	0	0	0	0	0	0	0	0.071855	0	0	0	0	0	0	0	0	0	0	0	0	0	0	0	0	0	0	0	0	0	0	0	0	0	0	0	0	0	0	0	0	0.115494
SMIM8	100154764	1.01404	0.404346	0.73195	0.439369	1.00796	0.894718	1.05627	1.05364	1.13622	0.856779	0.400018	1.66414	1.44543	2.18155	2.01194	1.48559	0.951746	2.68214	0.658414	1.56714	1.00629	0.497267	0.900677	1.40171	1.83494	2.18695	1.17547	1.25127	1.74233	1.48075	1.54248	1.20766	1.79589	1.37487	0.712066	0.89328	1.28352	1.01339	0.916412	1.01683	2.13924	2.11395	1.88341	1.46252	1.45612	1.34028	2.57758	1.69392
C1H6orf163	100517621	0	0.101086	0.29278	0.842124	0	0.123409	0.256066	0.158046	0.486952	0.177265	0.218192	0.33962	0.281056	0.233738	0.107782	0.254672	0.122806	0.0699689	0.20792	0.0803664	0.0887904	0.471095	0.175132	0.200245	0	0.138415	0.0820095	0.234613	0	0.284759	0.328187	0.310542	0	0.468706	0.19171	0	0.427839	0.316686	0.0261832	0.203367	0.0620069	0.325223	0.258507	0	0	0.402085	0.1001	0.0769963
LOC110260320	110260320	0.0563356	0.101086	0	0	0.0314988	0	0	0	0.162317	0	0	0.135848	0	0	0	0	0	0	0	0	0	0	0.0250188	0.0286064	0	0	0.0820095	0.156409	0	0.0284759	0.229731	0.103514	0.0309635	0	0	0	0.0802198	0	0	0	0	0.0232302	0	0	0.0220625	0.0536113	0.05005	0.115494
CFAP206	100517793	0	0	0.109792	0	0	0	0.0320082	0	0	0	0	0	0.0803016	0	0	0	0	0	0.0693068	0.0401832	0	0	0	0	0	0	0.0820095	0	0	0	0	0	0	0	0.136936	0	0	0	0	0.0762625	0	0	0.0369296	0	0	0.0804169	0.05005	0
SLC35A1	100517983	18.0274	17.4879	16.8348	15.6708	20.0017	18.8199	17.4445	18.7548	16.6781	16.0129	17.6008	17.2867	22.9663	23.179	19.1853	19.1429	24.7147	28.8971	27.3069	20.7345	17.0774	18.3204	16.1621	15.5905	24.9245	26.548	17.7687	21.428	15.1002	12.2731	14.0792	16.4242	26.0713	27.5287	17.9934	24.5517	21.8733	16.6893	18.1973	21.3027	25.3298	25.3907	16.8768	23.0562	24.5114	19.2465	21.3714	21.2125
RARS2	100518457	4.39417	7.53094	7.13651	8.89723	7.40222	9.50252	8.51418	8.2184	8.07529	9.18822	9.05496	11.0377	10.8407	10.9467	11.9279	10.0171	7.58326	8.48955	12.4406	12.0951	8.73106	8.68909	8.20617	8.0384	8.48658	11.9037	12.2468	10.9877	10.3378	9.99504	12.4711	11.0415	10.0632	8.09299	8.87344	11.6397	8.93114	7.91714	8.56191	8.46514	8.86699	8.13059	8.93696	12.245	10.6562	12.0089	12.7878	12.4349
ORC3	100519878	25.013	25.9792	26.643	28.0098	30.0814	28.5076	21.1254	27.2366	32.4229	37.4619	28.9104	31.5167	37.1796	43.1246	32.0832	34.5506	30.9471	37.3867	42.693	35.0799	35.2498	31.5634	37.7033	30.8663	50.0785	56.0026	47.4562	44.6938	38.0118	41.2046	37.9056	44.4765	37.6826	36.5278	32.5086	39.6562	28.6919	30.8135	23.8005	26.1072	47.3423	43.487	44.1678	48.0337	39.6683	44.2829	41.4915	41.3855
AKIRIN2	100519991	109.911	152.135	119.198	123.426	119.538	117.763	128.929	100.043	77.8718	78.1737	107.896	109.426	97.2051	112.038	126.537	117.319	87.5299	107.076	125.757	114.361	118.358	93.4339	112.935	101.352	92.1673	101.541	94.8577	94.0409	106.514	119.798	104.068	106.309	108.837	139.206	89.1452	91.3581	104.767	117.11	123.847	115.106	109.752	96.9398	118.212	117.575	118.52	118.508	108.634	118.69
TRNAE-UUC_2	110257145	0	0	0	0	0	0	0	0	0	0	0	0	0	0	0	0	0	0	0	0	0	0	0	0	0	0	0	0	0	0	0	0	0	0	0	0	0	0	0	0	0	0	0	0	0	0	0	0
SPACA1	100156797	0	0	0	0	0	0	0	0	0	0	0.0727306	0	0	0	0	0	0	0	0	0	0	0	0	0	0	0	0	0	0	0	0	0	0	0	0	0	0	0	0	0	0	0	0	0	0	0	0	0
CNR1	100520160	0.0563356	0.202173	0.182987	0.0366141	0.283489	0.246819	0.320082	0.0526821	0.0811587	0.118176	0.145461	0	0.240905	0	0	0.0424454	0.245612	0.0932918	0.20792	0	0	0.0785158	0.350263	0.514915	0.191139	0.0830489	0.0820095	0.0782045	0.0580777	0	0	0.207028	0.123854	0.249976	0.0547743	0.0812072	0.534799	0.0316686	0.104733	0.152525	0.0620069	0.0232302	0.0369296	0.0860306	0.0220625	0.0268056	0.1001	0
LOC100739087	100739087	12.6755	11.3722	7.86846	6.92006	8.41018	6.01621	7.32988	11.1686	5.72169	6.61788	4.83658	8.59239	7.02639	3.81771	6.79029	5.17834	3.89909	3.28854	3.70791	5.14345	3.04847	3.71642	3.35252	3.5758	7.18683	5.37049	5.00258	7.93775	6.09815	3.95815	8.82823	10.3859	7.15258	6.21816	5.36788	5.27847	7.1663	6.08037	6.36252	9.07524	9.20803	8.57196	8.53074	9.20527	13.8332	7.04989	11.8118	14.0518
LOC110256959	110256959	0.225342	0	0.109792	0.146456	0.188993	0.0617047	0.128033	0	0.0405794	0.0295441	0	0	0.0401508	0.0389563	0	0.0424454	0.0307015	0.023323	0	0.0401832	0	0.0523439	0	0.0286064	0.0382278	0	0	0.0391022	0	0.0284759	0	0.0345046	0	0	0	0	0.0267399	0.0316686	0.0261832	0.0508417	0.0310035	0.0232302	0	0	0.0220625	0.0536113	0.0750751	0.0384982
RNGTT	100520874	42.7587	43.5177	44.7221	46.0605	48.2877	52.3873	41.5787	50.2587	58.272	64.613	64.912	63.5089	59.2626	62.7585	58.8492	64.5595	57.8109	56.3482	61.8563	65.0968	53.9846	54.8564	60.1702	55.4964	75.5764	77.5123	66.8651	77.5006	63.5079	63.1596	62.3555	72.9083	57.9018	56.9009	50.9675	62.7732	49.3084	54.1533	54.2254	59.8915	60.6428	72.2461	65.8455	69.398	62.0176	64.1727	72.1972	73.0695
LOC110260329	110260329	0	0	0	0.109842	0	0.0617047	0	0	0.0405794	0.0295441	0	0	0	0	0	0	0	0	0.0346534	0	0	0	0	0	0	0	0	0	0	0	0	0	0.0309635	0.0624941	0	0.108276	0.0802198	0	0.0523664	0	0	0	0	0	0.0220625	0	0	0
PNRC1	106508885	312.719	274.955	249.631	328.392	452.606	306.055	286.473	241.969	467.596	456.191	433.001	470.442	370.592	298.015	367.287	309.087	230.415	218.116	217.762	202.684	386.386	340.68	353.541	320.306	335.373	247.818	267.898	271.213	518.546	477.883	429.498	484.273	231.205	236.196	199.789	223.672	405.645	367.957	333.286	424.452	233.456	252.42	242.074	283.528	500.2	387.154	374.424	471.756
SRSF12	100152352	0.50702	1.11195	1.13452	1.24488	0.220492	0.987275	1.21631	0.632185	1.54202	2.12718	2.03646	1.05282	1.08407	1.40243	1.79637	2.50428	0.767537	0.62972	0.762374	1.40641	0.65113	1.43946	1.27596	0.71516	1.68202	1.93781	2.21426	2.73716	1.16155	1.82246	1.83785	2.41533	0.371563	0.906164	0.492969	0.89328	0.240659	0.823383	0.392748	0.91515	1.30215	2.13718	1.9942	1.43384	0.794249	2.17126	1.35135	1.53993
PM20D2	100157591	1.69007	2.17336	2.01286	2.16023	2.99239	3.17779	2.56066	1.36973	3.77388	2.71806	1.74553	2.98866	1.72648	2.72694	1.94008	1.95249	2.39471	2.00577	2.63366	1.12513	2.63412	3.79493	2.80211	3.43277	2.17899	2.18695	2.07757	2.61985	2.03272	4.21443	2.69113	2.51884	2.56997	1.90607	1.698	1.8407	1.76484	2.40681	2.4874	2.08451	1.8292	1.60289	1.95727	1.9787	2.89018	4.15488	2.42743	3.96531
GABRR1	100153555	0	0	0	0	0	0	0	0	0	0	0	0	0	0	0	0	0	0.0699689	0	0	0	0	0	0	0	0	0	0	0	0	0	0	0	0	0	0	0	0	0	0	0.0930104	0.0232302	0	0	0.0220625	0	0	0
GABRR2	100522289	0	0	0	0	0	0	0	0	0	0	0	0	0	0	0	0	0	0	0	0	0	0	0	0	0	0	0.0273365	0	0	0	0	0	0	0	0	0	0	0	0	0	0	0	0	0	0	0	0	0
UBE2J1	768104	69.2364	71.7714	69.462	78.94	86.6217	77.6554	66.0009	86.2932	75.3964	76.6965	80.5127	80.456	99.6944	79.8214	94.0941	84.9332	90.1702	93.7116	92.178	87.2377	92.5788	79.2487	79.3846	89.9957	111.816	99.7694	92.4794	75.2327	96.9316	75.1479	81.2263	82.5696	95.6464	80.5861	87.502	83.5893	84.0703	75.6562	73.7581	81.9567	104.544	104.606	90.4775	96.2108	97.9353	76.691	88.9389	85.3889
RRAGD	100156654	5.29554	8.44072	5.819	10.5449	8.37868	9.59508	16.0361	12.6964	13.8376	9.07004	3.30924	6.48674	12.5672	5.25909	8.6226	8.48908	6.84643	7.69657	7.10394	7.67499	12.4307	13.6356	21.1159	15.1042	8.98354	7.19757	4.51052	7.58583	10.3088	4.49919	7.48266	9.59229	5.32573	7.9055	7.12066	9.31176	12.3806	11.3373	15.867	19.091	5.89066	6.82969	4.76392	7.91481	14.4289	5.2003	10.035	12.3579
ANKRD6	102167335	4.78852	6.16627	1.4273	2.05039	1.57494	2.19052	2.62467	0.526821	3.00287	2.42262	0.509114	0.407544	0.361357	0.194781	0.610767	0.254672	1.56577	1.84251	1.94059	2.21008	2.07178	2.53868	2.80211	2.66039	0.458734	1.79939	0.519394	2.03332	0.0580777	0.199331	0.951742	0.138019	0.619271	0.906164	3.56033	0.866211	2.54029	2.43848	3.79656	2.41498	0.217024	0.418144	1.21868	0.0860306	0.661874	0.321668	0.625625	1.46293
LYRM2	100523036	4.95753	6.16627	6.55095	7.61573	6.55175	8.70036	8.38615	6.79599	4.74778	4.69751	6.32756	6.38486	7.70895	9.3495	7.32921	8.06463	7.18414	12.7577	12.5099	11.412	8.52388	7.72072	6.15462	5.26358	10.8567	9.21842	8.39231	6.80379	5.0818	3.75882	5.612	5.65876	11.7352	9.81157	10.3523	9.31176	7.1663	7.91714	6.49343	7.37204	9.54906	7.7589	9.41705	10.7538	6.37605	8.5242	5.48048	6.3137
MDN1	100525725	60.1664	56.5073	61.4472	56.3491	62.1156	87.9909	71.1222	95.9867	94.0629	85.0871	120.042	128.512	155.865	134.282	131.351	118.38	83.3238	52.5933	75.2325	63.8511	52.8599	68.6228	62.9723	69.5421	106.388	113.611	124.08	121.843	99.458	104.934	117.228	114.383	67.5934	63.9315	78.9024	70.0006	68.6681	67.3591	74.0199	89.0237	72.7031	81.3988	106.21	93.8307	93.7214	111.243	127.452	146.947
CASP8AP2	100523759	25.8017	25.9792	22.3977	27.9366	34.9637	34.5855	22.7258	28.2903	32.8287	27.6533	35.6743	36.8148	44.8083	41.4495	31.1132	42.9972	39.1444	36.2205	36.3861	36.9685	26.9627	26.643	25.8194	29.5504	60.2088	76.3773	46.9914	49.9726	31.3619	27.6786	26.7801	37.8861	39.6024	30.3096	31.6322	39.4667	29.3872	25.5565	23.0936	29.0814	50.4116	52.1054	51.5907	49.2955	35.4765	35.2762	37.2873	44.5039
GJA10	100152611	0	0	0.14639	0.256299	0.125995	0.123409	0.224057	0.26341	0.284055	0.295441	0.727306	0.577354	0.361357	0.467475	0.970042	0.679126	0.0614029	0.23323	0.138614	0.160733	0.0591936	0.444923	0.450338	0.143032	0.229367	0.47061	0.218692	0.782045	0.232311	0.256283	0.393824	0.345046	0.0928906	0.218729	0.164323	0.162414	0.668498	0	0.549847	0.127104	0.620069	0.487835	0.332366	1.00369	0.639812	0.402085	0.4004	0.654469
BACH2	100620522	73.7433	63.0779	47.1376	82.8211	55.8789	40.9411	55.4062	52.8928	129.773	149.257	103.605	164.784	109.772	78.7695	101.459	89.3476	62.7845	36.5237	41.5494	48.5011	62.4789	62.3416	70.603	80.7845	84.6747	94.8141	84.6612	114.452	122.834	119.684	134.393	143.919	35.4842	45.7144	40.7247	46.8566	60.8333	56.5917	61.2949	64.1622	48.5514	72.8268	69.1691	78.6033	96.9646	103.255	117.943	138.17
LOC110260363	110260363	0	0	0	0.0366141	0.220492	0	0.0640164	0.0526821	0	0	0	0.611316	0.0803016	0.0389563	0.0359275	0	0.0921044	0.0699689	0	0	0.0591936	0.104688	0.0250188	0.0286064	0.573418	0	0.109346	0.0782045	0	0.0569518	0	0.103514	0	0	0	0.0541382	0.374359	0.158343	0.0523664	0.152525	0	0.0464605	0	0	0	0.0804169	0	0.0769963
LOC110260365	110260365	0.112671	0.404346	0.219585	0.366141	0.314988	0.185114	0.0960246	0.368774	0.243476	0.0295441	0.109096	0.033962	0.0803016	0.0389563	0.179637	0.127336	0.122806	0.163261	0.277227	0.0803664	0.118387	0.418751	0.350263	0	0.0764557	0.0830489	0.0273365	0.117307	0	0.0284759	0.26255	0.172523	0.309635	0.281223	0.520356	0.0541382	0.374359	0	0.104733	0.152525	0.155017	0.0232302	0.110789	0.172061	0	0.0268056	0.275275	0.269487
LOC102157779	102157779	0	0.0505432	0.14639	0.146456	0.25199	0.123409	0.0960246	0.0526821	0	0.118176	0	0.101886	0.0803016	0.0389563	0.0359275	0	0	0.023323	0.0346534	0	0.443952	0.0261719	0.100075	0.31467	0.0382278	0	0	0.117307	0.0871165	0	0	0	0.0309635	0.187482	0.0273872	0.0541382	0.427839	0.126674	0.0523664	0.228787	0.341038	0	0.0369296	0.0286769	0	0	0	0.115494
MAP3K7	100135663	64.2789	56.6589	62.7281	64.1113	68.9194	67.9369	53.8378	70.3832	59.5299	64.4653	78.2217	70.8787	83.5939	74.3675	74.4058	89.1353	83.0168	80.6974	83.8612	84.1034	74.436	67.3142	71.5037	72.5744	112.963	107.382	85.3719	81.9974	64.2339	60.3404	69.1818	74.2885	98.2783	84.492	87.3103	77.3093	69.4436	68.1191	66.0602	80.3807	98.343	87.2296	93.0626	93.716	70.0925	70.472	76.2763	80.5766
LOC106508895	106508895	0	0.202173	0.14639	0.0732282	0	0.123409	0	0	0	0	0	0.135848	0	0.0779125	0.0359275	0	0.0307015	0	0.0693068	0	0	0.104688	0	0.0858192	0	0.0830489	0	0.0391022	0.0580777	0	0.131275	0.0345046	0	0	0.0821615	0.324829	0.267399	0.0316686	0.0261832	0.0254208	0.0930104	0.0232302	0.0369296	0.114707	0.0661874	0.107223	0.025025	0.0384982
EPHA7	100154222	0.338013	0.707605	0.475767	0.292913	0.125995	0.185114	0.128033	0.210728	0.121738	0.118176	0.0363653	0	0	0	0.071855	0	0.153507	0.0466459	0.0346534	0.602748	0.473549	0.0523439	0	0.486309	0	0	0.0273365	0	0.203272	0.113904	0	0	0.43349	0.187482	0.38342	0.162414	0.748718	0.348354	0.104733	0.432154	0.0310035	0.0232302	0.0738592	0	0.419187	0.0804169	0	0
LOC106508897	106508897	0.394349	0.101086	0.512365	0.256299	0.188993	0.0617047	0.35209	0.316092	0.162317	0.206809	0.109096	0.237734	0.0401508	0.0779125	0.071855	0.297118	0.21491	0.023323	0.0693068	0.12055	0.147984	0.13086	0.0500376	0.171638	0.305823	0.0553659	0.492057	0.0782045	0.0871165	0.14238	0.0656374	0.0345046	0.557344	0.156235	0.219097	0.351898	0.1337	0.0633371	0.0785496	0.254208	0.217024	0.162612	0.221578	0.114707	0.0882499	0.107223	0.275275	0.269487
LOC110260379	110260379	0.112671	0.101086	0.43917	0.256299	0.157494	0.092557	0.35209	0.579503	0.284055	0.177265	0	0.203772	0.120452	0.155825	0.107782	0.0848908	0.0614029	0.326521	0.0693068	0	0.177581	0.0261719	0.0500376	0	0.53519	0.249147	0.246029	0.430124	0.174233	0.0284759	0.131275	0.276037	0.0309635	0.0624941	0.136936	0.0812072	0.267399	0.190011	0.235649	0.279629	0.217024	0.325223	0.0738592	0.0573537	0.198562	0.107223	0.425425	0.192491
MANEA	100154996	30.5902	30.983	21.0802	29.2913	25.0101	23.0159	15.8761	20.8621	36.2779	40.83	30.9469	36.5092	37.5811	26.3344	25.76	34.2959	28.9515	32.1623	37.8068	35.763	23.8254	20.1524	26.4198	20.9685	41.9742	41.2753	29.8515	37.6163	31.5362	25.429	20.5445	27.5002	31.8615	32.8719	25.6618	25.6074	24.0125	19.8245	24.2456	27.8358	29.7633	36.8664	28.7312	34.3549	30.9536	26.8325	32.5826	38.5366
LOC110256961	110256961	0	0	0	0	0	0	0	0	0	0	0	0	0	0	0	0	0	0	0	0	0	0	0	0	0	0	0	0	0	0	0	0	0	0	0	0	0	0	0	0	0	0	0	0	0	0	0	0
LOC102159560	102159560	0	0	0	0	0	0.123409	0	0.0526821	0	0	0.181826	0	0	0	0	0	0.0921044	0	0	0	0	0	0	0.0286064	0.0764557	0	0	0.0391022	0	0.0284759	0	0	0.0309635	0	0.0547743	0	0	0	0.0785496	0	0.0620069	0	0.110789	0.0286769	0	0.0536113	0.025025	0
LOC106508899	106508899	0.169007	0.0505432	0.073195	0.402755	0.0629976	0.0617047	0.160041	0.158046	0.121738	0.0886323	0	0.135848	0.0803016	0.0389563	0	0	0.21491	0	0.138614	0	0	0.0785158	0	0.143032	0.191139	0.110732	0.191356	0.117307	0.0580777	0.0284759	0.229731	0	0.0309635	0.218729	0.109549	0.29776	0.16044	0.0633371	0.104733	0	0.0310035	0.139381	0.147718	0	0.0661874	0.0804169	0.05005	0.192491
LOC110260380	110260380	0.50702	0.15163	0.109792	0.109842	0.0314988	0	0.0960246	0	0.121738	0.0295441	0.0727306	0	0	0	0.359275	0.0424454	0.0614029	0.0932918	0	0.0803664	0	0.0785158	0	0.0572128	0.114684	0	0	0	0.0871165	0	0.131275	0	0.0619271	0.0937412	0.0273872	0	0.1337	0.0950057	0	0	0.0930104	0.116151	0.0738592	0	0.0882499	0	0	0
UFL1	100153617	33.914	33.8134	28.729	32.0007	38.271	39.707	25.3185	27.7634	37.0084	38.5551	41.311	36.7469	41.7167	45.384	31.6521	47.9633	38.3461	53.153	54.891	56.6181	40.518	41.8489	36.3523	38.6472	54.4364	60.9579	47.5929	40.0407	39.9284	38.3286	37.7415	50.8598	42.6987	43.2459	38.6707	42.4985	30.7242	29.8951	29.1419	37.2669	41.1416	40.5832	42.9122	45.4528	34.0865	40.8786	36.3864	44.3884
FHL5	100152075	0	0	0	0	0	0	0	0	0	0	0	0	0	0	0	0	0	0	0	0	0	0	0	0	0	0	0	0	0	0	0	0	0	0.0937412	0.0821615	0	0	0	0	0	0	0.0464605	0	0	0	0	0	0
GPR63	100152431	0.563356	0.404346	0.695352	0.659054	0.566978	0.339376	0.128033	0.790231	0.527532	1.21131	0.436383	0.543392	0.642413	1.09078	0.215565	0.466899	0.368418	0.466459	0.381187	1.08495	0.591936	1.04688	1.17588	0.743766	0.305823	0.221464	0.792759	0.586533	0.377505	0.597994	0.196912	0.379551	0.557344	0.5312	0.712066	0.730865	0.401099	0.158343	0.864046	0.686362	0.279031	0.348454	0.553944	0.54486	0.617749	0.777364	0.625625	1.03945
NDUFAF4	100157673	3.77448	4.34672	3.40357	3.88109	2.6144	2.96183	3.55291	3.42433	4.86952	6.47016	7.78217	7.13202	5.1393	4.83058	5.60469	5.9848	5.24995	5.01443	6.23761	4.37997	3.22605	4.97267	4.85365	3.66162	6.7281	6.42245	5.30328	5.78713	4.79141	4.15748	5.28381	8.21211	5.63537	4.2496	3.99853	5.17019	3.63663	5.542	3.69183	3.58434	5.92166	4.04206	6.20417	6.30891	6.00099	6.03127	4.92993	5.38974
LOC110260384	110260384	0	0	0.0365975	0	0	0	0	0	0	0	0	0	0.0401508	0	0	0	0	0.0466459	0	0	0	0	0	0	0	0	0	0.0391022	0	0	0	0	0	0.0312471	0	0	0	0.0316686	0	0	0	0	0	0	0.0441249	0	0	0
KLHL32	100621727	2.30976	3.03259	1.28091	2.05039	2.39391	1.91285	2.20857	3.00288	3.40867	3.45666	3.38197	5.63769	4.53704	3.89563	3.41311	5.26323	2.51752	1.91248	1.90594	2.93337	2.60452	2.25079	2.1266	2.77482	4.58734	4.92757	2.89767	3.08908	4.38486	4.86938	3.21623	4.14056	2.41516	1.56235	1.88971	2.32794	2.75421	2.43848	1.41389	2.46582	2.38727	3.41485	4.72699	3.81402	4.43456	4.71779	4.3043	6.3137
MMS22L	100513056	4.61952	4.19509	3.95253	4.79645	5.41779	7.03433	3.20082	5.05748	4.30141	5.87928	7.49125	6.14712	10.4392	8.49246	4.85021	11.8423	5.80258	8.88604	9.46037	6.38913	6.30412	7.06643	7.23043	8.12422	15.941	19.5719	12.6295	12.0044	8.39222	6.12232	5.25099	6.76291	9.75352	7.3743	8.27092	12.8307	5.66886	4.59194	5.83885	5.74511	20.0282	15.843	12.2976	15.1987	5.42737	7.29114	9.45946	7.93062
LOC102160801	102160801	4.22517	2.98205	5.01386	3.47834	2.7089	2.99268	4.80123	4.21457	2.7594	2.33399	0.909132	2.20753	2.20829	2.25946	1.68859	2.58917	2.39471	1.63261	2.25247	2.08953	2.21976	2.87891	3.47761	3.20392	3.36405	1.49488	2.13225	2.34613	1.53906	1.22446	4.5618	3.65749	3.12732	2.24979	2.27313	2.13846	7.08608	4.24359	3.24672	3.27929	4.37149	1.69581	1.47718	1.43384	2.31656	3.67237	3.95395	4.73527
LOC106508906	106508906	0.788698	1.41521	0.768547	1.35472	0.724472	0.52449	1.1843	0.790231	1.54202	0.620426	0.109096	0.747164	0.200754	0.194781	1.32932	0.679126	0.399119	0.909595	0.485147	0.88403	0.266371	0.392579	0.600451	0.657947	0.420506	0.719757	0.464721	0.821147	0.319427	0.370187	1.47684	0.690093	0.650234	1.28113	0.273872	0.757934	0.481319	0.570034	1.23061	0.889729	0.744083	1.34735	0.332366	0.716921	0.286812	0.402085	1.05105	0.500476
POU3F2	100157279	0.112671	0	0.109792	0.18307	0.125995	0.0308523	0	0.0526821	0	0	0.145461	0	0	0	0	0	0	0	0.0346534	0.12055	0	0.0261719	0	0.0286064	0	0.027683	0	0	0.0871165	0	0	0.103514	0	0.0312471	0	0.0541382	0.0534799	0.158343	0	0.0762625	0	0.0696907	0.0369296	0.0286769	0	0.0268056	0.05005	0.153993
FBXL4	100156082	11.6051	13.495	13.7241	16.8059	12.3475	14.0378	12.4832	12.1169	16.2723	19.9423	16.4735	21.3961	13.6914	16.5954	17.7482	17.6997	11.1753	13.0375	15.9752	14.3856	17.0182	19.2887	18.664	16.7633	12.424	15.807	14.7617	18.5345	15.5648	17.9398	19.1333	23.0491	10.4347	14.4674	12.5981	16.3227	12.6747	17.7661	16.1812	18.7606	11.7813	15.8198	14.6241	19.5576	16.8999	17.8258	20.4454	22.8679
FAXC	100626900	0.957705	0.909778	0.548962	0.475983	0.850468	0.802161	0.768197	0.790231	2.88113	2.33399	1.56371	3.02262	1.32498	1.01286	0.898187	1.91004	0.491223	1.02621	0.31188	0.562565	0.65113	0.758986	0.950714	1.28729	1.45266	1.52256	0.656076	2.07242	1.77137	0.740373	1.67375	2.34632	0.681198	1.37487	0.712066	0.730865	0.882418	0.918389	0.65458	1.24562	1.30215	1.37058	1.3664	0.860306	1.9415	1.34028	2.002	1.92491
COQ3	100152047	29.3508	27.5966	29.6074	29.0716	22.8996	20.6711	23.0459	24.4445	47.4778	49.2205	35.9289	51.6222	40.1909	45.384	43.8315	42.5303	31.6839	26.7514	25.9554	24.6323	24.003	26.9309	28.3213	30.9521	53.9012	57.1099	37.615	46.9618	39.0863	38.7842	48.8998	54.2068	30.1275	27.6536	23.7173	31.5084	28.6919	28.375	23.722	24.5311	54.5041	44.2304	44.1309	49.9264	42.2496	47.3388	52.002	49.3161
PNISR	100134950	346.069	314.631	391.996	445.191	303.932	344.127	334.23	274.579	500.871	473.681	390.381	511.468	415.36	425.831	458.65	348.349	316.594	276.12	331.806	375.552	323.168	296.895	324.319	335.839	353.913	414.275	349.032	503.949	455.474	404.301	532.286	558.492	255.914	319.595	304.463	390.417	325.799	319.029	266.231	282.934	325.567	363.298	389.718	427.515	514.364	503.142	555.43	536.395
USP45	100152458	17.464	15.5673	19.6528	24.0555	16.4424	19.6529	12.4832	13.8027	27.7157	28.3624	23.6738	27.4073	25.1344	23.0621	20.335	20.968	14.7367	15.6963	18.8861	17.2788	20.2738	20.4926	24.3433	18.5656	26.2625	29.7869	24.3842	30.6561	26.5996	31.7222	24.3843	35.6433	14.3671	17.2796	15.1999	17.7573	16.5788	16.3727	15.3957	15.4559	18.6951	21.3718	20.7544	21.8518	24.5114	30.21	29.4544	30.298
TSTD3	100514380	12.4502	16.4265	10.2107	14.4626	8.69367	11.3845	9.44242	10.5364	13.1477	19.7059	12.946	14.7055	13.9725	14.6086	12.6465	13.7523	11.2674	12.2679	11.9208	10.8093	11.6611	10.4688	11.6588	10.6702	16.4762	18.8244	13.969	15.68	12.9804	11.7321	11.4209	16.0102	11.921	11.9364	9.96893	13.1826	8.07546	10.1973	9.08557	11.3885	13.6105	16.4935	15.0303	16.7186	12.5094	15.6813	15.4655	16.5927
CCNC	100153639	35.7731	34.7232	34.7676	42.2161	30.0814	32.8269	29.6716	31.7673	46.301	53.3862	42.511	39.5997	39.95	49.1238	34.67	44.6526	35.3067	44.0804	44.1484	35.321	34.0067	40.0693	42.9573	35.6722	67.5104	59.1031	44.1758	46.2579	38.2151	39.0974	38.8245	51.4119	40.6551	36.0903	34.3161	38.7629	38.8799	35.0571	36.3423	40.9275	46.1951	41.4892	47.6023	44.4491	45.1178	42.5406	46.5215	45.8513
PRDM13	100514742	0	0	0	0	0	0	0	0	0.0405794	0	0	0	0	0	0	0	0	0	0	0	0	0	0	0	0	0	0	0	0	0	0	0	0	0	0	0	0	0	0	0	0.0310035	0	0	0	0	0	0	0
MCHR2	733682	0	0	0	0	0	0	0	0	0	0	0	0	0	0	0	0	0	0	0	0	0	0	0	0	0	0	0	0	0	0	0	0	0	0	0	0	0	0	0	0	0	0	0	0	0	0	0	0
LOC100515111	100515111	0.112671	0	0.219585	0.109842	0.0944964	0.154262	0.0640164	0.105364	0.162317	0.0295441	0	0.271696	0.0803016	0	0.0359275	0	0.0614029	0.023323	0.0346534	0.0803664	0.0295968	0	0.0250188	0.0572128	0.114684	0.138415	0.0820095	0.195511	0.0871165	0.113904	0.131275	0.207028	0.0928906	0	0	0.29776	0.240659	0.0633371	0.183282	0	0.186021	0.185842	0.0369296	0.0573537	0.0882499	0.134028	0.05005	0.0769963
SIM1	100154026	0	0	0	0	0	0	0	0	0	0	0	0	0	0.233738	0.071855	0	0	0	0	0	0	0	0.0500376	0	0	0	0	0.0391022	0.0290388	0	0	0	0	0	0	0	0	0.0316686	0	0	0	0	0	0.0286769	0	0	0	0
ASCC3	100625273	61.0678	59.5904	50.8339	51.2963	52.981	56.83	38.4419	50.5221	53.8082	57.4042	58.0026	55.0864	66.0079	60.0316	40.0232	52.7172	77.2756	79.7878	76.8612	70.401	58.2761	57.3689	56.3924	60.2165	81.4253	91.1323	61.7258	53.4136	48.7272	51.94	43.5504	55.4835	79.6073	78.0864	63.0726	61.9341	52.5172	55.8	52.6282	51.5789	71.835	66.996	62.8911	55.6905	48.9125	54.7371	55.9309	61.6355
LOC110260404	110260404	0.169007	0.202173	0.0365975	0.0732282	0.0629976	0.215966	0.224057	0.105364	0	0.0590882	0	0	0.120452	0.233738	0	0.0848908	0.0307015	0.303198	0.0693068	0.0803664	0.325565	0.0523439	0.150113	0	0.0764557	0.221464	0.054673	0.0391022	0.0580777	0.170855	0	0.0690093	0.0928906	0.0937412	0	0.0270691	0	0.348354	0.183282	0.127104	0.0930104	0.162612	0.147718	0.0286769	0.0661874	0.107223	0.15015	0.115494
GRIK2	100516526	0.225342	0.0505432	0	0.0366141	0.157494	0.092557	0.0320082	0.26341	0.365214	0.147721	0.254557	0	0.281056	0.116869	0.107782	0.424454	0.0307015	0.0699689	0	0	0.0591936	0.13086	0.400301	0.371883	0.152911	0.0553659	0.218692	0	0.0290388	0	0.164093	0.621084	0	0.0624941	0	0.0541382	0.401099	0.0633371	0.104733	0.152525	0	0	0.0369296	0	0.419187	0.107223	0	0.307985
LOC110260405	110260405	0.0563356	0.454889	0.14639	0.256299	0.283489	0	0.128033	0	0	0.0886323	0.0727306	0.033962	0.0803016	0	0	0	0.0307015	0	0.0693068	0	0.0295968	0.0261719	0.250188	0.0286064	0.191139	0.0830489	0.191356	0.0391022	0	0	0.0656374	0.0345046	0.0619271	0.0312471	0.0821615	0.108276	0.0534799	0.0316686	0.183282	0.0762625	0.217024	0.0232302	0.0369296	0.315445	0.0441249	0.0804169	0.15015	0.153993
HACE1	100156102	25.013	23.7553	26.277	27.0944	25.3565	24.4968	20.8373	24.9186	28.9331	32.3213	30.9469	30.7356	30.6351	28.9055	24.3229	32.683	27.5392	25.2121	28.4158	22.5428	31.5206	32.5841	30.4979	28.1201	30.8881	29.6484	23.5094	27.3716	27.674	29.7288	24.9094	29.3289	31.8305	28.1223	28.6196	29.37	29.2267	29.4834	26.1047	29.4119	27.7171	30.9427	28.325	29.1644	26.7618	27.2345	31.2813	34.5713
LIN28B	100738513	0	0	0	0	0	0	0	0	0	0	0	0	0	0	0	0	0	0	0	0	0	0	0	0	0	0	0	0	0	0	0	0	0	0	0	0	0	0	0	0	0	0	0	0	0	0	0	0
LOC110256964	110256964	0	0	0	0	0	0	0	0	0	0	0	0.067924	0	0	0	0	0	0	0	0	0	0	0	0	0	0	0	0	0	0	0	0	0	0	0	0	0	0	0	0	0	0	0	0	0	0	0.025025	0
BVES	100153106	0	0	0.073195	0	0	0	0	0.0526821	0	0	0	0	0.281056	0.0389563	0	0	0	0.0699689	0	0	0	0	0	0	0	0.027683	0.054673	0.0782045	0	0	0	0	0	0	0	0	0	0	0	0	0.0310035	0	0	0	0	0	0	0
LOC106508909	106508909	0	0	0	0	0	0	0	0	0	0	0	0	0	0	0	0	0	0	0	0	0	0	0	0	0	0	0	0	0	0	0	0	0	0	0	0	0	0	0	0	0	0	0	0	0	0	0	0
POPDC3	100151910	0	0	0	0	0	0	0	0.0526821	0	0	0	0	0.0401508	0	0	0	0	0	0.138614	0	0.0887904	0	0.0250188	0	0	0	0.0820095	0	0.0290388	0	0	0	0	0	0.0273872	0	0	0	0	0	0.0310035	0	0	0	0	0.0268056	0	0
PREP	445540	47.3782	46.2976	50.5045	48.0377	55.4694	53.0969	51.3732	56.6859	41.675	39.8846	51.8933	48.3619	59.5838	65.018	57.7355	78.2693	61.2801	65.071	53.2969	59.5113	60.999	53.4693	49.4121	48.4592	72.3271	67.9063	62.4912	46.7663	48.4658	52.2248	54.84	49.2381	80.9697	67.5874	65.2362	60.4723	54.1751	58.7452	57.2103	57.3494	95.8007	77.9142	69.0953	66.559	56.6123	52.003	51.2763	49.3931
LOC110260407	110260407	0	0.0505432	0	0.0732282	0.0314988	0	0	0	0	0	0	0.033962	0	0.0389563	0	0	0	0.0466459	0	0	0.0295968	0	0.0500376	0.0286064	0	0	0	0.117307	0	0.0854277	0.164093	0.0345046	0.0309635	0	0.0547743	0	0.1337	0	0.0523664	0	0	0	0	0	0.0441249	0.0268056	0.0750751	0.0384982
LOC110260408	110260408	0.112671	0.404346	0.182987	0.366141	0.377986	0.154262	0.0320082	0.0526821	0	0.0590882	0.0727306	0	0.0803016	0.0389563	0.14371	0.0424454	0	0.0932918	0.277227	0.12055	0	0.0523439	0.100075	0.0572128	0	0	0.191356	0.117307	0.116155	0.0284759	0.0328187	0.138019	0.123854	0.0312471	0.109549	0.135345	0.267399	0.0950057	0.157099	0.203367	0.124014	0	0	0.114707	0	0.0804169	0.2002	0.153993
LOC106507207	106507207	0.169007	0.0505432	0.109792	0.0732282	0	0.092557	0	0	0	0	0	0.033962	0	0	0	0	0	0.0699689	0.554454	0	0	0	0	0	0	0	0	0	0	0	0	0.0345046	0	0.0624941	0	0.0541382	0.0267399	0.253349	0	0.101683	0	0	0	0	0	0	0	0
PRDM1	100154284	63.2648	58.6807	80.0021	78.7203	52.5715	37.4547	21.5095	37.6677	46.3416	47.5956	104.441	52.3694	24.9738	29.2951	16.347	36.2484	47.4952	68.3596	61.3365	74.58	54.7541	125.39	96.9478	107.961	43.0063	36.5969	58.4181	40.158	45.3296	48.6084	20.7414	25.5679	54.8055	57.3383	28.2909	42.7421	55.004	50.7014	73.8366	49.9519	118.774	106.697	48.7101	48.808	26.2985	33.3194	33.4334	28.6041
ATG5	100739102	45.2938	44.1242	47.5767	48.6967	51.1856	46.6179	48.3964	48.5729	37.1301	47.3592	64.4029	55.5279	55.4884	52.4741	51.6637	62.4372	52.0697	64.5579	61.3365	64.5744	55.8788	50.9044	53.6653	48.8311	65.9048	65.3871	61.5071	57.6367	44.6036	39.1259	48.0794	51.6535	66.0762	63.2128	58.3347	59.6873	55.8597	58.5235	54.5658	64.4418	61.6349	61.746	62.7434	67.7921	51.3835	51.6009	57.1321	55.5913
LOC110259431	110259431	0.619691	0.303259	0.14639	0.219685	0.314988	0.154262	0.480123	0.474139	0.324635	0.265897	1.01823	0.645278	0.682563	0.0779125	0.502985	0.764017	0.0921044	0.163261	0.242574	0.602748	0.236774	0.523439	0.125094	0.0572128	0.382278	0.415244	0.62874	0.821147	0.406544	0.341711	0.459462	1.03514	0.0928906	0.218729	0.19171	0.59552	0.213919	0.0950057	0.392748	0.559258	0.186021	0.301993	0.443155	0.573537	0.397124	0.375279	0.65065	1.00095
CRYBG1	100521168	56.6172	62.2692	65.2167	57.8137	64.604	70.7444	60.3355	58.8459	30.7997	48.7182	66.6212	38.445	58.9815	50.3315	41.3166	48.2604	61.6485	85.0355	96.6483	74.2184	68.9606	64.7494	68.1012	59.1294	38.6101	56.3348	73.6172	55.0168	46.8977	36.0505	46.2087	52.102	69.3583	85.5544	73.3976	70.0006	59.4696	59.1886	68.5476	68.4329	42.9088	53.9871	65.6978	62.5442	53.5677	41.5756	47.0721	54.1284
RTN4IP1	100519752	15.2106	16.5276	16.1395	14.9019	17.3558	19.005	13.2514	14.5402	18.1796	18.2287	14.9098	12.6678	16.6224	20.7637	13.0776	17.0631	19.3112	19.6612	18.6089	19.9309	17.0774	20.3618	15.6117	15.8765	22.5162	20.0425	17.304	11.4961	17.8879	20.3887	14.0464	14.5265	20.374	20.3418	18.2946	16.1332	22.2209	22.6747	16.3907	13.4476	22.3535	17.1439	14.8088	14.2811	17.0543	20.1578	13.7137	13.8208
QRSL1	100627457	13.8022	14.6575	17.5668	15.7074	14.8674	16.0124	14.7558	16.4368	12.5796	12.3199	17.2371	15.4527	14.8558	18.3094	15.5207	18.1242	20.57	18.9149	18.5049	22.7839	16.0119	16.7239	18.3638	15.5619	25.2686	23.3091	21.9512	17.596	15.8842	13.0135	12.4711	15.0095	20.0644	22.4979	23.6899	19.5709	15.5092	17.6077	16.6002	19.2436	20.5553	18.6074	20.9022	19.6436	17.1205	15.4132	15.7658	16.3617
LOC110260421	110260421	0.169007	0	0.0365975	0	0	0	0.0320082	0	0	0.0295441	0	0.067924	0.0803016	0	0	0.0424454	0.122806	0.0466459	0.0346534	0	0	0.104688	0.0250188	0.0286064	0	0	0.109346	0.156409	0.0290388	0	0.0328187	0	0.123854	0.0937412	0.109549	0	0	0.0950057	0.0261832	0	0.155017	0.0464605	0	0	0.110312	0.0536113	0.025025	0.0384982
LOC100519934	100519934	47.1529	58.1247	84.3938	59.6077	65.2655	90.0271	60.9756	70.3306	25.6867	40.1505	34.6925	7.98107	22.5246	53.6428	19.2571	13.6674	37.5172	35.4509	84.2077	37.8526	58.7497	110.498	72.4795	73.1752	8.60126	5.95184	30.0702	4.77047	25.8736	37.2465	18.1159	17.1488	32.6046	41.8398	96.5124	67.1313	74.6846	97.4442	67.3694	75.6778	4.09246	8.13059	35.2678	9.69278	31.086	41.0394	20.2953	20.9815
LOC100521350	100521350	5.91523	7.78365	6.66074	5.9681	7.8432	5.98536	9.7305	9.43009	5.39705	4.04754	4.87295	3.90563	5.2999	4.44101	5.13763	4.83878	7.39905	7.46334	7.10394	5.70601	4.79468	5.05119	5.15387	5.06333	5.3519	4.06939	3.22571	2.85446	4.99468	4.12901	3.41314	3.76101	7.49318	6.81186	6.60031	4.19571	6.95238	5.92202	6.7029	7.29578	6.60374	3.48454	4.17304	3.81402	5.71418	3.99404	4.25425	4.04231
C1H6orf203	100157575	10.7601	11.3217	12.0772	12.5586	16.7574	14.3463	19.621	18.7548	9.8202	10.045	12.2915	11.615	13.6111	14.6476	16.4189	13.7099	13.5393	18.4251	21.9356	19.2879	11.8091	11.6989	10.5329	11.7572	15.0618	15.8623	12.9302	13.021	12.0221	9.25467	14.6043	11.1105	16.3488	16.9671	18.7054	18.7047	15.8033	15.6126	13.9556	16.4981	14.0446	14.2169	16.9138	17.6076	13.8773	11.9017	13.989	12.5119
BEND3	110260428	4.56318	5.40812	3.22058	3.47834	3.65386	2.90012	2.46463	3.89847	4.78836	4.54979	3.16378	4.00752	5.1393	4.67475	4.7065	4.83878	4.54382	3.40515	3.1188	2.57172	3.52202	3.95196	4.37829	3.80465	3.55519	5.0383	4.53786	3.36279	3.13619	5.29652	5.18535	4.34759	3.74659	2.49976	4.02591	3.38364	4.19817	2.56515	3.5871	3.30471	4.27848	3.39162	4.43155	4.10079	3.3535	4.04765	5.7057	3.04135
PDSS2	100312977	2.81678	2.77988	3.40357	2.78267	4.06335	3.42461	3.29685	4.05652	4.86952	5.22931	2.7274	3.73582	4.09538	5.14223	4.02388	4.45677	4.0833	3.89493	2.599	4.0585	4.58751	2.8004	4.90368	4.17653	4.05215	5.59196	3.52641	4.49676	4.21063	5.41042	5.11972	4.20957	3.00346	2.656	3.2043	3.81674	3.31575	3.3252	3.45618	3.55892	3.19336	3.9956	4.50541	4.27285	4.19187	3.05584	4.55455	4.58128
LOC102159561	102159561	0.619691	0.15163	0.43917	0.219685	0.220492	0.401081	0.512131	0.579503	0.324635	0.295441	0.145461	0.101886	0.642413	0.6233	0.107782	0.254672	0.491223	0.0699689	0.20792	0	0.0887904	0.261719	0.0750564	0.114426	0.573418	0.415244	0.136683	0.508329	0.261349	0.740373	0	0.276037	0.154818	0.218729	0.109549	0.0812072	0.1337	0.253349	0.209466	0.177946	0.434048	0.209072	0.221578	0.315445	0.1765	0.294862	0.1001	0.153993
LOC110260430	110260430	0	0	0	0	0	0	0	0	0	0	0	0	0	0	0	0	0	0	0	0	0	0	0	0	0	0	0	0	0	0	0	0	0	0	0	0	0	0	0	0	0	0	0	0.0286769	0	0	0	0
SOBP	100521699	0.0563356	0.960321	0.622157	0.475983	0.283489	0.462785	0.35209	0.526821	0.243476	0.324985	0.472749	1.05282	0.52196	0.701213	2.37121	1.52803	0.21491	0.209907	0.485147	0.0803664	0.355162	0.575783	0.750564	0.657947	1.14684	0.692074	0.984114	0.977556	0.261349	0.541042	0.787649	0.44856	0.464453	0.281223	0.328646	0.866211	0.615018	0.22168	0.523664	0.482996	1.55017	1.02213	0.590874	0.774275	0.639812	0.61653	0.525525	0.731465
LOC102159995	102159995	0.845034	0.808691	2.23245	1.09842	0.440983	0.401081	0.736189	0.684867	3.24635	1.47721	1.38188	2.71696	2.48935	1.94781	0.646695	1.61293	2.1491	0.816303	0.866335	0.642931	0.828711	1.51797	0.900677	1.25868	2.25544	2.18695	0.956778	2.61985	3.04908	2.50588	4.06952	2.00127	0.650234	0.812423	0.849002	0.920349	1.65788	1.52009	1.20443	0.788046	2.04623	1.06859	0.997099	1.20443	3.26525	3.16307	1.52653	1.96341
SCML4	100154280	449.051	292.898	324.254	376.027	253.66	263.047	233.724	219.684	771.779	692.721	601.773	551.203	492.088	422.753	480.853	467.833	406.58	234.629	267.836	377.682	337.848	367.349	358.419	416.051	527.429	521.796	507.338	862.4	767.787	694.442	633.368	895.982	254.799	232.791	249.278	293.997	301.279	284.574	262.015	242.21	315.677	319.555	420.85	462.271	505.915	533.379	588.914	600.533
SEC63	100152304	133.797	129.542	121.613	137.047	114.561	129.21	105.915	118.113	133.466	140.275	158.48	141.146	124.066	126.374	136.489	134.085	132.415	151.832	159.371	158.362	128.391	119.841	120.941	118.545	152.147	148.713	135.944	138.617	112.032	111.739	127.862	133.464	137.943	129.082	126.529	121.594	116.131	118.282	111.226	136.103	125.316	119.38	141.403	131.828	133.5	127.702	128.579	144.291
OSTM1	100049681	31.7733	35.4813	28.9486	32.8062	35.6566	48.3765	32.2003	31.2931	19.4375	21.8626	23.3829	18.5093	29.9525	32.7622	25.9037	30.4758	39.8505	63.2752	60.99	49.0637	40.2813	40.7759	37.4031	28.7494	44.4972	38.3132	33.8426	32.7677	21.9824	22.5244	19.6256	20.7718	55.0532	59.6194	41.3272	41.1179	37.5963	38.984	39.1439	47.2065	37.7622	40.1419	29.6914	37.0505	27.1368	26.5376	24.4244	25.9863
NR2E1	100155153	1.35205	1.11195	1.86647	0.915352	1.13396	1.51176	0.864222	1.42242	0.811587	1.41812	1.12732	0.747164	1.32498	1.40243	1.22153	1.35825	1.22806	1.44602	1.07425	1.00458	1.8646	1.46563	1.07581	1.02983	0.841012	0.941221	1.47617	0.312818	1.36482	0.968181	0.590736	1.20766	1.26951	1.28113	1.42413	1.08276	0.935897	1.1084	1.41389	1.0931	0.496055	0.627217	0.517014	0.516183	1.45612	0.938198	0.525525	1.61692
SNX3	100627262	115.544	121.253	148.586	129.834	114.215	126.063	145.573	142.558	55.9589	71.7036	72.5487	56.9882	58.1785	76.6659	67.6155	61.9703	109.174	132.544	159.024	132.203	109.331	118.454	113.735	106.53	67.3192	64.6674	69.4621	51.8887	55.1738	60.8245	42.7956	50.5148	140.853	149.455	197.379	147.229	129.127	153.213	135.001	164.524	64.5492	64.2549	85.0489	70.3443	71.1294	77.8704	59.8598	69.4892
AFG1L	100155926	8.67568	10.2097	9.77153	11.7165	10.4576	10.7366	7.61795	10.7998	10.997	13.4426	8.94586	8.2188	9.39529	9.77802	9.62857	9.84733	10.9911	10.2854	13.1683	8.92067	10.5957	10.652	10.3828	11.5856	8.52481	9.96586	8.58366	9.18902	11.4413	11.1341	8.92668	12.0766	10.5895	11.9989	11.0096	10.2321	8.55678	11.5907	9.42595	12.4562	7.65785	10.7788	10.3034	10.4957	8.7588	11.2852	8.95896	11.1645
FOXO3	733621	78.6445	60.0453	55.4086	61.5849	53.7055	70.6519	51.6933	57.2654	81.8486	66.2674	64.8393	70.0296	58.9012	53.0584	59.0289	53.3539	70.8897	71.2983	77.485	76.3883	59.8447	51.4802	46.7351	50.8622	53.0602	52.0163	56.5866	65.1834	71.5517	64.9535	57.3999	65.8694	58.8617	59.7444	57.8691	57.2511	43.0513	47.4395	52.026	57.7815	45.4821	51.6641	46.8267	53.8838	52.9941	54.8175	59.4845	64.2534
LOC106508914	106508914	0.112671	0	0	0.256299	0	0.215966	0.0640164	0.210728	0.121738	0.147721	0	0.033962	0.0401508	0.116869	0.14371	0	0.184209	0.0466459	0.173267	0.200916	0.0591936	0	0.0250188	0.143032	0.267595	0.0830489	0.109346	0.234613	0.203272	0.0284759	0.0984561	0.379551	0.216745	0.0937412	0.0273872	0.108276	0.267399	0.0950057	0.0523664	0.0254208	0.186021	0.0696907	0.184648	0.143384	0.220625	0.0804169	0.325325	0.192491
LOC106508915	106508915	0.732362	0.15163	0.182987	0.292913	0.157494	0.092557	0.288074	0.210728	0.243476	0.118176	0.109096	0.067924	0	0.0779125	0.107782	0	0.337716	0.116615	0	0.0401832	0.0591936	0.157032	0.0750564	0.0286064	0.229367	0.249147	0.0820095	0.156409	0.464621	0.14238	0.164093	0.103514	0.0309635	0.124988	0.136936	0.0812072	0.320879	0.158343	0.0523664	0.152525	0.310035	0.139381	0.110789	0.143384	0.0882499	0.321668	0.4004	0.0769963
ARMC2	100523341	0.676027	0.808691	0.622157	0.62244	0.440983	1.3575	0.416107	1.26437	0.60869	1.68401	0.872767	0.305658	0.682563	1.20764	0.790405	0.806463	0.491223	0.513105	1.42079	1.04476	0.858307	1.20391	1.00075	1.11565	0.611645	0.498293	1.14813	0.35192	0.667893	1.16751	0.689192	1.17316	0.805052	0.812423	1.15026	0.974487	0.561538	1.20341	0.445114	1.11852	0.558062	1.02213	0.812451	0.975013	0.507437	1.4207	0.55055	0.577472
LOC110260564	110260564	0.169007	0.15163	0.14639	0.0366141	0.0629976	0.0617047	0.0320082	0	0	0	0.0363653	0	0	0	0	0.212227	0	0.0932918	0.10396	0.241099	0	0	0	0.0286064	0.0764557	0.110732	0.136683	0.0391022	0.0871165	0.0854277	0.131275	0.103514	0.0309635	0.0624941	0.0821615	0.108276	0.0534799	0.0950057	0	0.0254208	0.0620069	0	0.221578	0.0573537	0.1765	0	0	0
SESN1	100523876	13.1825	11.6249	11.7478	13.8035	13.513	12.6186	9.79451	11.5901	14.1622	15.4516	15.1643	16.3357	16.9035	14.0632	11.3172	13.5825	14.8595	19.4047	15.1089	18.203	19.2675	17.6922	13.7353	14.8467	14.9853	14.0906	14.1056	15.289	19.3689	16.3736	11.9788	16.8728	13.9336	12.9988	12.2968	20.7078	12.8886	12.5091	10.3424	14.617	15.1297	15.0532	13.9963	17.4642	15.3555	16.6463	13.4885	14.7448
LOC102163847	102163847	1.29572	1.5163	0.548962	0.768896	0.850468	0.431933	1.5684	1.36973	0.852166	0.265897	0.581845	0.475468	0.602262	0.428519	0.323347	0.339563	0.184209	0.39649	0.173267	0.321466	0.207178	0.471095	0.175132	0.343277	0.688101	0.636708	0.246029	0.547431	0.406544	0.398663	0.525099	0.586579	0.712162	0.5312	0.410808	0.433105	0.267399	0.601703	0.57603	0.584679	0.775086	0.511065	1.32947	0.917659	1.059	0.911392	0.900901	1.65542
LOC106508918	106508918	1.52106	1.92064	2.30564	1.57441	0.724472	0.617047	0.704181	1.21169	1.13622	1.53629	1.20005	1.49433	1.24467	0.506431	0.251492	0.339563	0.921044	0.326521	1.07425	1.2055	0.562339	0.732815	0.650489	0.972617	0.955696	0.609025	0.656076	0.742942	0.348466	0.825801	0.853286	1.00063	0.43349	0.968659	0.821615	1.10983	1.79158	1.01339	0.680763	0.508417	0.372041	0.603986	0.553944	0.45883	0.507437	0.804169	1.17618	0.538974
CEP57L1	100739336	1.63373	1.46575	0.87834	1.39134	1.32295	1.14154	1.24832	1.26437	2.63766	2.36353	1.38188	1.66414	1.56588	1.28556	1.25746	2.07982	1.32016	0.956241	1.14356	1.2055	1.36145	1.88438	0.875658	2.00245	2.02608	1.74403	1.20281	1.29037	1.4229	1.30989	1.83785	1.75974	0.990833	1.09365	1.04071	1.54294	1.95201	1.74177	1.07351	2.00825	1.86021	1.37058	1.3664	2.26547	1.87531	1.66195	1.05105	2.38689
C1H6orf183	100514885	13.3515	11.0184	14.5658	15.3047	20.2852	22.1828	19.301	15.1198	10.0231	12.2017	13.7461	14.9433	17.4656	21.5039	17.1015	13.4127	20.877	20.3376	34.2722	27.4853	20.8362	19.6551	12.6345	14.4462	20.3754	18.686	33.5419	19.4338	18.0331	18.5378	17.0657	15.2511	19.4761	16.186	20.4308	22.8192	19.4399	25.4299	15.6576	15.4304	20.9893	18.9327	20.3851	18.3819	24.004	22.892	15.7407	15.5918
LOC110260563	110260563	0	0.202173	0	0.109842	0	0	0	0.158046	0.162317	0	0	0	0	0	0	0	0.0614029	0	0	0	0	0.0785158	0	0	0.0764557	0.110732	0.0273365	0.0782045	0	0.0569518	0	0.0345046	0	0.0937412	0	0	0.1337	0	0	0	0	0.0232302	0.184648	0.0573537	0	0.0804169	0.0750751	0
CD164	100152548	382.8	517.31	384.53	452.953	369.827	457.448	346.937	355.182	125.35	180.042	162.771	126.644	181.883	184.925	134.405	187.142	450.053	755.5	765.459	623.282	444.929	303.097	308.557	261.205	225.009	231.263	209.425	175.96	134.798	131.758	104.199	112.83	497.12	710.214	546.675	482.777	284.326	335.75	371.513	481.14	196.531	208.979	214.339	213.614	159.556	153.194	134.459	151.144
LOC102164525	102164525	0.394349	0.15163	0.14639	0.292913	0.25199	0.0308523	0.384099	0.474139	0.243476	0.206809	0.109096	0.33962	0.0401508	0.506431	0.071855	0.297118	0	0.186584	0.20792	0.160733	0.236774	0.549611	0.375282	0.31467	0.688101	0.387561	0.273365	0.273716	0.174233	0.284759	0.164093	0.44856	0.340599	0.124988	0.136936	0.270691	0.187179	0.506697	0.314198	0.101683	0.217024	0.232302	0.147718	0.200738	0.529499	0.160834	0.1001	0.307985
PPIL6	100157379	0.112671	0	0	0.0366141	0.0314988	0	0	0	0	0	0.0727306	0	0	0	0.179637	0	0	0.023323	0	0.0803664	0	0	0.0250188	0	0	0.110732	0	0	0.0580777	0.0569518	0.164093	0	0	0	0	0	0	0	0	0	0.0620069	0.0232302	0.0369296	0.0573537	0	0.0804169	0	0.192491
SMPD2	100152155	17.6894	20.7227	23.0198	18.7098	24.5376	22.7999	27.8471	28.501	10.8347	10.7836	15.7098	15.4867	15.0565	16.3616	17.9637	16.1293	15.4121	20.8974	19.4752	16.1135	20.4514	18.9223	22.0416	22.8851	13.762	17.5787	17.0033	12.9037	18.8752	19.4775	13.4885	14.837	16.6584	20.3418	21.0333	21.953	20.6432	20.4262	25.8428	21.4552	20.2143	19.5599	21.6038	18.3532	17.2749	15.038	16.5916	14.2443
MICAL1	100153346	66.2506	82.6887	89.0417	82.2719	84.3223	67.1656	84.9178	60.3736	37.7794	43.8435	40.9109	36.1016	44.4469	45.8515	38.4424	31.5369	56.6749	67.0768	72.7028	57.3816	77.5732	69.3818	73.155	79.0395	31.8056	39.4205	48.1943	31.1645	45.8813	43.3118	39.0871	33.9871	59.8525	72.3057	81.5316	72.491	74.7381	64.0339	74.2032	70.1361	40.4905	43.2315	45.6819	38.8285	44.9854	38.3321	35.1101	32.6849
ZBTB24	100739723	38.0828	45.9943	35.8289	37.9322	33.2312	30.7598	26.8869	31.0297	36.4808	51.8795	35.3834	27.713	29.4305	23.9191	29.2809	34.7203	30.0874	32.0924	30.7722	33.7941	32.9117	36.7716	34.2758	34.8712	28.8238	33.8286	31.4917	33.4324	26.8028	32.9466	36.199	31.8478	32.1402	34.6842	30.5367	33.6198	29.7348	30.6868	26.864	27.4291	36.6461	33.6839	31.8333	32.1181	30.7771	27.1541	29.1291	28.9121
AK9	102166322	0	0	0	0	0	0	0.0320082	0	0	0.177265	0	0.033962	0	0	0	0.0424454	0	0	0	0	0	0.0785158	0	0	0	0	0	0	0	0	0	0.103514	0.0309635	0	0	0	0	0	0	0	0.0310035	0	0	0	0.0220625	0	0.05005	0.115494
FIG4	100511669	27.6044	29.1129	31.2543	28.3759	32.0658	30.5438	32.8404	26.6571	22.3186	27.2101	24.2556	22.9583	22.0428	24.3866	20.8739	25.9766	27.8769	30.9729	38.3959	32.1466	31.5502	33.186	30.4229	30.0367	25.9567	27.683	22.99	23.8915	27.2384	22.8092	21.9557	22.152	30.592	30.4346	29.6603	31.2648	31.9007	32.0169	28.2779	29.7678	22.1055	22.4869	22.9333	22.3679	24.5114	25.0901	24.6246	25.3703
LOC102157516	102157516	0.112671	0.101086	0.109792	0.0732282	0.314988	0.185114	0	0.26341	0.121738	0	0	0	0.160603	0.0389563	0.323347	0.254672	0.0614029	0.0699689	0.0346534	0.200916	0.0295968	0.183204	0.100075	0.171638	0.0382278	0	0.109346	0.156409	0.145194	0.14238	0	0.310542	0.0619271	0	0.0547743	0	0.0267399	0.190011	0.209466	0.0762625	0.124014	0.139381	0	0.0573537	0	0	0.025025	0.269487
GPR6	100511485	0	0	0	0	0	0	0	0	0	0	0	0	0	0	0	0	0	0	0	0	0	0	0	0	0	0	0	0	0	0	0	0	0	0	0	0	0	0	0	0	0	0	0	0	0	0	0	0
WASF1	100154562	1.5774	1.5163	2.41543	1.53779	1.03946	2.40648	1.05627	1.21169	0.121738	0.0295441	0	0	0	0	0.0359275	0	1.13595	1.35273	1.73267	1.80824	1.92379	1.62266	0.900677	1.43032	0.0382278	0.138415	0.054673	0.0391022	0	0.113904	0	0.207028	0.619271	0.656188	1.86233	1.19104	1.04286	1.23507	1.46626	1.42357	0.0310035	0	0.0369296	0.0573537	0.132375	0.0804169	0	0
CDC40	100511111	25.0693	25.8276	23.3492	30.6826	35.5622	37.3622	30.8559	38.7213	20.7766	22.7194	23.9284	26.796	28.8283	32.6843	27.1252	34.1261	31.5304	43.9871	55.4801	48.7422	30.3071	25.6747	34.2507	29.4074	38.6483	34.9913	33.3779	30.969	22.3599	25.9415	25.2704	26.2925	42.5129	41.8086	39.4649	46.2881	26.7667	31.7319	35.164	42.1986	29.4843	31.8487	32.6827	35.2439	26.0999	29.647	28.8789	35.6108
METTL24	100736631	0.169007	0.303259	0.0365975	0.0732282	0.0629976	0	0.0640164	0.368774	0.0811587	0	0	0	0	0	0	0	0.0614029	0.163261	0	0	0.325565	0	0	0.0858192	0	0	0	0	0	0	0	0	0.123854	0.0312471	0.0273872	0	0.10696	0.126674	0	0	0	0	0	0	0	0	0	0
DDO	100037287	0	0	0	0	0	0	0	0	0	0	0	0	0	0	0	0	0	0	0	0	0	0	0	0	0	0	0	0	0	0	0	0	0	0	0	0	0	0	0	0	0	0	0	0	0	0	0	0
SLC22A16	100525793	0	0	0	0	0	0.0308523	0	0	0	0	0	0.033962	0	0	0	0.0424454	0	0.116615	0	0	0	0	0	0	0.152911	0	0	0.0391022	0	0.0284759	0	0	0.0309635	0	0	0	0	0	0.0523664	0	0	0	0	0	0	0	0	0
LOC110260565	110260565	0.563356	1.11195	0.658755	0.659054	0.503981	0.493638	0.608156	0.368774	0.486952	0.0886323	0.0727306	0.203772	0.0401508	0.155825	0.28742	0.0848908	0.0614029	0.163261	0.381187	0.642931	0.147984	0.157032	0.275207	0.772373	0.114684	0.027683	0.164019	0.742942	0.319427	0.256283	0.0328187	0.379551	0.185781	0.0312471	0.301259	0.378967	0.347619	0.126674	0.235649	0.177946	0.217024	0.487835	0.480085	0.401476	0.485374	0.321668	0.5005	0.192491
CDK19	100525621	72.5602	67.7279	57.1287	74.3998	58.2728	71.5466	52.5575	62.1648	51.9416	52.9726	49.1659	49.6185	44.0856	46.0463	42.1789	45.1619	73.1616	63.7416	75.3365	74.3791	61.7093	68.335	65.4242	69.3705	52.3721	41.386	38.0524	48.7214	48.0883	47.1846	40.4326	49.4797	68.6771	69.5872	70.2755	69.7029	51.6615	62.0071	57.8125	61.8489	38.9093	36.7967	40.6226	44.4778	40.3302	45.3552	45.1952	51.318
LOC106507578	106507578	0.225342	0.454889	0.402572	0.219685	0.0944964	0.092557	0.128033	0.210728	0.0811587	0.0886323	0.0363653	0.475468	0.0803016	0.0389563	0.0359275	0	0.0307015	0	0	0.160733	0.177581	0.104688	0.100075	0.429096	0.0382278	0.0553659	0.054673	0.195511	0.232311	0.512566	0.0328187	0.276037	0.0619271	0.0312471	0	0.135345	0.481319	0.158343	0.0523664	0.127104	0.0620069	0.162612	0.0738592	0.172061	0.1765	0.589724	0.175175	0.269487
AMD1	100155925	99.3196	104.776	100.863	115.774	92.8585	92.4645	73.2028	83.5538	137.28	170.263	161.862	138.293	103.75	107.597	109.866	130.222	86.8852	91.8458	99.975	108.213	89.1456	102.149	112.359	94.3725	134.18	137.418	123.889	136.936	92.3144	102.257	118.672	129.599	94.253	88.6791	98.3199	106.95	91.6912	98.2042	91.4579	102.344	112.636	103.979	132.171	121.332	106.562	105.427	131.957	133.396
GTF3C6	100525020	16.3937	14.8092	16.0663	17.4649	18.5843	21.0104	18.8208	20.1772	15.5825	14.1812	17.5281	22.0753	20.3163	23.4906	16.8141	24.5334	16.3639	22.2967	22.2821	28.6104	19.0307	20.8067	18.4389	16.3915	29.8942	28.0428	21.4318	20.9588	16.3198	18.851	18.4769	17.1143	25.6997	21.8417	21.4989	27.1503	20.7502	22.7697	16.7834	24.1498	25.6399	23.0909	26.1831	25.7518	21.4888	20.3455	18.3433	23.2529
RPF2	100525264	15.0416	14.5059	14.2364	12.8882	14.6784	16.506	16.5482	16.8056	12.5796	12.6744	17.4553	14.0942	15.6187	17.7251	15.2333	18.9306	16.5174	21.7603	21.2772	29.6552	14.5024	13.0075	15.1364	12.8157	26.1096	29.3993	23.0447	18.4563	13.1256	10.5646	16.7047	15.3891	23.2846	24.3415	20.9786	25.2555	15.6963	17.101	16.3383	16.7777	27.8721	19.676	24.0042	23.0275	19.5915	21.2301	17.4675	18.9026
SLC16A10	100513770	8.90102	8.5418	12.1138	7.43266	8.78817	15.1794	6.2416	8.85059	4.05794	5.19976	4.90931	1.76602	1.28483	4.32414	0.934115	2.50428	10.4692	17.4222	13.7574	9.68415	8.93824	11.0707	8.88167	10.4413	2.10253	2.38073	2.67898	1.29037	3.71697	3.87272	2.00194	3.31245	10.8992	11.7489	14.5974	10.0426	8.3696	10.7356	8.84992	9.10066	1.42616	1.32412	3.39752	2.20812	3.50793	4.10126	3.17818	3.23384
LOC110260579	110260579	0	0	0	0	0	0	0	0.0526821	0.0405794	0	0	0	0	0	0	0	0	0	0	0	0	0	0.0250188	0.0572128	0.0764557	0.027683	0	0	0	0	0	0	0	0	0.0821615	0	0.0802198	0	0.0261832	0	0.0620069	0	0	0	0.110312	0	0	0.0384982
MFSD4B	100515422	5.57722	3.99291	3.22058	4.39369	4.34683	7.86735	4.54517	5.79503	4.22025	5.17022	2.65467	4.85657	7.46805	5.37596	3.62868	5.39057	5.67977	6.18058	5.92573	7.67499	5.38662	4.23986	4.22818	4.43399	6.65164	7.00379	4.20982	6.92109	4.82045	3.44558	3.31469	4.17506	7.49318	7.93675	5.39527	5.90106	4.54579	3.3252	5.34137	4.52491	5.54962	5.31973	5.09628	7.14054	5.51562	4.44974	3.87888	4.81227
REV3L	100513963	84.3907	93.1006	80.5145	87.0683	72.4472	87.3121	69.5538	83.8172	101.164	115.252	118.26	91.4597	103.629	88.2359	72.5376	88.4562	93.5781	76.9191	116.123	78.8394	74.9687	86.1057	91.3186	93.4285	123.705	123.577	112.845	106.554	83.5157	88.2753	82.3749	102.962	86.5741	94.3973	89.7477	72.1932	78.1073	76.0046	84.4932	91.4133	84.7944	91.1787	88.2987	85.2276	76.3582	92.1846	105.931	113.377
LOC102167874	102167874	1.91541	2.17336	3.25718	2.78267	2.48841	2.86927	2.46463	1.10632	1.66375	1.94991	1.38188	1.56225	1.64618	1.44138	0.790405	1.4007	1.56577	1.60928	1.45544	2.73246	1.92379	2.30313	1.35102	1.11565	0.917468	1.60561	1.33949	1.25127	0.98732	1.30989	1.27993	0.931625	1.42432	2.09355	2.21836	3.62726	2.21941	2.34347	1.78046	1.52525	1.89121	2.36949	1.66183	2.23679	1.2355	2.03723	1.07608	0.692967
LOC110260596	110260596	2.98579	3.48748	3.62315	3.84448	3.21288	2.28307	3.16881	3.47702	5.92459	3.10213	3.85472	4.3811	3.57342	3.7398	3.84424	3.60786	4.1447	1.84251	2.5297	1.92879	3.07807	2.61719	3.77784	4.06211	6.42228	5.42586	2.18692	4.57496	6.12719	3.67339	3.24905	6.07282	2.47708	1.71859	1.72539	3.27536	3.55641	1.86845	2.46122	3.50807	2.6973	2.57856	2.10499	2.20812	4.01537	3.13626	4.97998	5.89022
LOC106508920	106508920	2.36609	1.97119	2.9278	2.27007	1.35445	1.48091	1.60041	1.79119	3.24635	1.56584	1.41825	3.26035	2.97116	1.48034	1.14968	2.20716	3.99119	1.7259	2.46039	1.56714	1.62782	1.20391	1.82637	3.28974	3.13468	3.01744	2.843	4.02753	2.32311	1.4238	3.21623	3.20893	1.82685	1.49986	1.09549	1.9219	4.33187	0.950057	1.59718	1.39815	2.26325	1.78873	1.44025	1.14707	3.7065	2.11765	2.8028	3.11835
TRAF3IP2	100157000	8.28133	14.2026	24.8863	16.0004	8.85116	12.4952	10.6587	10.273	1.86665	6.26335	6.1821	1.18867	1.24467	3.46711	1.29339	1.01869	7.03064	10.5187	20.4801	8.71975	6.36331	13.5832	10.5329	13.9599	0.382278	0.636708	3.99113	1.60319	1.01636	5.21109	1.87067	1.96676	8.54594	14.2487	24.5937	14.7526	6.8989	12.4141	9.24267	9.17692	0.620069	1.11505	4.35769	1.54855	1.52231	4.23529	1.47648	1.88641
LOC106508921	106508921	0	0.15163	0	0	0	0	0.0320082	0.158046	0	0	0	0	0	0	0	0	0	0	0	0	0	0	0	0	0	0	0.054673	0	0	0	0	0	0	0	0.109549	0	0	0.0633371	0.130916	0	0.0310035	0	0	0	0	0	0	0
FYN	791125	310.972	289.208	275.03	291.778	279.457	259.468	301.101	289.541	452.054	475.365	544.497	571.377	475.466	501.055	563.235	520.126	308.703	280.085	275.39	325.645	294.843	294.801	295.497	290.012	492.795	554.213	527.239	516.501	477.485	490.697	529.103	481.374	343.757	313.72	271.106	314.164	327.377	313.899	307.05	289.823	662.73	651.26	557.342	583.402	516.813	508.718	532.632	473.296
LOC106508922	106508922	0	0	0.0365975	0.0366141	0	0	0	0	0	0	0	0	0	0	0	0	0	0	0	0	0	0.0261719	0	0	0	0	0	0	0	0	0	0	0	0	0.0821615	0	0	0	0	0	0	0	0	0	0	0.0536113	0	0
LOC102158093	102158093	0	0	0	0	0	0	0	0.105364	0	0	0	0	0	0	0	0.127336	0	0	0	0.200916	0	0	0	0.0858192	0	0	0	0	0	0	0	0.0690093	0	0	0	0.0541382	0	0.0316686	0	0	0	0.0232302	0	0.0573537	0	0.0804169	0	0
WISP3	100155801	0	0	0	0	0	0	0	0	0	0	0	0	0.0803016	0	0	0	0	0	0	0	0	0	0	0	0	0	0	0	0.116155	0	0	0	0	0	0	0	0	0.0316686	0	0	0	0	0	0	0	0	0	0
LOC106508925	106508925	0.112671	0.0505432	0.256182	0.512597	0.0629976	0.092557	0.160041	0.210728	0.527532	0.620426	0.181826	0.33962	0.160603	0.389563	0.251492	0.339563	0.0921044	0.39649	0.519801	0.0803664	0.473549	0.183204	0.325244	0.371883	0.229367	0.27683	0.738086	1.01666	0.667893	0.398663	0.164093	0.345046	0.185781	0.124988	0.0821615	0.406036	0.534799	0.316686	0.183282	0.152525	0.341038	0.255533	0.406226	0.573537	0.441249	0.61653	0.45045	0.269487
TUBE1	100154975	3.09846	3.13368	3.18398	3.25865	3.93735	3.36291	2.52865	2.42337	4.50431	5.40657	4.4002	3.05658	4.65749	4.79162	4.41908	7.51284	4.114	3.56841	2.73762	4.17905	4.02517	3.92579	3.87791	3.69022	5.23721	7.58513	5.74067	4.92688	4.58813	3.9012	4.52898	4.96867	5.07802	3.62466	2.84827	5.2514	3.12857	3.26186	2.67069	3.15218	6.51073	5.43588	6.75812	6.99715	4.63312	6.62099	4.55455	5.62073
FAM229B	100623109	0	0	0	0	0	0	0	0	0	0	0	0	0	0	0	0	0	0	0	0	0	0	0	0	0	0	0	0	0	0	0	0	0	0	0	0	0	0	0	0	0.0310035	0	0	0	0	0	0	0
LAMA4	100154581	0.0563356	0.353802	0	0.951966	0.314988	0.185114	0.0320082	0.158046	0.202897	0.354529	0.0363653	0.475468	0.240905	0	0	0.0848908	0.736835	0.023323	0.485147	0.723298	0.0887904	0.0261719	0.0500376	0	0.764557	0.0830489	1.20281	1.01666	0	0.0284759	0.131275	0	0	0	0	0.216553	0.0802198	0	0.0523664	0.0762625	0.248028	0.0464605	0	0.200738	0	0.107223	0.0750751	0
RFPL4B	100156609	0	0	0	0	0	0	0	0	0	0	0	0	0	0	0	0	0	0	0	0	0	0	0	0	0	0	0	0	0	0	0	0	0	0	0	0	0	0	0	0	0	0	0	0	0	0	0	0
LOC102159376	102159376	0	0	0.109792	0	0	0.339376	0.192049	0	0	0.0590882	0.145461	0.033962	0	0.0389563	0.107782	0	0.0307015	0.0932918	0.0346534	0	0.0295968	0.0523439	0.150113	0.0286064	0.0764557	0	0.136683	0.0391022	0	0.0854277	0.196912	0.103514	0.154818	0.0937412	0.0273872	0.0541382	0.16044	0.0316686	0.0785496	0	0.0310035	0.0232302	0	0	0.1765	0.214445	0.125125	0
MARCKS	100517207	48.7303	50.7454	43.7706	33.5751	68.0059	44.5816	38.2498	17.9119	9.0492	10.8722	3.30924	2.34338	4.8984	4.12936	2.80234	1.23092	18.9735	65.0011	99.5245	48.0993	43.3297	59.0177	60.4454	70.9153	1.52911	2.32537	6.12338	2.26793	3.8912	4.92633	2.52704	3.48497	20.5598	60.0256	30.9201	21.4929	44.0941	44.431	67.5265	48.6555	0.961107	2.48564	3.32366	1.89267	5.18468	3.99404	2.65265	4.1963
HDAC2	100156170	77.1797	78.6452	80.5145	90.2537	89.9921	86.5717	94.5202	106.365	95.889	92.2367	100.477	112.143	110.776	131.477	135.231	146.946	101.53	99.7056	99.6631	115.085	87.6362	97.8046	98.9744	95.7742	161.78	161.115	119.488	124.267	88.8879	89.6137	118.804	112.278	121.594	94.9598	100.127	112.364	95.3546	101.054	90.7772	114.368	158.273	140.38	141.92	146.596	115.674	118.186	139.815	129.431
HS3ST5	100155403	0	0	0	0	0	0	0	0	0	0	0	0	0	0	0	0	0	0	0	0	0	0	0	0	0	0	0	0	0	0	0	0	0	0	0	0	0	0	0	0	0	0	0	0	0	0	0	0
LOC110259440	110259440	0.0563356	0	0.073195	0	0	0	0	0	0	0	0	0	0	0	0	0	0	0	0	0	0	0	0	0	0	0	0	0	0	0	0	0	0	0	0	0	0	0	0.0261832	0	0	0	0	0	0.0441249	0.0268056	0	0.0384982
LOC110256965	110256965	0	0.252716	0.219585	0.109842	0.0944964	0.0308523	0.0320082	0.26341	0.0405794	0.118176	0.145461	0.101886	0.160603	0	0	0	0.0307015	0.0466459	0.20792	0.0803664	0.0591936	0	0.175132	0.171638	0.152911	0.0553659	0.0273365	0.0391022	0	0	0.0328187	0.172523	0.0619271	0.0624941	0.0273872	0.162414	0.1337	0.0316686	0.0785496	0	0.0310035	0.092921	0.0738592	0.114707	0.0661874	0.134028	0.1001	0.0769963
FRK	100157810	0	0	0.0365975	0.109842	0	0	0	0.158046	0	0	0	0	0	0	0	0	0	0	0.0346534	0.0401832	0	0.0261719	0.0500376	0	0	0	0.0273365	0	0	0	0	0	0.154818	0	0.19171	0	0	0	0	0	0	0	0	0	0	0	0	0
NT5DC1	100156192	10.8164	13.2929	18.0426	19.8815	18.5843	20.1466	18.4047	17.3851	3.04345	3.54529	7.16396	5.70562	10.3589	8.21977	4.88614	10.2293	10.1315	14.7634	26.6485	24.1501	16.6334	11.9606	13.9855	12.9015	4.16683	2.82366	7.76357	5.66982	5.25603	7.66002	4.69307	5.52074	14.1813	12.7175	24.0733	18.7859	11.6319	15.866	15.8408	19.4724	2.51128	2.57856	8.45688	8.23026	6.04512	6.08488	6.53153	7.35315
COL10A1	448809	0	0	0	0	0	0	0	0	0	0	0	0	0	0	0	0.0424454	0	0	0	0	0	0	0	0.0572128	0.191139	0	0	0	0	0	0	0	0	0	0	0	0	0	0	0	0	0	0	0	0	0	0	0
TSPYL4	100520347	3.38013	4.75106	3.25718	4.64999	3.24438	4.38103	3.96902	4.63602	9.29267	10.6654	8.87313	15.4187	8.51197	10.5961	11.9998	10.9085	3.07015	2.40226	3.08415	5.58546	3.75879	7.95627	5.47912	7.29463	5.61949	7.52976	11.7547	13.7249	8.01472	12.7572	11.946	9.86833	2.07456	2.93722	5.17617	5.44089	4.11795	5.32032	4.26786	5.66884	4.37149	5.55203	10.4141	11.7575	8.47199	12.8667	11.6617	16.4387
TSPYL1	100518283	62.9832	72.4284	54.8596	62.903	56.8868	55.7502	53.6138	54.4206	90.9789	114.218	78.9854	85.7201	57.3353	56.6424	68.4059	65.281	51.6706	61.0595	66.6385	74.0576	54.6061	58.9131	58.0686	56.6121	61.3557	60.6534	60.8511	69.1718	56.2192	64.0138	70.8884	65.8349	53.8456	55.3698	61.1829	58.3339	55.2714	57.1301	54.2516	63.908	52.8299	65.6719	50.4458	61.1677	60.9586	56.2651	69.8698	79.1907
DSE	100625171	20.8442	28.3042	37.5856	33.3188	31.9083	84.3503	23.526	30.819	6.69559	10.1041	14.6188	3.02262	10.7604	21.1532	6.1436	6.83371	17.899	21.8536	40.3365	33.1913	42.8266	65.6654	32.4494	40.2778	1.49089	2.68525	11.1806	1.7205	11.2961	12.8996	5.28381	6.83192	19.6928	22.6541	43.4634	31.9686	34.0934	74.5795	25.5286	41.1309	1.58118	2.18364	9.67556	3.95741	9.88399	16.0298	4.72973	9.70153
FAM26F	100158219	4.16883	2.98205	6.29477	4.79645	9.76463	6.29388	5.28135	4.37261	1.05506	1.47721	3.12741	1.32452	1.56588	2.4932	0.610767	2.3345	5.92538	8.11639	19.6485	7.99646	6.39291	4.68478	3.15237	4.80587	2.82886	1.71634	3.4444	1.8378	1.45194	2.19264	0.722011	1.34568	13.6859	13.7175	14.8165	11.9375	5.00037	10.0389	4.71298	5.33837	4.27848	3.32193	4.50541	3.52725	1.96356	3.21668	1.67668	1.03945
TRAPPC3L	106508932	0.225342	0.252716	0	0	0	0.277671	0	0.105364	0	0	0.145461	0	0	0	0	0	0	0	0.0346534	0	0	0.13086	0	0	0	0	0	0	0	0	0	0	0	0.218729	0.0547743	0.0541382	0.0267399	0.253349	0	0.101683	0	0	0	0	0	0	0	0
FAM26E	100738794	0.169007	0	0.14639	0.109842	0.409484	0	0.0320082	0.0526821	0	0.177265	0	0.033962	0	0.0779125	0.0359275	0.0848908	0	0	0.20792	0.12055	0	0	0	0	0.0382278	0.138415	0.0820095	0.0391022	0	0.0569518	0.0328187	0	0	0	0.0273872	0.0270691	0.0267399	0.0316686	0.0523664	0.0762625	0.0310035	0.0232302	0	0.0286769	0	0.0268056	0	0
FAM26D	100154559	0	0	0	0	0	0	0	0	0	0	0	0	0	0	0	0	0.0307015	0	0	0	0	0	0	0	0	0	0	0.156409	0	0	0	0	0	0	0	0	0	0	0	0	0	0	0	0	0	0	0	0
RWDD1	100153343	70.3631	74.2985	75.0614	75.3518	58.1783	66.1166	85.5579	73.6495	57.5009	71.2309	81.2037	77.8409	71.348	80.9511	69.2682	73.8974	55.5083	77.0823	84.0345	89.2871	58.5129	61.5041	61.4962	55.8969	99.2012	90.6894	70.9109	74.5288	49.366	60.0272	70.8556	72.1492	76.7586	67.3374	69.4539	66.8606	63.9886	73.7878	69.5688	78.0674	80.609	72.7107	86.6738	82.8188	83.352	80.551	79.9299	76.8808
LOC102162764	102162764	0.0563356	0	0.073195	0	0.188993	0.0308523	0.0960246	0	0	0	0.0363653	0.203772	0	0	0	0	0	0.023323	0	0.160733	0	0	0	0	0	0	0.0273365	0.0391022	0.0290388	0	0.0328187	0	0.0619271	0.0312471	0	0.162414	0.10696	0.0316686	0	0	0	0.0232302	0	0.114707	0.242687	0.0268056	0.025025	0
LOC100521054	100521054	0	0	0	0	0	0	0	0	0	0	0	0	0	0	0	0	0	0	0	0	0	0	0	0	0	0	0	0	0	0	0	0	0	0	0	0	0	0	0	0	0	0	0	0	0	0	0	0
LOC100152150	100152150	0	0	0	0	0	0	0	0	0	0	0	0	0	0	0	0	0	0	0	0	0	0	0	0	0	0	0	0	0	0	0	0	0	0	0	0	0	0	0	0	0	0	0	0	0	0	0	0
LGSN	100521418	0	0	0	0	0	0	0	0	0	0	0	0	0	0	0	0	0	0	0	0	0	0	0	0	0	0	0	0	0	0	0	0	0	0	0	0	0	0	0	0	0	0	0	0	0	0	0	0
RIPPLY2	100521595	0	0	0	0	0	0	0	0	0	0	0	0	0	0	0	0	0	0	0	0	0	0	0	0	0	0	0	0	0	0	0	0	0	0	0	0	0	0	0	0	0	0	0	0	0	0	0	0
SNAP91	100521763	0.169007	0.101086	0	0	0	0.0308523	0	0	0	0	0	0	0	0	0	0	0.0614029	0	0	0	0	0	0	0	0	0	0	0	0.0580777	0.0284759	0	0	0.0309635	0	0	0	0	0	0	0	0	0.0464605	0.0369296	0	0	0	0	0.0384982
PRSS35	100156168	0	0.15163	0.0365975	0	0.0314988	0	0	0	0	0	0	0	0	0	0	0	0	0	0	0.12055	0.0591936	0	0.100075	0	0.114684	0.027683	0.0273365	0.117307	0	0	0	0	0	0	0	0	0	0	0	0.0508417	0.124014	0	0.0369296	0	0.0661874	0	0	0
ME1	397538	0.338013	0.15163	0.14639	0.585826	0.188993	0.123409	0.256066	0.158046	0	0.118176	0	0	0	0	0.071855	0	0.337716	0.186584	0.519801	0.482198	0.118387	0.209376	0.20015	0.228851	0.229367	0	0.328038	0.156409	0	0	0	0	0.805052	0.312471	0.301259	0.351898	0	0.475029	0.314198	0.152525	0.0310035	0	0	0	0	0	0	0
RWDD2A	100155667	5.63356	6.41899	4.90406	6.00471	5.00831	6.04706	3.71295	5.21552	7.02023	8.33144	5.89118	7.67541	7.46805	6.233	4.92207	7.34305	6.2017	6.27387	5.54454	7.43389	6.60009	8.92463	7.10534	6.40783	6.19291	6.3394	8.25562	7.97685	7.43394	9.88114	7.18729	9.14373	4.79935	5.43699	5.88824	6.57779	5.45494	8.29717	4.66061	5.84679	6.13868	6.03986	6.2411	6.62435	6.2878	8.79225	7.40741	8.4311
PGM3	100156015	3.43647	3.63911	3.11079	3.66141	3.40187	3.02353	2.84873	2.47606	3.77388	3.95891	3.20014	2.4113	3.17191	2.57111	2.19158	3.22585	4.2368	4.45468	3.77722	2.85301	4.32113	3.84728	4.40331	2.71761	2.86709	3.46037	2.70631	3.67561	4.32679	4.55614	4.3977	4.07155	1.9507	2.74974	3.14952	3.78967	3.79707	4.27526	2.51359	3.22845	3.16235	2.55533	2.36349	2.81033	3.30937	4.2889	4.5045	4.2348
DOPEY1	100154796	31.0972	30.1238	25.2889	28.6688	29.1364	33.0737	23.366	26.7098	45.3677	46.7683	39.6745	43.4034	47.9802	38.2161	32.8018	41.4692	37.6093	31.8358	29.0742	32.5082	32.2013	38.3419	34.651	38.9333	45.7969	49.8293	36.7676	45.9842	40.0445	46.7574	37.5446	47.3749	30.592	33.5281	34.3161	36.1643	30.537	32.8086	31.2104	33.5555	32.3676	42.4881	40.5487	41.4381	33.0937	42.7818	42.8428	54.5134
UBE3D	100739214	5.18287	4.19509	7.72207	5.63857	7.27622	4.597	8.13009	8.58718	9.90136	10.4882	8.98222	13.5508	9.91725	11.9985	12.5387	8.65886	7.15344	6.55375	8.03958	6.34895	8.40549	7.01408	7.40556	7.46627	11.4684	8.96928	9.59511	8.7589	11.4413	9.76723	10.5348	9.59229	7.86474	6.43689	8.5448	6.7402	7.08608	8.58218	7.95969	9.45655	8.55695	7.7589	11.9652	9.34865	11.5828	11.0707	11.2613	11.9344
LOC110260698	110260698	1.40839	0.707605	1.4273	1.02519	0.472482	0.740456	1.44037	1.31705	1.3797	1.15222	0.61821	0.611316	0.562111	0.428519	0.898187	0.382009	0.675432	0.583074	0.485147	1.28586	0.503146	0.758986	0.900677	1.43032	0.53519	0.609025	0.519394	0.821147	0.406544	0.313235	1.24711	1.00063	0.154818	1.18739	0.492969	0.541382	1.49744	0.348354	0.890229	0.762625	0.775086	0.557526	0.517014	0.630891	0.639812	0.696947	0.825826	0.654469
LOC110260701	110260701	7.77431	9.65375	21.4461	18.0874	10.8356	15.6113	9.63447	13.6447	6.16806	7.62238	5.20024	2.37734	4.61734	7.83021	1.32932	2.8014	8.2894	6.2972	24.2574	14.5865	11.0396	18.2942	13.6603	20.1389	1.83494	1.57793	7.57221	1.40768	5.69161	6.20775	2.00194	5.86579	7.18354	9.15539	25.7439	19.2461	13.5037	15.2009	9.13794	17.4895	0.8991	1.39381	7.31206	3.18313	4.72137	8.97989	3.17818	5.62073
TPBG	100158028	0.957705	1.06141	2.12265	2.12362	1.92143	0.709604	0.608156	1.63314	0.771008	0.649971	1.12732	0.305658	0.963619	0.857038	0.538912	0.679126	1.04385	0.466459	1.35148	0.763481	2.93008	2.3293	2.25169	2.91785	0.458734	0.193781	0.574067	0.899351	1.30675	0.654946	0.525099	0.690093	0.464453	1.03115	2.49223	1.89484	2.86117	1.80511	1.12588	1.85572	0.248028	0.139381	0.701662	0.745598	1.56644	0.938198	0.175175	0.654469
IBTK	100153597	25.7454	26.8384	33.0475	34.5271	31.3728	34.277	28.8074	28.501	26.1737	30.2532	27.9285	29.8526	24.0102	27.8148	17.1015	26.6557	28.3682	36.4771	40.1979	41.3485	26.8147	27.7423	33.4001	35.2431	30.2382	36.4308	28.7307	29.7177	27.2094	25.5998	26.9441	33.78	28.5484	32.8719	34.946	35.677	25.6168	29.9268	31.9697	32.5387	24.3377	26.2269	25.7399	27.3577	27.8649	28.8697	25.2753	31.1065
RPL18_1	751868	0.0563356	0	0.073195	0.0732282	0.0629976	0	0.0320082	0	0	0	0	0	0	0	0.0359275	0	0	0.023323	0	0.0401832	0.0295968	0	0	0.0572128	0.0764557	0	0.109346	0.0391022	0	0.0284759	0	0	0.0309635	0.0312471	0.0273872	0.0541382	0	0.0633371	0	0.0508417	0.0620069	0.0696907	0.0738592	0.0286769	0.0882499	0	0.15015	0.153993
FAM46A	100156873	73.5179	50.5937	93.8725	76.0475	36.0031	49.5797	30.7599	28.7117	12.0926	12.4085	2.40011	2.88677	2.20829	2.22051	1.07782	1.31581	38.254	60.3831	149.876	71.6466	58.6313	30.1763	36.4274	35.3575	1.87316	0.913538	3.82711	3.441	3.39754	2.30655	1.73939	1.58721	47.8696	73.5868	56.3628	37.0576	19.3597	25.8099	30.6605	32.6912	2.20125	2.09072	2.54814	1.1184	2.14006	2.17126	1.55155	1.80941
LOC110260709	110260709	0.0563356	0.0505432	0.182987	0.329527	0.0629976	0.0308523	0.128033	0	0	0.0886323	0.0363653	0.033962	0.120452	0	0	0.0424454	0.0614029	0.0466459	0.0346534	0.12055	0.0887904	0	0.0250188	0.200245	0.0764557	0.027683	0.054673	0.117307	0.232311	0.0569518	0	0.138019	0.0619271	0	0	0.0270691	0.0534799	0.0950057	0.130916	0.101683	0.186021	0.185842	0.0369296	0.0860306	0.0441249	0.241251	0.025025	0.0769963
BCKDHB	100142669	6.92927	5.20595	4.79427	6.07794	6.89824	7.86735	9.02631	7.16476	6.69559	9.86773	9.92772	7.47164	10.5998	10.0507	9.19744	10.3567	9.88587	9.42247	6.30692	5.264	8.81985	7.32815	9.65726	6.75111	14.1825	10.824	8.22829	7.50763	8.53742	6.94812	8.20467	5.72777	10.4347	7.84301	7.77796	6.90262	9.73333	10.0706	9.5045	8.28719	9.79709	9.03657	9.8602	10.5244	11.0974	10.8563	10.6857	8.97007
TTK	100157649	4.16883	5.10486	4.94066	5.1992	8.18969	7.49712	3.80898	5.74235	2.7594	3.07259	9.5277	3.80374	11.0415	12.0375	5.78432	14.9832	10.8069	12.7343	8.42077	7.35353	5.5642	5.26056	6.32976	4.37678	31.9202	32.8597	16.0465	9.03261	7.17259	5.63823	5.54636	3.38146	16.101	9.40536	9.11993	12.533	5.8293	4.52861	4.18931	4.42322	31.9336	24.3221	19.7204	14.6252	5.69212	5.62919	5.75575	2.88736
ELOVL4	100511670	2.47877	2.77988	1.82987	1.61102	1.70094	1.69688	2.36861	1.89655	5.15358	3.10213	4.14564	2.75092	4.45674	2.96068	4.45501	4.41432	2.70173	1.70258	1.35148	2.08953	1.12468	2.69571	1.97648	1.91663	5.00785	5.39818	3.58108	3.40189	4.0364	4.32834	3.41314	3.03641	3.40599	2.09355	1.31458	1.54294	2.29963	2.50182	1.85901	2.08451	6.51073	4.71574	3.32366	4.55962	4.74343	4.04765	3.67868	3.81132
SH3BGRL2	100510992	46.8712	61.7638	22.8368	17.4649	12.127	9.65678	7.20185	9.27204	24.8751	38.8505	8.14582	9.9169	8.59227	3.03859	2.76642	4.49921	26.4954	24.1626	30.7029	43.1568	12.2531	19.2887	18.664	11.4712	10.0539	32.9704	8.611	39.9625	8.39222	3.64492	2.65831	3.34695	17.3086	17.9046	48.5848	23.7937	21.4454	23.2447	26.2618	13.1426	5.30159	12.6605	8.30916	15.6002	8.71468	3.37751	4.8048	2.69487
LCA5	100152810	0.901369	0.252716	0.219585	0.0732282	0.125995	0.185114	0.192049	0.0526821	0.405794	0.265897	0	0	0	0.0779125	0	0	0.491223	1.00289	0.138614	0.200916	0.236774	0.13086	0.0750564	0.0858192	0.191139	0.166098	0.109346	0.117307	0.203272	0.0569518	0.0328187	0	0.371563	0.562447	0.38342	0.0541382	0.187179	0.475029	0.0523664	0.101683	0.124014	0.232302	0.184648	0.0573537	0.0661874	0	0.025025	0.0384982
LOC110260718	110260718	0.169007	0.303259	0.622157	0.695668	0.157494	0.401081	0.160041	0.474139	0.0405794	0.0295441	0	0.237734	0	0.116869	0	0.127336	0.0307015	0.0466459	0.0346534	0.160733	0.0295968	0.0523439	0.0500376	0.0286064	0.267595	0.027683	0.136683	0.156409	0.0580777	0	0.0656374	0.138019	0.185781	0.124988	0.109549	0.0812072	0.16044	0.0950057	0.0261832	0.0762625	0.341038	0.162612	0	0.344122	0.154437	0.321668	0.3003	0.153993
LOC110260719	110260719	0.338013	0	0.29278	0.0732282	0.0629976	0.154262	0.128033	0.105364	0.121738	0.0886323	0	0.033962	0	0	0	0	0.122806	0	0	0.241099	0.443952	0.261719	0	0.0286064	0.114684	0.193781	0.054673	0.117307	0.0580777	0.0569518	0.328187	0.0690093	0.0309635	0.0937412	0.0273872	0.135345	0	0	0.0523664	0.0762625	0.0930104	0.0696907	0.0369296	0.0573537	0.0661874	0.134028	0.05005	0.192491
HMGN3	100512571	67.152	64.4931	67.1198	74.6195	62.4621	61.859	79.7965	75.1246	68.782	69.7241	59.1663	84.2258	50.2286	62.6806	87.0523	61.6732	50.1662	54.4358	53.2622	74.7006	52.3568	64.3568	58.4189	55.9827	51.6076	49.6355	44.4218	64.0494	51.573	48.6368	64.5872	70.493	57.6541	54.9636	58.9646	69.6487	69.1762	72.9011	64.9605	72.8815	49.4815	45.8333	50.5936	72.3804	67.82	69.8287	63.6636	71.4911
PHIP	100155644	126.135	117.563	132.3	147.811	104.86	123.07	91.4154	101.15	154.973	164.531	115.896	130.991	127.88	121.972	97.9383	110.231	117.525	110.504	149.044	116.049	110.1	108.875	128.472	138.684	137.085	156.658	139.416	170.056	130.123	151.834	135.246	178.7	99.393	119.083	106.235	125.573	110.115	109.605	106.121	120.342	115.519	115.756	109.016	126.838	117.527	146.949	152.127	182.443
IRAK1BP1	100156851	1.35205	1.92064	1.3907	2.37992	1.51194	1.23409	0.928238	2.26533	2.96229	4.57934	3.60016	2.24149	2.7704	1.71408	2.26343	2.58917	1.47367	1.9358	1.83663	1.92879	1.98299	1.93672	1.65124	1.85942	3.51696	4.76147	2.70631	3.5974	3.39754	1.93636	2.39576	2.69136	1.73396	2.68725	1.97188	1.40759	1.76484	1.36175	1.67573	2.13535	2.35626	2.62502	2.21578	2.49489	2.42687	4.04765	2.5025	2.88736
LOC106508944	106508944	0.957705	0.758148	1.72008	0.842124	0.472482	0.617047	1.08828	1.00096	0.689849	0.738603	0.218192	0.203772	0.361357	0.0389563	0.251492	0.509345	0.307015	0.23323	0.346534	0.361649	0.384759	0.235548	0.350263	0.257458	0.267595	0.332195	0.328038	0.742942	0.290388	0.227807	0.557918	0.552074	0.495417	0.281223	0.766841	0.785003	0.588278	0.22168	0.57603	0.406733	0.651073	0.418144	0.627803	0.372799	0.551562	0.455696	0.425425	0.577472
LOC110260728	110260728	0.0563356	0.101086	0.14639	0.0366141	0.25199	0.0308523	0.160041	0	0	0.0295441	0.0363653	0.101886	0.0401508	0	0	0	0.0614029	0.0932918	0.0346534	0	0.0591936	0.0261719	0.0750564	0	0.0382278	0.110732	0	0.195511	0.0871165	0	0	0.0690093	0.0928906	0.0624941	0.328646	0.108276	0.0802198	0.0316686	0	0.0254208	0.0620069	0.092921	0.110789	0	0.0441249	0.0536113	0	0.115494
MEI4	102160249	0	0	0	0	0	0	0	0	0	0	0	0	0	0	0	0	0	0	0	0	0	0	0	0	0	0	0	0	0	0	0	0	0	0	0	0	0	0	0	0	0	0	0	0	0	0	0	0
TRNAA-AGC_1	110257134	0	0	0	0	0	0	0	0	0	0	0	0	0	0	0	0	0	0	0	0	0	0	0	0	0	0	0	0	0	0	0	0	0	0	0	0	0	0	0	0	0	0	0	0	0	0	0	0
HTR1B	397563	0	0	0	0	0.283489	0	0	0.0526821	0	0.0295441	0	0	0	0	0	0	0	0	0	0	0.0887904	0.183204	0	0	0	0	0.054673	0	0	0	0	0	0	0	0	0	0.1337	0.126674	0	0	0	0	0	0	0	0	0	0
IMPG1	100157094	0	0	0	0	0	0	0	0	0	0	0	0	0	0	0	0	0	0	0	0	0	0	0	0	0	0	0	0	0	0	0	0	0	0	0	0	0	0	0	0	0	0	0	0	0	0	0	0
MYO6	397085	4.95753	5.66084	3.51336	5.63857	5.41779	5.2449	6.20959	7.21744	19.194	20.6809	20.4373	23.9772	23.5685	22.9452	26.2271	27.8442	6.93853	5.31763	4.50494	7.19279	6.65928	7.56369	9.23194	9.3829	17.0114	20.4854	19.1902	26.0421	19.5722	22.8946	32.95	34.3666	3.96333	5.56197	4.98446	6.03641	7.0326	6.74541	6.46725	11.5156	12.2154	17.5388	20.2005	24.6621	21.4227	27.2881	26.9519	39.7686
SENP6	100155462	122.981	114.228	107.231	137.742	119.538	116.128	123.264	115.848	208.497	213.929	192.191	234.745	173.451	166.538	215.852	182.133	111.815	114.446	140	137.226	116.789	120.574	137.178	122.578	193.318	196.161	173.04	221.006	165.986	172.45	253.557	246.95	120.727	115.052	110.206	130.717	134.609	123.761	119.526	147.822	130.059	151.856	172.461	183.876	215.219	191.741	263.614	268.448
FILIP1	100514614	0.338013	0.303259	0.073195	0.18307	0.220492	0	0	0	0	0.118176	0	0.067924	0	0	0.107782	0	0	0.023323	0.10396	0.321466	0.0295968	0.0785158	0.0500376	0.0858192	0.458734	0.249147	0.0273365	0	0	0.0569518	0	0.0690093	0.0309635	0.0312471	0.0547743	0.0270691	0.16044	0.0633371	0.0261832	0	0	0.348454	0	0	0.132375	0.134028	0.05005	0
TMEM30A	100154255	129.459	129.643	115.868	133.239	118.719	116.406	92.3757	101.044	131.923	144.5	116.805	110.852	125.632	125.283	97.5072	113.711	139.937	164.473	145.648	151.209	152.453	141.067	143.483	130.989	152.873	144.228	122.932	137.874	118.101	117.406	100.622	124.7	138.252	149.611	131.678	141.165	116.827	125.978	116.463	121.13	118.216	124.607	113.374	131.655	115.74	120.518	120.095	125.504
COX7A2	100038000	29.6888	40.5862	37.7686	30.3531	31.5618	28.5384	35.145	36.7721	26.3766	30.46	43.0929	34.845	42.7606	43.2414	31.2928	50.1705	44.7627	47.6954	41.2029	41.9513	30.7215	39.1271	32.4244	29.4646	72.3653	65.0826	44.2305	39.0631	21.9824	27.6216	32.1295	27.0171	52.2045	49.839	44.4494	44.4745	41.3399	46.8695	41.0291	38.4617	74.8423	51.4782	49.4118	51.6757	36.1825	39.3239	32.5826	31.684
COL12A1	100156689	0.563356	0.707605	0	0.256299	1.25995	0.123409	0.0960246	0.368774	0.771008	1.21131	0.0363653	0.67924	0.441659	0.389563	0.107782	0	0.184209	0.39649	0.450494	0.401832	0.325565	0.392579	0.275207	0.0858192	0.496962	0	1.85888	0.547431	0.232311	0.0284759	0.0656374	0	0	0.343718	0.109549	0.406036	0.10696	0.0633371	0.418931	0.152525	0.186021	0.301993	0	0.0860306	0.0441249	0	0.3003	0
CD109	100155478	0.957705	2.17336	0.988132	0.842124	1.10246	0.678752	0.800205	1.52778	0.730428	0.797691	2.94559	0.815088	2.2886	1.83094	0.323347	2.54672	0.890343	1.07286	1.0396	0.522382	1.09508	1.28243	0.82562	0.829585	1.6438	1.19037	2.07757	0.508329	0.98732	2.30655	0.820467	0.828112	0.464453	0.749929	0.849002	1.21811	1.14982	1.90011	0.864046	0.6101	1.17813	0.882749	2.73279	0.688245	1.2355	2.09084	0.525525	0.923956
LOC106506626	106506626	0.225342	0.252716	0.43917	0.292913	0.25199	0.431933	0.54414	0.579503	0.568111	0.709059	0.218192	0.747164	1.36513	1.01286	0.359275	0.382009	0.429821	0.256552	0.554454	0.0803664	0.355162	0.628127	0.325244	0.0858192	1.56734	0.775123	0.984114	1.05576	0.348466	0.825801	0.984561	0.759102	0.43349	0.124988	0.164323	0.351898	0.267399	0.253349	0.314198	0.432154	0.0930104	0.92921	0.184648	0.688245	0.639812	1.12584	0.65065	1.27044
SLC17A5	100516051	12.7318	10.8668	12.2968	14.6823	13.7335	12.8346	11.0108	12.9071	11.1999	13.7971	16.1462	14.9433	11.9248	14.7644	14.0476	13.7948	11.3902	15.1366	13.0643	12.6577	14.384	11.5942	13.5852	11.3853	13.8002	14.6443	11.8094	13.0992	13.6773	14.4373	13.39	12.8012	14.2432	14.1549	11.0096	12.5601	14.4663	12.3191	13.4058	14.3119	11.0372	14.5421	10.9681	12.4171	13.2595	13.108	14.4144	14.7833
EEF1A1	574059	12865.2	12635.2	12970.3	12640.4	11553.4	10656.6	13095.9	14476.9	19130.7	18827.2	21058.5	22234.1	17472.6	17663.9	22985.5	19741.2	13264.4	12455.4	10746.9	10999.9	12981.4	14368.5	14194.7	13316.1	17863	15733.7	16171.6	15731.3	16038.1	15374.7	18845.3	18637.4	15105	12800.9	14039.3	13085.1	15353.3	16573.4	14323.6	16608.1	14684.8	14726.3	17070.3	17264.2	19461.6	18965	19172.3	20559.3
MTO1	100515594	11.8868	8.08691	6.66074	10.8744	11.3081	12.2484	8.51418	10.115	9.25209	10.6359	12.4733	11.0377	15.0967	17.0239	14.6943	15.153	15.013	18.2152	16.9455	13.2605	13.3186	11.1492	13.5602	12.1005	19.9549	22.7554	20.5844	15.9146	11.2671	14.3803	13.8167	13.6638	18.1446	17.1859	17.1991	17.1077	12.3538	13.0158	11.8872	10.6767	18.7261	17.6318	20.4221	19.5863	14.142	14.5019	14.6146	14.4368
MB21D1	100516408	6.02791	5.66084	7.57568	7.35943	7.74871	10.243	7.36189	9.64082	7.10139	8.74506	12.0733	13.8905	10.1983	15.7773	13.6524	13.4127	9.14904	15.2066	17.1534	13.6623	7.22162	7.69455	7.55568	7.43766	14.9853	18.2431	17.386	13.3339	9.46666	13.0135	12.7993	11.6281	12.3854	15.686	14.1592	16.4851	8.2359	10.7673	9.87107	10.9564	15.3157	22.696	15.1042	17.9517	9.48686	11.7945	11.3113	15.5533
LOC110256969	110256969	0	0	0	0	0	0	0	0	0	0	0	0	0	0	0	0	0	0	0	0	0	0	0	0	0	0	0	0	0	0	0	0	0	0	0	0	0	0	0	0	0	0	0	0	0	0	0	0
LOC110256971	110256971	0	0	0	0	0	0	0	0	0	0	0	0	0	0	0	0	0	0	0	0	0	0	0	0	0	0	0	0	0	0	0	0	0	0	0	0	0	0	0	0	0	0	0	0	0	0	0	0
LOC110259458	110259458	0	0	0	0	0	0	0	0	0	0	0	0	0	0	0	0	0	0	0	0	0	0	0	0	0	0	0	0	0	0	0	0	0	0	0	0	0	0	0	0	0	0	0	0	0	0	0	0
LOC110256972	110256972	0	0	0	0	0	0	0	0	0	0	0	0	0	0	0	0	0	0	0	0	0	0	0	0	0	0	0	0	0	0	0	0	0	0	0	0	0	0	0	0	0	0	0	0	0	0	0	0
LOC110256976	110256976	0	0	0	0	0	0	0	0	0	0	0	0	0	0	0	0	0	0	0	0	0	0	0	0	0	0	0	0	0	0	0	0	0	0	0	0	0	0	0	0	0	0	0	0	0	0	0	0
LOC110259469	110259469	0	0	0	0	0	0	0	0	0	0	0	0	0	0	0	0	0	0	0	0	0	0	0	0	0	0	0	0	0	0	0	0	0	0	0	0	0	0	0	0	0	0	0	0	0	0	0	0
LOC110259472	110259472	0	0	0	0	0	0	0	0	0	0	0	0	0	0	0	0	0	0	0	0	0	0	0	0	0	0	0	0	0	0	0	0	0	0	0	0	0	0	0	0	0	0	0	0	0	0	0	0
SETBP1	100153027	10.9291	10.7657	13.9436	12.5586	11.7491	12.0633	8.54619	12.8544	6.57386	6.26335	3.96382	1.9698	4.85825	3.70084	2.29936	1.57048	10.8376	8.74611	12.995	10.6084	11.2764	14.6825	12.034	14.389	4.12861	2.68525	4.89323	2.89356	5.51738	4.49919	2.33013	2.82938	10.5276	11.4677	17.9386	10.6111	9.59963	13.1425	10.5518	11.4902	6.3247	6.92261	5.46558	2.83901	2.77987	5.28071	2.42743	3.50333
LOC110260756	110260756	0.169007	0.101086	0.365975	0.109842	0.503981	0.339376	0.768197	0.158046	0.243476	0	0.0363653	0.033962	0.0401508	0.194781	0	0	0.337716	0.303198	0.242574	0.200916	0.0295968	0.13086	0.20015	0.200245	0	0.0553659	0.0273365	0.0391022	0.0290388	0.0284759	0.0656374	0.0345046	0.464453	0.156235	0.164323	0.29776	0.935897	0.0950057	0.497481	0.152525	0.217024	0.116151	0.110789	0.0286769	0.0441249	0.134028	0.025025	0
SLC14A2	100517692	1.07038	0.707605	0.548962	0.219685	0.0944964	0.123409	0.160041	0.632185	0.60869	0.206809	0	0.16981	0	0	0	0	0.491223	0.303198	1.0396	1.28586	0.0591936	0.209376	0.250188	0.0572128	0.114684	0.221464	0.136683	0.70384	0	0	0	0	0.0619271	0.0937412	1.86233	0.0812072	0	0.126674	0.73313	0.381312	0.0310035	0.092921	0.0738592	0.0286769	0	0.0268056	0	0
SLC14A1	100157861	0	0.202173	0	0	0	0.123409	0	0.0526821	0	0	0	0	0	0	0	0	0	0	0	0	0	0	0.0250188	0	0	0	0	0	0.0580777	0	0	0	0	0.249976	0.0273872	0.135345	0.0267399	0	0	0.0508417	0	0.0232302	0	0	0	0	0	0.0384982
SIGLEC15	100518460	0	0	0.0365975	0	0	0.092557	0.0640164	0.0526821	0	0	0	0.033962	0	0	0	0.0848908	0.0921044	0.0699689	0.0693068	0.0803664	0	0	0.125094	0	0	0	0	0	0	0	0	0	0.0309635	0.218729	0.0547743	0.108276	0	0	0.0261832	0.0508417	0	0	0	0	0	0	0	0
EPG5	100518639	32.8436	33.0047	24.9961	30.4263	31.9398	30.1427	28.2312	26.1303	40.133	40.1505	37.929	37.562	39.4682	38.5277	26.5863	31.5794	37.9163	29.9233	35.6583	30.8205	30.9583	34.8087	29.6473	32.2108	38.1514	37.7872	37.7517	38.0074	37.4311	42.2867	31.5388	36.0229	32.1711	29.9659	32.0156	33.322	31.259	25.4615	28.9586	28.1154	27.4381	30.3619	30.0976	29.7953	27.4016	36.1876	37.963	34.5328
PSTPIP2	100519694	93.348	70.6089	66.1317	66.1617	78.4635	78.7352	82.5172	59.5834	11.3622	7.47466	4.21837	1.66414	5.2196	2.33738	5.99989	1.57048	85.565	108.965	175.45	125.09	58.3057	34.1282	48.7867	58.2998	3.24937	3.01744	3.90912	2.34613	2.87484	0.597994	1.67375	1.55271	120.975	140.987	123.16	75.7934	28.6919	63.5272	61.1378	70.7462	2.63529	3.46131	4.06226	1.63458	1.96356	2.97543	2.27728	1.61692
ATP5A1	100157880	290.241	335.506	308.078	277.755	312.563	297.633	322.355	330	297.284	345.637	440.02	378.506	371.194	481.694	380.831	507.095	423.312	483.275	368.608	360.242	365.639	344.868	336.503	327.4	599.489	596.9	424.673	351.646	300.639	327.644	313.418	290.081	570.194	442.864	445.808	407.254	368.155	419.672	368.686	359.069	584.167	431.641	480.38	400.214	359.707	418.275	354.905	317.687
HAUS1	100152640	4.16883	5.10486	6.44116	5.52873	8.18969	7.46627	6.11357	6.95403	6.53328	6.08609	10.2914	9.13578	9.43544	11.4142	10.1675	12.5638	7.55256	8.5362	6.30692	6.10785	6.83686	7.24963	6.42983	5.72128	15.4823	18.3538	10.9346	9.89286	6.91124	6.69184	6.85911	6.93543	10.9301	8.12423	8.40786	9.74487	9.0381	8.48718	6.49343	7.29578	19.7182	13.7058	12.2606	11.4421	9.17799	10.5346	8.83383	8.04611
C1H18orf25	100518165	23.7173	18.6504	18.1524	21.8586	22.0177	18.2646	14.5637	15.4885	29.7852	28.6873	28.2558	29.2413	25.7367	22.5557	17.4248	22.4961	19.4954	19.3814	21.2079	23.1053	26.0452	23.0051	23.3175	22.7135	28.862	23.9181	20.7757	22.9921	32.901	28.903	26.7144	30.9162	18.2685	20.4356	17.5826	17.3513	20.456	18.3678	17.2285	20.3112	19.8732	21.5577	21.1237	20.8768	20.0107	23.2673	24.6747	25.3703
RNF165	100738135	0.169007	0	0.0365975	0.219685	0.377986	0.0308523	0.288074	0	0	0.118176	0	0	0.0803016	0	0	0	0	0	0.0346534	0	0.118387	0.104688	0.250188	0.0286064	0	0	0.0273365	0	0	0	0	0.103514	0	0.0312471	0	0.0541382	0.0802198	0.0633371	0.157099	0.254208	0.0310035	0.0464605	0	0	0	0	0	0
LOXHD1	100519879	0	0	0.14639	0.146456	0.0629976	0	0.0320082	0.210728	0.0405794	0	0	0	0	0	0	0	0	0.256552	0.0693068	0.0803664	0	0	0.100075	0.286064	0.0382278	0	0	0	0	0	0.0984561	0	0.123854	0	0.0273872	0	0.240659	0	0.157099	0	0	0	0.147718	0	0.110312	0	0	0
ST8SIA5	100622364	0.225342	0.0505432	0.43917	0.18307	0.78747	0.123409	0.512131	0.0526821	0	0	0	0.033962	0.160603	0.0389563	0	0	0.337716	1.44602	0.346534	0.442015	0.325565	0.235548	0.375282	0.200245	0.0382278	0.027683	0	0	0.0290388	0	0	0	1.11469	0.656188	0.136936	0.351898	0.989377	0.380023	0.994962	0.127104	0.0310035	0	0	0.0286769	0.0220625	0.0268056	0	0
PIAS2	100627995	34.3084	36.9976	38.7567	38.5913	38.838	41.4347	33.6726	42.0403	37.2924	38.3483	34.3288	36.5771	32.3214	38.4109	30.8258	38.9649	37.9777	49.8645	52.2573	47.4965	44.0992	40.1478	36.0771	40.5353	39.4511	41.995	35.9202	38.5157	36.0662	34.7121	35.5755	38.9557	44.3088	43.4022	43.1896	49.8071	46.0996	41.1375	43.4903	43.5967	37.9172	34.5201	36.3757	45.7109	35.8515	38.1444	38.5636	42.4635
KATNAL2	100627107	0.112671	0.303259	0.14639	0.219685	0.0314988	0.0308523	0.0320082	0.105364	0	0.0590882	0	0	0.0401508	0.0389563	0.0359275	0.0424454	0.0307015	0.116615	0.138614	0	0	0.0261719	0.0250188	0.143032	0.0382278	0	0.0820095	0.0782045	0	0	0	0	0	0	0.136936	0.0270691	0	0.0633371	0.235649	0	0	0	0.110789	0.0573537	0	0	0.175175	0
LOC110260788	110260788	0	0	0	0	0	0	0	0	0	0	0	0	0	0	0	0	0	0.023323	0	0	0	0	0.0250188	0	0	0	0	0	0	0	0	0	0	0	0	0	0	0	0	0	0	0	0	0.0286769	0	0	0	0
HDHD2	100521177	7.26729	5.00378	7.17311	7.50589	8.12669	11.4462	5.76148	9.79886	5.03184	4.84523	6.80031	6.24901	7.7491	9.77802	9.0178	8.74375	8.78062	10.7985	5.61385	9.92525	8.81985	9.29104	7.93096	6.06456	7.79848	8.2772	7.13483	6.9602	4.23967	6.46403	5.28381	4.38209	10.5895	11.1239	10.2154	11.4502	9.81355	12.0974	7.1742	9.7616	8.33993	7.96797	5.79795	9.49204	7.08205	8.20253	6.78178	5.92872
IER3IP1	100521060	62.7578	68.8398	71.1455	73.8506	64.982	64.7899	62.288	70.2779	74.7066	87.5983	93.2769	92.5804	73.5161	79.7434	79.9746	82.3865	70.4906	80.9073	79.1483	88.3227	70.4108	79.5889	70.7532	68.684	110.287	99.188	75.7221	86.2204	68.3574	61.1947	71.9057	76.4968	77.0373	63.7127	70.1659	70.3255	80.0326	84.9668	68.2334	89.2525	84.1124	80.4463	85.3074	89.185	89.3309	81.0603	77.4524	87.3908
SKOR2	100154175	0	0	0	0	0.0944964	0	0.0320082	0	0	0	0	0	0	0	0	0	0	0	0	0	0	0	0	0.0286064	0	0	0	0	0	0	0	0	0	0	0	0	0	0	0	0	0	0	0	0	0	0	0	0
SMAD2	100155304	108.39	91.6854	90.8716	106.401	112.671	103.109	95.2564	92.0882	162.033	179.037	172.081	178.165	167.71	151.618	186.5	166.089	114.731	100.452	103.856	107.731	123.951	127.196	142.732	111.279	157.422	167.427	166.698	172.636	198.451	187.941	211.713	189.948	95.4297	91.5226	91.4458	107.302	122.282	119.739	118.662	119.529	105.009	111.97	138.597	146.998	194.547	170.216	214.214	213.434
ZBTB7C	100520594	2.08442	2.98205	4.79427	1.8307	2.5829	3.36291	3.55291	4.74139	1.62317	1.12268	1.56371	0.33962	0.441659	1.75303	0.395202	0.594236	1.50437	1.32941	2.18316	1.2055	1.56863	5.33908	2.70203	6.32201	0.267595	0.581342	0.492057	0.0782045	0.551738	1.02513	0.525099	0.310542	1.703	0.999906	2.84827	0.920349	3.42271	3.04018	2.6445	4.42322	0.0310035	0.859519	0.332366	0.114707	0.728062	0.938198	0.55055	0.577472
LOC106508955	106508955	0	0	0	0	0	0	0	0	0.365214	0	0	0	0	0	0.0359275	0.0848908	0	0	0.0346534	0	0.177581	0	0	0.0286064	0	0	0.0273365	0	0.290388	0	0	0	0	0	0.109549	0	0	0	0	0	0	0.092921	0	0	0	0.160834	0	0.153993
CTIF	100152137	15.943	18.3472	14.5292	14.0232	13.324	14.6549	13.8275	12.0642	6.97965	8.92232	6.073	5.26411	5.94232	4.63579	3.98795	3.52297	11.3595	11.9414	15.4208	13.0997	13.289	9.36956	8.83164	9.52593	3.09645	3.18354	4.23716	4.41855	8.33414	5.58128	3.47878	3.31245	11.7971	12.3738	13.6114	6.95675	9.19853	10.799	12.8298	10.4988	1.42616	3.74007	4.54234	3.21181	6.9938	4.69099	2.55255	3.88831
TRNAD-GUC_1	110257140	0	0	0	0	0	0	0	0	0	0	0	0	0	0	0	0	0	0	0	0	0	0	0	0	0	0	0	0	0	0	0	0	0	0	0	0	0	0	0	0	0	0	0	0	0	0	0	0
SMAD7	100521305	21.0695	20.4195	20.6044	22.5909	21.7342	22.3062	22.1177	21.8104	18.139	16.1902	28.8013	23.3998	25.5359	31.9441	21.4487	24.3212	12.5876	12.3845	8.83661	18.4039	19.0012	20.5973	20.9908	19.7384	12.3476	14.9765	17.5774	19.9421	29.7067	33.2314	20.8399	20.5303	14.9554	10.5615	11.3109	19.5168	22.1139	16.9427	21.6797	19.9299	17.672	21.5344	17.1353	31.2864	31.792	28.8965	26.6266	22.8294
DYM	100738627	34.59	38.7666	36.3047	40.3853	36.2551	37.2696	40.4264	40.0384	33.1533	33.4144	35.3834	36.9167	31.9199	34.0478	33.2329	35.1872	39.083	45.7596	40.2326	35.8032	43.8625	39.9907	40.3053	37.6174	32.5701	27.683	29.8515	30.8126	34.4691	32.5764	28.7492	33.504	40.3765	37.434	40.0948	38.1403	36.5267	45.001	41.6837	43.5967	28.0271	30.269	31.3902	27.9599	34.4836	34.5793	32.7577	35.0333
C1H18orf32	100738675	14.8726	22.239	15.7369	18.2704	15.4659	13.5133	16.5803	13.6973	19.681	22.0104	10.0368	15.215	10.8006	14.3749	10.886	10.8236	13.5086	19.358	19.4059	16.4349	16.7518	15.2582	18.8892	14.7037	12.1565	12.9279	12.4654	15.0153	11.2961	14.0956	13.751	15.5616	13.7169	20.2481	16.4323	16.458	14.6267	16.5943	16.7311	19.0656	12.1534	12.3353	10.5988	14.912	14.473	13.0007	14.039	13.7823
RPL17	100625001	1740.43	1811.47	1875.62	1909.43	1381.98	1288.42	2035.82	1885.81	2618.83	2783.74	2906.39	3403.81	2552.27	2280.42	3078.37	2492.27	1520.89	1543.4	1430.01	1398.29	1107.93	1687.75	1631.18	1428.98	2581.14	2295.64	1541.75	2206.03	1880.09	1246.53	2759.43	2740.64	1530.16	1470.58	1526.94	1458.64	2051.41	2053.01	1809.6	2326.57	1871.43	1573.62	2098.12	2324.03	2906.38	2690.46	2926.58	2983.45
LIPG	100155736	0.50702	0.404346	0.182987	0.146456	0.409484	0.647899	0.288074	0.26341	0	0.118176	0.0363653	0	0	0.155825	0.0359275	0	0.521925	0.979564	0.485147	0.562565	0.295968	0.575783	0.325244	0.457702	0.0764557	0.027683	0.109346	0	0.0290388	0.0569518	0.0656374	0	0.990833	0.874917	1.01333	0.839142	0.267399	0.506697	0.288015	0.406733	0	0.0696907	0.0369296	0	0.0661874	0.214445	0	0.0384982
ACAA2	100312959	13.6895	14.0005	13.3947	15.7074	16.2849	11.3228	17.0924	14.751	14.9332	17.3719	21.8555	19.9017	20.6777	18.9327	18.6464	22.1989	16.763	16.2561	15.1435	15.1089	20.9841	16.1219	15.7869	15.7621	19.4962	18.2708	19.6003	15.1717	17.917	19.449	18.8707	19.3226	17.866	14.5299	15.5285	12.9661	18.6912	16.3093	16.5216	18.7352	14.5716	16.3541	21.1607	18.64	22.614	18.4691	18.6436	18.0171
LOC102158467	102158467	1.23938	1.06141	0.951535	0.695668	0.503981	0.52449	0.800205	1.26437	1.78549	1.68401	0.872767	1.39244	0.843167	1.05182	1.86823	1.82515	0.767537	0.676366	1.17821	1.28586	0.355162	0.994534	1.00075	0.657947	1.6438	1.38415	2.78832	2.18972	1.74233	1.73703	2.69113	2.07028	0.650234	0.781176	0.958551	0.89328	1.49744	0.66504	0.65458	0.6101	0.651073	1.34735	1.9942	1.06104	1.91943	1.63514	1.95195	2.42538
MYO5B	100521829	0.225342	0	0.43917	0.329527	0.220492	0.52449	0.320082	0.26341	0.243476	0.0886323	0.109096	0	0	0	0	0	0.122806	0.023323	0	0.522382	0.118387	0.0785158	0.0500376	0.228851	0	0	0.191356	0	0.0580777	0.170855	0.295368	0.207028	0.0619271	0.187482	0.0821615	0.108276	0.534799	0.22168	0.57603	0.482996	0.217024	0.0464605	0.110789	0	0.0441249	0	0	0
CFAP53	100523937	6.47859	4.90269	4.75767	6.40747	5.3863	5.86195	7.87402	6.32185	4.01736	3.22031	3.96382	3.83771	5.50066	5.53179	3.98795	5.26323	7.49116	6.41381	7.90097	7.27316	4.32113	4.81564	4.30323	4.74866	5.92531	6.3394	5.4673	4.53586	3.31043	3.84425	2.4614	3.41596	6.22367	5.71821	5.77869	6.44244	4.67949	5.92202	4.84389	5.05874	5.67363	4.04206	5.46558	6.05082	3.48587	3.59196	3.62863	3.54183
MBD1	100156150	85.2921	75.1072	89.7736	86.2628	84.7633	77.8405	70.4501	69.3823	95.0369	97.0524	76.8035	87.6559	91.7044	87.8074	86.8727	80.816	89.2799	79.6712	75.5097	73.3745	86.8074	85.8702	98.4239	91.2258	76.7615	85.7618	83.7864	88.6838	110.173	106.101	100.819	100.547	71.8974	85.3669	79.3954	89.4092	85.5945	76.1629	78.9162	70.0852	92.9794	92.8745	74.6717	91.135	87.3894	85.2956	94.3443	85.0809
CXXC1	100522911	57.744	60.2475	70.56	60.0837	69.4549	59.4833	69.5538	56.8966	71.7037	66.3561	65.0211	61.2335	69.9427	62.6027	69.1604	58.0653	66.6222	55.0655	48.7227	55.4126	70.3812	61.0592	59.6448	69.5994	51.0342	65.3318	62.6826	62.6027	83.0801	83.2635	72.6934	64.3857	63.6611	55.651	61.9498	63.4229	68.6949	61.2787	69.2022	58.3916	85.0425	63.5812	61.7832	59.9633	68.6363	61.7334	59.7597	55.8993
SKA1	100157355	1.46472	1.06141	1.75668	1.50118	2.48841	3.33205	1.9525	2.73947	0.933325	0.443162	2.07282	1.9698	2.5295	6.07718	2.11972	6.19703	1.9956	4.33807	2.599	3.45575	1.24307	2.30313	1.37603	1.51614	7.49266	9.96586	5.79534	3.5974	2.0908	1.96484	2.29731	1.79424	3.68466	1.74983	2.82088	4.57467	2.19267	1.83678	1.57099	1.8303	9.82809	6.57416	7.6075	6.59568	2.118	2.68056	2.5025	0.962454
MAPK4	100523414	13.1825	8.64289	9.36896	9.15352	8.34718	10.2121	14.3717	11.9061	0.771008	0.768147	0.581845	0.067924	0.52196	0.350606	0.71855	0.254672	12.4341	11.6148	12.4752	10.2065	9.53017	2.61719	6.75508	4.0049	0.0764557	0.0553659	0.191356	0	0.232311	0.0569518	0.525099	0.0345046	9.38195	11.5927	8.68173	9.42004	5.74908	3.16686	10.8137	8.79561	0.217024	0.209072	0.332366	0.229415	0.286812	0.134028	0.3003	0
LOC110260876	110260876	0	0	0	0	0	0	0	0	0	0	0	0	0	0	0	0	0	0	0	0	0	0	0	0	0	0	0	0	0	0	0	0	0	0	0	0.0270691	0	0	0	0	0	0	0	0	0	0	0.0750751	0
MRO	100156956	0	0.202173	0	0	0	0	0	0	0	0	0	0	0	0	0	0	0	0.023323	0	0	0	0	0.0500376	0.0286064	0	0	0	0	0	0	0.0656374	0	0	0	0	0	0	0	0	0	0	0	0	0	0	0	0	0
ME2	100524659	232.159	237.856	204.177	249.488	262.259	253.514	224.057	239.914	229.801	278.66	243.829	251.794	257.166	281.732	249.265	314.818	279.568	332.865	350.865	318.371	273.504	265.305	261.722	247.159	369.204	370.73	283.589	264.136	228.768	251.328	262.484	261.062	290.686	304.846	276.419	299.871	259.966	270.735	239.629	284.79	304.702	283.316	294.55	282.897	266.625	287.41	277.753	307.408
ELAC1	100524839	19.3231	15.9717	16.2859	17.0622	14.4265	14.2538	13.4114	15.9627	23.3331	26.5011	24.292	23.6715	27.3025	23.2958	19.9038	25.0003	19.8639	17.8887	16.5643	18.0423	20.037	24.2352	18.4889	21.8553	25.5744	29.4547	22.6346	25.4947	23.8118	25.0018	24.0233	30.5711	17.5254	18.4045	20.3487	19.1378	17.8355	18.1144	16.2074	18.5826	23.1596	24.9493	24.9644	28.4474	22.5699	21.4445	21.4464	24.0228
SMAD4	397142	129.684	137.629	120.516	135.728	119.16	107.644	92.7918	106.049	121.697	138.946	117.569	121.041	103.549	94.7416	103.687	109.17	107.793	124.941	143.465	118.822	128.953	105.866	119.865	114.225	113.537	109.818	98.8488	107.648	103.378	108.322	103.248	122.768	116.454	119.707	111.575	107.41	100.328	100.421	107.901	118.131	94.1885	103.862	95.6477	104.412	97.6264	103.631	105.881	131.664
LOC102159046	102159046	0.0563356	0.15163	0	0.109842	0.0314988	0	0	0.105364	0	0.118176	0.290922	0	0.240905	0	0.071855	0.127336	0.122806	0.023323	0.20792	0	0.0295968	0.157032	0.0750564	0.0572128	0.0764557	0	0.164019	0.234613	0.0871165	0.14238	0.0328187	0.172523	0	0.0624941	0	0.0812072	0.10696	0.0633371	0.0261832	0.0254208	0.0930104	0	0	0.0286769	0.0220625	0.0804169	0.05005	0
LOC106506676	106506676	1.5774	1.92064	2.56182	2.05039	1.22845	0.802161	1.66443	1.42242	1.3797	1.24085	1.30915	1.4264	0.602262	0.350606	0.71855	1.01869	1.22806	1.32941	1.42079	1.04476	1.24307	0.863674	1.45109	2.37433	1.22329	1.77171	0.765422	1.17307	1.13251	0.768849	1.67375	0.552074	1.17661	1.09365	1.09549	1.00156	1.79158	1.42509	1.12588	1.24562	1.39516	0.90598	0.517014	0.54486	0.661874	0.777364	0.525525	0.692967
MEX3C	100525021	49.2936	61.4605	39.8913	49.6121	49.8311	48.8084	29.0314	34.5594	46.9097	57.6997	68.694	57.158	39.7091	35.8398	34.8856	42.8274	37.2102	39.9056	35.3118	46.4518	47.0293	63.624	63.873	61.7612	48.8552	45.317	51.4473	53.57	35.6887	45.5614	35.6739	45.6151	43.8753	50.3702	32.2347	40.36	37.1952	40.9791	48.1509	44.7407	45.8851	66.9496	35.8217	51.9625	28.1297	30.344	41.1411	36.8812
LOC110256981	110256981	0	0	0	0	0	0	0	0	0	0	0	0	0	0	0	0	0	0	0	0.0803664	0	0.0261719	0	0	0	0	0	0.0391022	0	0	0	0	0	0	0	0	0	0	0	0	0	0	0	0	0	0.0804169	0.025025	0
LOC110256982	110256982	0.0563356	0	0	0.0366141	0.188993	0	0	0.0526821	0.0405794	0	0	0.067924	0	0	0	0	0	0	0	0	0.0295968	0	0.0250188	0.143032	0	0	0.136683	0.0391022	0.0290388	0	0	0	0	0	0	0	0	0	0	0	0.0620069	0	0	0.0286769	0	0	0.025025	0
DCC	100152102	0	0.101086	0	0	0	0	0	0.105364	0	0	0	0	0	0	0	0	0	0	0	0	0	0	0	0	0	0	0	0	0.0290388	0	0	0	0	0	0.0273872	0	0	0	0	0.0254208	0	0	0	0	0	0	0	0
LOC106508959	106508959	0.112671	0.0505432	0.073195	0.0366141	0	0	0.0640164	0.105364	0.0405794	0	0.0363653	0.067924	0.0803016	0.0389563	0	0	0.0307015	0.0466459	0.10396	0	0.0887904	0	0.100075	0.0858192	0	0.27683	0.109346	0	0	0.0569518	0.164093	0.138019	0	0	0.0273872	0	0.0802198	0	0.0785496	0	0.248028	0.139381	0.0738592	0	0.0882499	0	0.1001	0.192491
MBD2	100511112	274.918	285.013	294.537	281.636	255.109	278.134	251.264	282.85	202.694	243.68	339.579	246.326	221.351	294.821	242.69	296.821	235.787	276.82	344.801	284.336	262.879	260.044	251.464	248.99	277.84	294.464	306.907	216.314	224.819	229.829	221.264	217.069	307.716	286.317	320.622	302.362	270.608	319.156	242.221	277.138	400.038	344.388	366.009	296.92	266.007	281.245	238.163	210.662
POLI	100525374	19.6611	17.8418	14.273	19.3689	22.3327	25.2989	21.0934	15.8573	23.3331	27.1806	28.7286	29.7168	24.8533	25.1268	28.1312	28.3111	20.3551	27.8709	29.3168	23.9894	22.8487	24.3661	21.8914	21.1973	29.5119	32.832	25.2589	29.7959	23.6376	23.4072	28.8476	28.9494	24.2445	26.1225	22.4575	25.3367	23.3707	21.9463	21.6273	22.8533	25.8259	28.248	25.5922	31.4585	29.2548	25.9479	27.978	33.5704
STARD6	100157201	0.450685	0.303259	0.58556	0.549211	0.188993	0.277671	0.0320082	0.526821	1.13622	0.590882	0.509114	0.781126	0.883317	0.31165	0.790405	0.764017	0.644731	0.256552	0.138614	0.442015	0.414355	0.287891	0.62547	0.200245	0.496962	0.913538	0.328038	0.469227	0.609815	0.882753	0.722011	0.483065	0.185781	0.468706	0.136936	0.270691	0.320879	0.22168	0.418931	0.432154	0.558062	0.603986	0.369296	0.802952	0.970749	0.643336	1.4014	1.11645
C1H18orf54	100154353	4.16883	5.30704	6.07518	7.5425	5.2603	6.10876	3.80898	4.42529	7.10139	7.00196	7.56398	8.69427	8.35136	11.9596	6.5388	9.08332	7.79817	8.46623	10.1188	7.79554	7.60638	5.70548	5.0538	5.89292	17.5848	14.672	9.84114	11.7698	7.9276	8.14411	6.59656	8.59166	7.46221	6.71812	7.36715	9.14935	6.33736	5.41533	5.86504	5.84679	12.3394	11.3131	13.4793	11.8149	8.69261	9.62323	8.25826	8.70058
LOC102160380	102160380	0	0.15163	0	0	0	0.092557	0.128033	0.158046	0.202897	0.0590882	0.0727306	0.067924	0.0803016	0.350606	0	0.0848908	0.184209	0.186584	0.0346534	0.12055	0	0	0	0.0572128	0.344051	0.166098	0.136683	0.312818	0.0580777	0.113904	0.131275	0.138019	0.0309635	0.218729	0.19171	0.351898	0.213919	0.0950057	0.0523664	0	0.248028	0.185842	0	0.200738	0.154437	0.294862	0.1001	0.0384982
LOC110259490	110259490	0	0	0	0	0	0	0	0	0	0	0	0	0	0	0	0	0	0	0	0	0	0	0	0	0	0	0	0	0	0	0	0	0	0	0	0	0	0	0	0	0	0	0	0	0	0	0	0
LOC106508962	106508962	0	0	0	0	0	0	0	0	0	0	0	0	0	0	0	0	0	0	0	0	0	0	0	0	0	0	0	0	0	0	0	0	0	0	0	0	0	0	0	0	0	0	0	0	0	0	0	0
RAB27B	100154771	10.3094	11.8271	2.9278	5.16259	11.3711	7.00348	6.91377	6.21648	2.84055	5.0225	0.509114	0.373582	0.602262	0.545388	0.28742	0.212227	5.37276	5.94735	5.82177	6.91151	11.158	8.66291	10.7331	8.26725	0.726329	3.65415	0.710749	4.92688	0.464621	0.569518	0.557918	0.207028	2.72479	4.56207	6.32644	3.84381	11.7656	7.44211	10.0282	6.27894	0.279031	0.325223	0.590874	0.258092	0.970749	0.294862	0.575575	0.0769963
CCDC68	100152360	0.50702	0.505432	0.622157	0.366141	0.125995	0.52449	0.54414	0.26341	0	0	0	0	0	0	0.14371	0	0.0307015	0.209907	0	0.401832	0.503146	0.785158	0.675508	0.343277	0	0	0	0	0	0.0569518	0.196912	0	0.0619271	0.437459	0.0821615	0.351898	0.1337	0.475029	0.445114	0.381312	0.0620069	0	0.0738592	0	0.0220625	0	0	0
TCF4	100511671	37.6322	43.7199	48.5283	36.1015	30.8058	65.8698	24.1022	29.7127	12.0115	10.1041	6.14573	1.79999	5.86202	9.42741	3.55682	2.58917	31.9909	38.4129	53.1929	36.3658	37.1144	52.658	33.1999	36.9595	1.83494	2.79598	8.17361	2.22883	4.23967	8.51429	3.87261	4.14056	33.162	42.121	44.7232	42.4172	28.2641	41.8025	28.0422	30.8609	1.61218	3.32193	8.16144	3.38387	5.27293	7.90767	4.07908	4.2348
LOC110256984	110256984	0	0.101086	0.0365975	0	0	0	0	0	0.121738	0.177265	0	0	0	0	0	0	0	0.0699689	0	0	0	0.0523439	0	0	0	0	0.054673	0	0	0	0.0328187	0	0	0	0	0	0	0	0	0	0.124014	0.0696907	0.0738592	0	0	0	0	0
LOC110256985	110256985	0	0	0	0	0	0	0	0	0	0	0.0363653	0	0	0	0	0	0	0	0	0	0	0	0	0	0	0	0	0	0	0	0	0	0	0	0	0	0	0	0	0	0	0	0	0	0	0	0.05005	0
TXNL1	100512385	48.2232	67.829	57.9338	56.3125	66.62	69.6646	62.224	57.2654	42.3243	51.3181	52.4024	47.7166	52.3968	59.0187	46.1309	60.5696	62.2626	90.8196	105.104	86.3939	69.4341	65.0111	61.5963	52.5786	77.2585	82.1353	66.7284	56.5418	45.0392	45.3621	49.95	50.2388	83.9112	84.0546	76.7388	82.0193	58.9883	67.3907	59.0431	70.8733	67.1845	66.1133	72.6775	71.4914	50.7657	61.5726	52.5025	53.3969
WDR7	100512572	49.5753	47.9655	39.3789	46.0605	45.0118	56.3364	39.8182	45.6754	37.5765	37.5801	40.9473	42.4185	38.5046	34.4373	34.3826	37.5642	51.6399	57.3978	67.886	51.555	57.477	47.0572	42.7821	43.9108	35.399	40.5002	37.3417	36.0523	35.3403	34.5413	32.1295	38.3692	48.2722	62.9003	48.5301	43.2023	37.1685	43.4809	42.8095	44.0797	21.4544	30.0599	32.2026	27.329	31.6155	37.7424	36.7618	40.885
LOC102164252	102164252	0.845034	0.555975	0.402572	0.549211	0.283489	0.215966	0.416107	0.105364	0.405794	0.443162	0.0727306	0.101886	0.0803016	0.155825	0.28742	0.127336	0.706134	0.116615	0.519801	0.0401832	0.0591936	0.209376	0.175132	0.0858192	0.191139	0.553659	0.246029	0.508329	0.0871165	0.0284759	0.196912	0.483065	0.216745	0.249976	0.246485	0.812072	0.427839	0.0950057	0.314198	0.30505	0.620069	0.325223	0.627803	0.286769	0.286812	0.214445	0.475475	0.269487
ST8SIA3	100157619	0	0	0	0	0	0	0	0	0	0	0	0	0	0	0	0	0	0	0	0	0	0	0	0	0	0	0	0	0	0	0	0	0	0	0	0	0	0.0316686	0	0	0	0	0	0	0	0	0	0
ONECUT2	106507181	0.169007	0.303259	0.14639	0.18307	0.25199	0.154262	0.0640164	0.105364	0.162317	0.0295441	0.109096	0	0.120452	0.350606	0.0359275	0.127336	0.122806	0.0466459	0	0	0.295968	0.471095	0.750564	1.20147	0.344051	0.0553659	0.054673	0.0391022	0.0871165	0.0284759	0	0.103514	0.185781	0	0.164323	0	0.16044	0.22168	0.209466	0.152525	0.155017	0.0696907	0.147718	0.0286769	0.0661874	0.18764	0.0750751	0
FECH	100322873	25.858	23.5026	20.0188	22.957	24.6951	27.9214	22.0216	27.5527	23.7795	20.5036	21.201	24.113	22.0428	20.1404	27.0175	23.9817	25.1138	35.2643	27.2029	23.2259	32.7045	27.2973	33.8504	33.9844	23.3954	23.3921	21.7872	19.5511	22.4761	21.1861	22.2839	19.2881	33.6574	28.3098	25.8261	35.2169	18.4238	27.9317	28.4088	32.3607	19.7802	16.9348	20.9022	19.8444	23.2759	22.1951	22.2472	24.9083
LOC110260892	110260892	0	0.758148	0.0365975	0.585826	0.409484	0.154262	0.192049	0.105364	0.689849	0.531794	0.400018	0.50943	0.481809	0.545388	0.215565	0.55179	0.184209	0.326521	0.450494	0.160733	0.236774	0.209376	0.300226	0.228851	0.458734	0.692074	1.1208	0.742942	0.900204	0.170855	0.295368	0.44856	0.743125	0.406212	0.109549	0.378967	0.534799	0.126674	0.0523664	0.584679	0.155017	0.487835	0.590874	0.45883	0.904561	0.268056	0.4004	0.923956
NARS	100513328	149.177	163.659	154.661	162.091	155.825	157.964	139.748	157.888	165.97	180.426	184.408	182.308	189.592	191.86	183.015	200.852	181.446	202.467	194.059	202.563	168.554	154.127	162.947	156.363	247.984	263.569	224.269	214.867	181.289	169.773	188.478	194.227	188.971	176.39	187.657	185.992	154.985	159.356	149.14	174.412	220.125	197.039	229.665	200.652	189.384	196.593	207.733	207.39
MTFMT	100513511	11.6615	6.97496	8.63701	13.9134	12.1585	11.2303	11.747	11.8008	14.081	15.1561	17.7463	21.8376	15.5384	17.9978	17.4967	18.9731	13.6622	13.6206	14.2079	12.939	11.6315	11.725	13.7103	11.9861	17.8524	20.8176	14.379	17.2832	15.6229	14.8359	16.836	17.6319	15.327	13.7175	12.2695	17.4054	14.0117	12.4141	14.5579	14.2357	13.9206	16.9116	18.1324	18.8407	17.4735	16.1638	19.3443	23.0604
SPG21	100514084	37.2941	40.7378	42.8923	39.3602	38.1766	36.3749	46.4759	41.8296	46.017	50.1659	58.039	60.9278	47.0567	58.2396	57.6277	51.8683	36.0742	44.6634	38.8811	38.9777	40.8436	43.7595	43.3075	35.5291	49.7344	45.1786	45.1052	44.2637	39.4928	47.5263	46.2087	48.4445	41.7698	35.6841	40.2591	35.65	41.3399	42.8476	44.4853	49.1385	42.2577	42.0467	52.2923	50.0124	52.972	53.9866	52.7027	52.088
ANKDD1A	100515000	1.52106	1.56684	0.329377	1.8307	1.03946	0.894718	1.28033	1.05364	0.933325	1.21131	1.20005	2.58111	1.20452	0.857038	0.970042	1.74026	1.53507	1.21279	1.14356	1.36623	1.15428	0.968362	0.850639	1.45893	1.41443	1.10732	0.902105	1.60319	0.49366	1.33837	1.27993	0.96613	0.681198	0.593694	1.56107	1.4888	1.12308	1.55176	0.785496	0.864308	1.39516	1.02213	1.55104	1.77796	1.059	1.34028	1.35135	1.38593
LOC100737265	100737265	3.09846	2.62825	3.22058	2.81929	3.62236	2.90012	3.29685	4.1092	1.62317	0.679515	0.800036	0.815088	1.68633	1.12973	2.01194	2.12227	1.65788	1.60928	1.66336	2.89319	1.36145	0.94219	0.975733	0.858192	2.14076	2.6022	1.20281	1.56409	0.98732	1.30989	1.70657	1.17316	2.44612	2.49976	2.71133	1.9219	1.84505	1.77344	2.17321	2.61835	3.5964	2.60179	2.69586	2.92504	1.765	2.3589	2.7027	1.96341
PLEKHO2	100154769	82.0809	63.179	64.3018	70.2624	88.5431	69.8806	90.2952	82.5528	25.565	23.0149	30.6559	24.4866	36.1759	41.0599	31.8677	41.2569	71.78	82.0501	73.0493	65.579	79.7338	38.1587	45.5842	37.0453	36.2782	39.9465	42.9456	30.3042	31.3329	25.8846	17.3611	15.7341	86.0477	76.1803	82.0246	59.2001	52.8916	62.2287	66.0079	68.6362	68.2696	59.9108	50.6674	43.9329	32.2333	26.4304	24.6747	24.9083
PIF1	100737608	0.169007	0.15163	0.475767	0.292913	0.598477	0.771309	0.608156	0.421457	0.324635	0.236353	0.909132	0.135848	0.200754	0.779125	0.71855	1.57048	1.47367	0.62972	0.0693068	0.442015	0.384759	0.444923	0.375282	0.543522	1.14684	0.74744	0.956778	1.05576	0.580777	0.882753	0.459462	0.0690093	0.52638	0.281223	0.356033	1.16397	0.427839	0.22168	0.549847	0.228787	2.10823	1.34735	0.664733	1.72061	0.750124	0.857781	0.6006	0.0769963
LOC110260912	110260912	0.169007	0.15163	0.0365975	0.0366141	0	0.0308523	0.128033	0	0.121738	0.0886323	0	0	0	0	0	0.0848908	0	0	0	0	0	0.0523439	0.0750564	0	0.0382278	0	0.0820095	0.0782045	0.0580777	0	0.0656374	0	0.154818	0.0937412	0	0	0	0.0950057	0	0.101683	0.0620069	0.139381	0.147718	0.172061	0	0.134028	0.025025	0.0384982
RBPMS2	100515517	4.78852	9.14832	3.22058	1.28149	0.944964	1.3575	1.44037	1.26437	2.96229	3.72256	0.654575	0.135848	0.281056	0.0779125	0.43113	0.127336	1.35086	2.00577	2.11386	3.85759	0.976695	2.59102	3.75282	0.600734	0.649873	2.24232	0.382711	2.50254	0.0290388	0.48409	0.590736	0	0.836016	1.24988	5.39527	1.10983	2.11245	3.26186	4.13695	1.0931	0.248028	0.441375	0.369296	0.258092	0.485374	0.455696	0.925926	0.115494
OAZ2	100144447	32.562	29.4667	26.6064	30.5728	31.3728	31.562	40.2983	37.8257	23.3737	20.1195	20.2191	19.8338	23.2072	19.2833	35.1371	22.7932	30.5173	34.6346	32.8168	41.1476	29.952	23.0575	21.4161	26.0604	20.7959	21.3436	20.5024	19.2383	22.2147	21.5563	21.3978	18.9085	38.209	29.7784	33.9053	26.5818	28.5048	28.8184	34.3524	32.259	22.3845	21.8829	22.8964	23.8018	24.5114	19.5949	20.6456	21.0585
ZNF609	100517132	167.542	155.976	113.525	151.656	135.413	124.119	104.891	118.324	213.488	221.994	186.736	219.666	173.05	144.839	179.422	157.43	131.801	103.904	99.2819	116.772	141.088	147.61	140.355	141.115	139.57	154.858	150.515	186.87	223.076	223.251	193.663	219.622	103.573	104.021	100.922	86.2692	102.708	105.108	107.404	107.149	121.255	152.483	142.437	150.238	160.637	155.285	172.072	178.631
LOC102168143	102168143	0.957705	0.960321	0.548962	0.475983	0.283489	0.215966	0.35209	1.05364	0.202897	0.0886323	0.109096	0.441506	0.0803016	0.233738	0.502985	0.169782	0.153507	0.0932918	0.138614	0.12055	0.147984	0.209376	0.100075	0.286064	0.305823	0.415244	0.382711	0.547431	0.0871165	0.14238	0.656374	0.552074	0.309635	0.124988	0.38342	0.568451	0.320879	0.22168	0.157099	0.330471	0.434048	0.882749	0.738592	0.745598	0.639812	0.482502	0.825826	0.923956
TRIP4	100153164	18.1401	17.7407	19.8724	18.8929	20.9467	24.8978	24.0382	22.0738	21.1418	19.44	25.8194	26.5583	26.1783	22.3609	27.269	28.9902	22.3814	27.591	32.6781	28.1282	23.9734	24.8634	22.1917	21.2259	30.2382	29.2055	27.4458	24.0479	25.5542	20.9013	23.1372	22.8076	29.5702	29.216	22.0741	27.2856	26.6864	25.9682	22.439	26.4122	28.3682	27.1794	26.5524	25.8665	25.8793	26.5376	25.6006	26.6022
PCLAF	100514810	21.8019	22.6939	29.2048	26.5818	34.2077	28.8469	22.4057	33.4531	14.852	17.9628	47.1658	25.1658	53.1596	67.8618	20.7302	91.5547	34.5085	55.0888	31.4306	33.6333	22.4936	26.6169	26.595	20.0245	167.744	154.277	66.5371	53.179	23.0859	21.8125	22.087	15.044	55.177	40.4962	36.6714	42.9857	32.9168	32.5553	22.151	22.3449	139.112	84.8369	98.2327	68.9392	32.145	45.516	30.2803	12.5889
CSNK1G1	100157196	39.6039	45.034	33.9625	38.8476	39.1845	44.8285	41.1305	39.7223	45.2866	56.1634	54.1479	46.6298	43.9651	44.7607	43.7956	45.8835	40.1268	40.2554	40.3712	39.4197	42.5898	48.6537	45.284	50.4903	43.1592	48.2237	47.5382	42.0349	47.856	51.1427	46.0774	53.8272	43.5657	41.0899	37.7669	38.2486	35.2967	41.0741	39.301	38.8176	33.7008	42.9063	36.2649	44.8219	40.617	45.8109	45.7708	50.5866
PPIB	100737887	132.67	128.481	143.901	116.213	140.201	136.861	156.072	177.17	110.903	99.3273	163.535	137.308	143.459	144.839	157.398	148.983	188.814	230.827	168.242	188.017	130.492	125.154	112.96	140.057	155.434	144.173	140.1	114.022	111.916	98.6405	123.464	99.4079	213.432	161.578	179.797	160.466	160.012	152.959	163.828	142.941	213.49	152.53	161.272	141.176	141.84	131.562	111.837	99.3252
SNX22	100624664	1.97174	1.16249	1.64689	1.02519	0.976463	1.01813	1.12029	1.36973	0.202897	0.295441	0.69094	0.33962	0.803016	0.584344	0.179637	0.212227	0.798238	0.419813	0.485147	1.04476	0.769517	0.628127	0.675508	1.40171	0.496962	0.498293	0.710749	0.35192	0.319427	0.398663	0.328187	0.276037	0.897943	0.624941	1.72539	0.270691	0.882418	1.29841	0.916412	1.37272	1.20913	0.511065	0.590874	0.430153	0.485374	0.562919	0.4004	0.230989
SNX1	100153561	58.6453	54.6372	56.6163	51.1499	67.5334	73.336	72.4986	69.593	54.701	56.2225	55.5662	54.4071	66.0481	66.4594	63.6635	60.2725	70.6441	75.2865	84.9354	73.0531	74.8799	64.3568	58.7441	64.0211	56.0802	62.1759	61.7532	50.0117	69.4609	65.7224	64.981	57.4847	81.0626	76.5865	78.0534	78.6357	66.2081	71.8243	66.4006	67.5686	61.4488	59.0513	63.1865	59.2751	64.6651	64.7088	65.5155	67.4488
FAM96A	100156836	25.1257	22.239	24.2641	23.7259	22.2067	26.2553	24.6463	23.1274	16.9216	19.9423	18.1463	13.0754	20.0352	23.179	16.9937	19.0155	27.9076	30.4831	35.8316	29.5748	18.498	22.2985	20.1401	17.9934	27.4858	21.8695	18.1241	14.4287	15.5939	14.181	11.1255	13.2498	31.9234	26.2788	29.7699	25.6615	22.9963	27.7417	23.2769	28.5476	27.5311	18.4448	22.9333	18.6113	18.6428	19.4341	18.3433	16.0922
DAPK2	100155578	9.40804	7.48039	6.44116	4.9429	7.37072	6.44814	5.76148	8.11304	8.88688	9.7791	23.7465	12.0905	10.4392	14.219	6.96993	12.7761	6.75432	6.88027	4.40098	7.11243	6.65928	8.74143	8.10609	7.72373	9.51873	8.08342	14.543	10.4012	10.8024	10.3083	4.98844	9.35076	5.44958	5.2495	3.61511	5.76571	9.22527	6.1437	7.3313	6.55857	14.9127	15.2623	12.3345	9.37733	8.71468	8.65822	8.15816	9.20106
HERC1	100153537	104.615	96.0321	86.7726	77.805	90.0866	125.569	100.922	117.534	86.2717	90.7595	88.6586	73.1881	112.342	92.2094	70.6694	85.1879	107.977	91.2161	110.579	63.7707	86.7778	112.984	102.452	105.071	79.6286	88.1149	85.4812	80.7852	81.7153	95.4227	78.5351	90.4712	92.6739	102.74	92.952	85.6195	91.2366	88.577	108.294	105.674	56.7363	64.0458	67.8397	70.2583	61.6867	84.8667	85.7607	97.7083
FBXL22	100624594	2.87311	1.71847	2.48863	2.19685	1.82693	1.57347	2.14455	1.63314	4.62605	4.04754	2.58194	4.58487	2.64995	0.6233	2.15565	1.95249	1.9956	0.769657	0.935641	1.32605	2.45654	2.04141	2.45184	2.31712	0.841012	1.19037	1.80421	1.99421	2.64253	2.59131	2.95368	2.44983	1.0218	0.749929	1.31458	0.974487	2.75421	3.70522	2.82779	2.26245	1.55017	0.90598	1.14482	1.20443	2.86812	1.71556	2.57758	1.42443
USP3	100624494	75.6023	82.0822	81.1732	73.3746	77.0776	74.7861	81.781	74.5451	110.132	102.016	99.0954	102.803	86.4447	91.5082	107.351	93.0828	85.4729	94.2714	107.079	84.8669	86.6891	88.5397	105.454	89.5952	99.8129	108.268	84.4698	92.0075	84.4159	84.8582	123.923	115.97	79.824	83.0234	77.9713	86.188	78.6956	91.0471	88.4992	88.7695	77.6637	78.2395	80.6912	96.1248	92.0226	103.47	106.431	100.018
APH1B	100624829	12.7318	13.2423	12.1504	13.8035	15.1824	13.7293	11.1068	14.9617	22.2375	26.0579	28.9831	26.3545	25.295	27.2304	25.5444	32.1736	16.3639	16.4194	14.5544	15.1491	19.2971	15.834	18.4389	17.2783	28.862	31.088	30.0428	29.7568	24.4507	22.6953	22.2183	25.982	14.6148	17.7796	15.9667	17.1347	16.0974	14.2509	13.8247	17.515	22.7565	24.3685	26.9955	30.5695	31.1743	25.9479	27.2272	30.5675
LOC110260967	110260967	0	0	0	0.0732282	0	0	0	0.105364	0	0.0295441	0	0.101886	0	0.272694	0	0.127336	0	0	0	0	0	0.0261719	0.0500376	0	0	0.0830489	0.0273365	0	0	0.0284759	0	0	0	0	0	0	0	0	0	0	0	0	0.0738592	0	0	0.0268056	0	0.230989
CA12	100152749	0.112671	0.0505432	0.0365975	0	0	0	0	0	0	0	0	0.101886	0	0	0	0	0	0	0.0693068	0	0	0	0.0250188	0	0.0382278	0	0.136683	0	0.0580777	0	0.0656374	0	0	0.0312471	0	0	0.1337	0	0	0	0	0	0	0	0	0.0804169	0	0
RAB8B	100153972	309.17	422.592	278.434	257.617	246.1	258.944	188.144	192.237	189.668	289.355	174.844	164.818	198.666	186.717	148.524	184.807	252.182	343.127	436.563	359.238	261.192	228.9	305.63	213.89	245.155	232.426	181.132	181.043	138.893	171.169	157.333	144.747	271.241	371.996	258.617	242.349	191.511	213.605	253.008	283.442	177.65	208.259	180.512	211.664	156.357	172.092	185.786	193.376
RPS27L	100738416	59.941	60.6013	64.0456	48.5503	50.7761	50.783	60.4955	61.3219	39.2808	50.3432	51.6751	45.611	49.7468	54.3829	48.071	63.2436	58.0872	77.7587	74.9206	74.9015	44.78	47.031	48.7366	41.1932	76.7997	74.0796	56.5592	48.213	33.4527	31.2096	46.3728	41.0605	75.5511	73.0869	63.4013	64.3161	56.341	63.7172	59.6715	59.1034	76.5165	62.2338	70.0555	66.7024	53.9427	54.2278	52.5025	44.3114
LACTB	100152773	33.576	40.3335	34.6578	31.3783	23.1516	26.6564	25.6386	20.9675	25.3621	27.9192	14.3643	19.1206	15.4179	14.7644	19.6164	14.8134	24.377	25.5153	35.3118	31.2625	20.9249	18.5821	25.5942	20.7682	13.8767	14.9211	13.0942	18.2998	12.8061	14.2949	19.6256	17.4248	25.8855	33.903	25.7713	23.1982	18.4505	24.1631	23.3031	26.6156	12.1844	15.6107	13.9594	16.0877	15.0466	14.3946	20.6707	18.7101
LOC102163023	102163023	0.112671	0.101086	0.0365975	0	0.0314988	0	0.288074	0.0526821	0.0405794	0.236353	0.109096	0.203772	0.120452	0.272694	0	0.212227	0.184209	0.0699689	0	0.0401832	0	0.0785158	0.20015	0.0286064	0.152911	0.0830489	0.164019	0.312818	0	0.113904	0.196912	0.207028	0.0928906	0	0	0.162414	0.320879	0.411691	0.288015	0	0.0310035	0.092921	0.0738592	0.0286769	0.1765	0.160834	0.225225	0.153993
LOC110260973	110260973	0	0.15163	0	0	0	0.0308523	0.0960246	0	0.0405794	0.206809	0.109096	0	0.0401508	0.0389563	0.14371	0	0	0.023323	0.0346534	0.241099	0	0	0.150113	0	0.458734	0.0553659	0.136683	0.234613	0.0871165	0.0284759	0.0328187	0.172523	0.0309635	0.0312471	0	0.108276	0	0	0.104733	0.101683	0	0.116151	0.0738592	0.114707	0.0220625	0.0268056	0.15015	0.153993
TPM1	100037999	54.6455	56.8611	35.3166	36.7239	28.9474	25.1447	25.7986	26.4991	46.1793	45.6752	28.3649	40.0072	29.029	31.8273	47.9632	34.1261	22.4735	24.3025	30.391	34.9594	21.8424	34.0235	34.3258	24.2582	34.5197	44.182	31.2183	46.6099	30.5198	29.8712	42.0736	31.4682	23.6871	21.9354	43.436	27.5293	32.7297	33.4737	39.301	28.0646	23.4696	30.269	32.2765	35.9895	33.7335	32.9978	39.4645	34.4943
LOC102163170	102163170	0	0	0	0	0	0.123409	0.0640164	0	0	0	0	0	0	0	0	0	0	0	0	0	0	0	0	0	0	0	0	0	0	0	0	0	0.0928906	0.124988	0	0	0	0	0	0	0	0	0	0.0286769	0	0.0536113	0	0.0384982
TLN2	100156660	0.50702	0.606518	0.0365975	0.915352	0.629976	0.555342	1.12029	0.526821	0.689849	0.236353	0.581845	0.441506	0.481809	0.389563	0.14371	0.466899	0.82894	0.606397	0.346534	0.763481	0.887904	0.706643	1.326	0.915405	0.305823	0.249147	0.109346	0.234613	0.49366	0.256283	0.196912	0.276037	0.495417	0.499953	0.246485	0.487243	0.748718	0.285017	0.864046	0.457575	0.341038	0.232302	0.369296	0.315445	0.551562	0.107223	0.0750751	0.0384982
MIR190A	104794434	0	0	0	0	0	0	0	0	0	0	0	0	0	0	0	0	0	0	0	0	0	0	0	0	0	0	0	0	0	0	0	0	0	0	0	0	0	0	0	0	0	0	0	0	0	0	0	0
LOC102164011	102164011	0	0.0505432	0	0.0732282	0	0	0.0320082	0.0526821	0	0.118176	0	0.033962	0.0401508	0	0	0	0	0.0466459	0.10396	0	0.0295968	0.13086	0	0	0	0	0.0273365	0.0782045	0	0	0.0328187	0.0345046	0	0	0	0	0	0	0	0	0	0.0232302	0	0	0	0.0268056	0	0.0384982
C2CD4B	100738739	0.338013	0.15163	1.24431	0.80551	0.818969	1.20324	2.40062	1.21169	0.243476	0.236353	1.01823	0.16981	0.160603	0.506431	0.43113	0.127336	0.337716	0.139938	0.0693068	0.321466	0.532743	2.95743	4.80361	4.11932	0.0382278	0	0.109346	0	0.261349	3.53101	2.59268	1.55271	0.185781	0.437459	0.273872	0.270691	1.44396	1.58343	1.93756	2.84713	0	0.0696907	0.406226	0.0286769	0.26475	0.509307	0.525525	0.885457
LOC100152206	100152206	0.0563356	0.101086	0.329377	0.0732282	0.0629976	0.185114	0.0320082	0	0.202897	0.0590882	0.0727306	0	0.481809	0.0389563	0.071855	0	0.122806	0.186584	0.138614	0.0803664	0.177581	0.0523439	0.0250188	0.31467	0.0382278	0.110732	0	0.0782045	0.174233	0.0569518	0	0.0345046	0.0928906	0.281223	0.328646	0.0270691	0.0802198	0.126674	0.0261832	0.0508417	0	0.0232302	0.0369296	0.172061	0.0441249	0.0804169	0.125125	0
VPS13C	100625505	45.5755	50.9981	46.918	47.1956	42.7754	63.1239	44.8115	55.1054	35.304	42.0117	47.5658	43.1657	56.8937	44.9166	26.263	37.2671	49.6136	55.0888	77.1731	52.0774	38.9494	45.7224	40.4804	46.1135	44.803	58.9924	48.8503	41.2528	32.4654	42.8847	27.699	34.5046	56.1988	66.4625	57.3213	49.4823	41.7945	46.8378	50.7431	57.2985	22.3535	29.4792	36.3757	35.674	32.7186	45.9449	40.1902	50.3941
LOC110260990	110260990	0	0.101086	0.219585	0.0366141	0.0629976	0.0308523	0.160041	0.158046	0	0	0	0	0	0.0779125	0	0	0.0921044	0.023323	0	0.12055	0.0295968	0.157032	0.0750564	0.0286064	0.0382278	0.0553659	0.0273365	0	0.0580777	0.0569518	0	0.138019	0	0.0624941	0	0	0	0	0	0.0508417	0	0	0	0.0573537	0.286812	0.134028	0.025025	0.153993
RORA	100156637	228.272	209.855	133.361	143.674	125.46	122.484	58.8631	83.0796	219.169	325.428	309.832	165.565	195.575	171.291	103.292	215.962	143.56	94.9944	114.807	135.98	135.257	187.234	142.932	155.705	224.092	221.048	242.01	200.438	228.478	267.56	131.275	265.099	110.075	112.896	86.16	83.5623	103.51	117.332	98.7369	91.5658	211.382	230.583	170.615	150.84	143.538	180.134	159.96	189.064
ICE2	100157039	20.2245	15.5168	15.9565	19.9547	16.9464	17.5858	14.5637	14.1715	18.139	18.9378	20.4737	22.9583	23.4882	21.1532	19.1853	19.7371	17.899	21.9935	23.495	19.7299	18.3204	22.1676	20.9658	19.4523	27.7152	27.5169	23.154	27.6844	17.917	23.4357	22.087	27.6037	22.5724	20.748	19.4997	22.7922	17.1403	17.4811	19.2447	21.9636	18.292	20.3729	21.3822	25.0636	20.3195	24.688	24.0741	26.7947
LOC106508978	106508978	0.50702	0.454889	0.329377	0.512597	0.0944964	0.0308523	0.576148	0.210728	0.405794	0.915868	0.181826	0.950936	1.20452	0.194781	0.215565	0.297118	0.491223	0.419813	0.173267	0.401832	0.621533	0.549611	0.475357	0.40049	0.152911	1.24573	0.300702	0.273716	0.871165	0.541042	0.26255	0.310542	0.185781	0.562447	0.109549	0.243622	0.748718	0.380023	0.261832	0.30505	0.248028	0.325223	0.332366	0.229415	0.816311	0.777364	0.875876	0.269487
ANXA2	406192	564.313	589.384	561.625	471.004	486.468	519.554	724.762	594.201	160.288	171.444	311.323	175.21	235.444	299.924	219.984	347.713	626.617	800.07	784.449	662.541	480.179	377.269	408.632	385.3	367.905	345.096	308.875	187.495	181.725	192.611	134.688	114.176	891.719	749.492	733.921	594.545	404.629	452.861	533.221	464.667	601.56	377.399	378.972	279.141	201.21	195.762	161.536	104.907
LOC110260996	110260996	0.281678	0.808691	0.365975	0.695668	1.35445	0.401081	0.224057	0.0526821	0.324635	0.265897	0.181826	0.101886	0.722714	0.31165	0	0.254672	0.122806	0.443136	0.450494	0.281282	0.295968	0.366407	0.150113	0.257458	0.420506	0.692074	0.54673	0.821147	0.203272	0.113904	0.229731	0.241533	0.340599	0.499953	0.164323	0.324829	0.374359	0.0950057	0.366565	0.177946	0.558062	0.557526	0.738592	0.516183	0.397124	0.0268056	0.4004	0.269487
FOXB1	106508979	0.563356	0.404346	0.951535	0.329527	0.976463	0.771309	0.160041	0.26341	0.405794	0.413618	1.05459	1.15471	0.682563	0.701213	0.28742	0.679126	0.521925	0.466459	0	0.0401832	0.355162	0.601955	0.525395	0.543522	0.573418	0.332195	0.710749	0.938453	0.725971	1.19599	0.295368	0.793607	1.11469	0.593694	0.19171	0.866211	0.695238	0.570034	0.314198	0.0254208	2.17024	3.48454	1.03403	1.74929	0.794249	0.42889	1.07608	0.307985
BNIP2	100521534	45.9135	48.2182	47.7231	47.7082	44.6338	40.5091	40.8745	39.5115	38.1446	51.7317	50.1114	45.1015	36.5774	40.0081	39.8436	42.1058	45.8066	51.9402	56.1731	49.345	41.6427	41.7443	41.6313	41.5365	50.4607	52.653	41.7975	40.1971	29.3873	33.089	34.4924	39.5423	48.7676	47.0581	41.3272	44.1497	41.5004	41.3908	46.0039	48.8588	40.0255	42.2558	37.8898	42.7285	35.0131	40.691	37.1622	40.885
GTF2A2	100521701	22.8722	30.1238	27.0455	25.0807	23.0256	26.1628	30.4078	29.4493	23.6172	29.81	28.4013	24.0451	25.817	30.1521	26.4426	24.6183	23.2717	28.8971	33.2326	31.2625	24.6541	24.5493	30.1226	20.5108	30.3911	27.24	23.2907	22.9139	20.6756	18.5093	21.6932	25.2919	28.92	24.3415	24.2103	26.7984	26.6062	33.8537	28.1469	31.0388	25.3918	24.4847	28.2511	27.2717	27.7546	28.8697	24.9249	25.5628
GCNT3	100522112	1.5774	2.42607	3.47676	1.50118	4.59883	5.9545	7.13783	4.58334	0.121738	0.354529	0	0	0.682563	0.506431	0.323347	0.169782	1.53507	3.24189	5.09405	2.25026	5.03146	1.98907	2.17664	2.31712	0.0764557	0.138415	0.0820095	0.117307	0.232311	0.227807	0	0	1.51721	3.49967	2.51962	2.05725	1.92527	2.31181	4.66061	5.21127	0.0930104	0.0696907	0.0738592	0.0860306	0.0882499	0.0804169	0.0750751	0.115494
FAM81A	100156658	1.29572	1.41521	1.57369	0.80551	1.38595	2.43734	1.34434	1.89655	0.202897	0.827235	0.836401	0.50943	0.160603	0.428519	0.251492	0.636681	0.368418	1.44602	0.415841	0.924214	1.39105	0.916018	0.525395	0.858192	0.382278	0	0.218692	0.312818	0.551738	0.256283	0.0328187	0.103514	0.805052	1.74983	1.04071	0.839142	0.909157	1.36175	0.680763	1.16936	0.0930104	0.162612	0.184648	0.315445	0.308875	0.402085	0.25025	0.230989
MYO1E	100154204	33.069	40.7378	38.6469	34.4905	33.6722	52.8192	61.3917	40.5652	7.38544	6.14518	4.76385	3.56601	2.00754	4.9864	4.20352	4.20209	34.9076	53.7361	70.2424	57.2611	35.2498	25.2821	24.7686	20.7396	2.90532	1.93781	4.10048	2.58075	2.32311	2.59131	1.08302	1.38019	40.779	54.7448	35.4664	35.3793	27.756	28.3434	39.5105	40.3174	1.89121	1.48674	2.43735	1.57723	2.31656	3.45793	1.27628	1.65542
CCNB2	100135668	7.77431	6.57062	10.4303	8.89723	16.0329	15.1485	10.5947	16.9109	4.22025	3.72256	16.4371	8.93201	18.7103	24.8151	11.7842	36.3757	15.1051	18.8216	10.9158	14.1043	11.3356	10.0239	8.83164	13.1875	50.1549	54.8399	34.116	17.9088	12.7771	10.9632	10.0425	6.14183	28.3936	13.8737	14.5426	19.5168	13.0491	14.5359	9.68779	8.59224	57.6974	33.5909	37.1142	25.0349	12.355	15.2256	10.5856	3.61883
RNF111	100155446	60.2227	57.2655	51.822	65.942	60.6982	54.8863	47.6282	52.6821	71.095	65.9425	63.2756	56.1052	61.3906	57.4994	58.5977	53.9905	52.7144	48.7683	52.6731	51.9167	67.0072	63.3885	65.0489	68.7698	58.4121	59.2415	52.7321	61.5469	70.9709	68.2283	62.8806	79.3262	49.9442	53.4325	46.7499	59.3896	50.9663	55.705	50.2194	52.4432	47.9933	54.0336	47.2699	54.1706	54.6267	65.9419	70.7707	71.7991
SLTM	100154227	193.4	202.072	215.962	190.357	157.746	182.152	159.785	141.03	180.132	207.311	149.061	152.421	145.788	151.462	149.746	149.917	161.152	163.984	216.168	209.796	167.518	151.745	171.654	173.097	168.432	195.525	165.304	189.724	166.451	166.356	214.273	213.17	157.388	176.577	147.206	171.889	156.375	145.897	136.624	138.594	189.927	163.889	164.595	161.91	170.896	170.538	196.421	181.057
MINDY2	102161333	4.90119	5.45867	4.79427	5.56534	5.63829	4.68956	4.12906	5.79503	5.35647	6.73606	4.18201	5.84146	6.66503	7.40169	5.46098	6.28192	5.34206	7.02021	6.27226	7.19279	5.5346	6.28127	7.13036	6.29341	8.52481	10.1873	7.51754	8.64159	4.21063	6.20775	5.48072	8.66067	5.35669	5.49948	5.50482	7.06503	6.25714	4.90863	5.65557	7.19409	5.92166	7.94474	6.09338	10.381	5.7583	6.75502	9.35936	11.434
ADAM10	397345	81.7429	78.0893	60.7884	75.4983	80.4479	84.3503	60.6235	66.0106	51.901	58.3496	65.203	57.226	77.2501	67.7839	65.2443	81.2405	100.425	119.017	114.807	108.012	86.4523	82.7295	75.3316	71.2871	99.2777	95.174	78.2097	71.7917	62.4335	59.9418	54.6431	67.8016	107.567	117.989	90.2133	84.2931	60.352	65.6806	67.6574	80.8382	71.494	89.5758	72.2343	82.3026	54.1192	61.1973	64.6646	75.3794
LOC102158936	102158936	1.01404	0.909778	1.3907	0.988581	1.03946	0.740456	0.736189	0.579503	0.405794	0.649971	0.327288	1.29056	0.52196	0.584344	0.790405	0.721572	0.859641	0.349844	0.623761	0.442015	0.858307	0.418751	0.450338	0.40049	0.305823	0.968904	0.902105	0.938453	1.10348	0.569518	0.590736	0.621084	0.402526	0.468706	0.794228	0.947418	0.828938	0.44336	0.57603	0.482996	0.682076	0.557526	0.664733	0.315445	0.948686	0.750558	0.625625	0.577472
LIPC	100233189	0	0.505432	0.073195	0.256299	0.283489	0.215966	0.0960246	0.0526821	0	0.295441	0	0	0.160603	0.0779125	0	0	0	0.139938	0.727721	0.361649	0.207178	0.104688	0.125094	0.31467	0	0.0830489	0.054673	0.0391022	0	0	0	0	0.123854	0.249976	0.0273872	0	0.294139	0.411691	0.235649	0.355892	0.0620069	0.092921	0	0	0	0.134028	0.125125	0
AQP9	100127153	1.07038	0.657062	1.53709	0.951966	0.913465	1.88199	0.768197	1.10632	0.162317	0.295441	0	0.067924	0	0	0.0359275	0	4.82013	4.66459	3.67326	2.69227	0.591936	0.968362	1.35102	0.543522	0.152911	0.027683	0.273365	0	0	0	0	0	5.44958	3.81214	5.39527	2.92346	0.374359	0.538366	1.04733	1.32188	0.0310035	0.0232302	0	0.0286769	0	0.0268056	0.05005	0.115494
ALDH1A2	100737077	0.0563356	0	0	0.146456	0.0944964	0.0308523	0	0	0	0	0	0	0	0	0	0	0	0.116615	0	0.401832	0.118387	0	0	0.0286064	0.114684	0	0.0273365	0	0	0	0	0	0	0	0	0.108276	0	0	0	0.0254208	0	0	0	0	0	0	0.0750751	0
LOC102160341	102160341	0.281678	0	0.182987	0.0366141	0.283489	0.123409	0.128033	0	0	0.0295441	0.0363653	0.101886	0.0401508	0	0	0.0424454	0.0307015	0	0.0346534	0	0	0.0785158	0.0250188	0.0286064	0	0.0553659	0.218692	0	0.0580777	0.113904	0.196912	0.241533	0.0619271	0.0312471	0	0.162414	0.0534799	0	0.0261832	0.101683	0.0930104	0.0464605	0.110789	0.0573537	0	0.214445	0.3003	0
POLR2M	102160778	51.9414	61.1067	58.373	60.5963	51.1856	56.4906	49.3247	55.8957	53.3213	56.3111	65.6393	63.1354	54.1634	63.8103	63.6635	63.7954	60.267	63.6483	71.3513	65.1771	66.6816	66.8693	57.5683	57.9566	63.5729	68.2939	65.1156	57.0892	55.7546	56.8379	54.6759	56.1046	62.9799	57.0884	62.7988	61.9882	57.7048	64.6039	56.5034	64.6197	61.8519	61.3279	62.1894	61.6552	50.6996	59.7498	60.1601	59.6721
LOC102160652	102160652	0.563356	0.909778	0.951535	0.732282	0.944964	0.771309	1.69644	1.05364	1.01448	1.09313	0.909132	0.611316	1.76663	1.63616	1.79637	0.891353	0.859641	0.746334	0.762374	1.36623	0.355162	1.20391	0.775583	0.800979	2.02608	2.18695	1.01145	1.44678	1.62617	1.02513	1.54248	1.72523	0.95987	0.781176	0.684679	0.89328	1.17656	1.45675	1.09969	0.91515	1.08512	1.16151	1.88341	1.4912	1.45612	1.9032	1.52653	1.80941
MYZAP	100154487	0	0	0	0.0366141	0	0	0	0	0	0	0	0	0	0	0	0	0	0	0	0	0	0	0	0	0	0	0	0	0	0	0.0328187	0	0	0	0	0	0	0	0	0	0	0	0	0	0	0	0	0
CGNL1	100621470	0	0	0	0.109842	0.220492	0	0	0	0	0	0	0	0	0.155825	0	0	0	0	0.0346534	0.361649	0	0	0	0.0286064	0.152911	0	0.191356	0	0	0	0	0	0	0	0	0.135345	0	0	0	0	0	0.0464605	0	0	0	0.0268056	0	0
TCF12	100621557	97.4042	114.48	86.6262	102.739	96.9533	106.687	75.9235	84.0279	104.654	116.581	86.2221	83.2748	82.6303	78.0683	76.9567	84.2541	98.9508	113.839	127.143	108.294	136.264	121.569	131.574	128.099	96.1048	93.8729	84.7158	96.4652	78.2887	92.4613	90.0545	109.932	94.4698	120.239	89.3369	100.02	86.6106	92.0289	99.758	110.021	77.6326	85.6499	73.5268	91.0203	76.1376	85.242	95.5205	101.558
ZNF280D	100513772	38.7025	33.5607	37.9516	44.4129	39.216	44.3965	34.5689	37.0882	47.8836	44.9957	39.4927	48.8034	40.9538	41.878	46.9572	44.695	35.3988	38.0397	46.0543	46.2107	44.1288	43.3407	49.0869	44.6546	45.3764	43.2961	36.3575	51.1848	45.3877	41.4324	49.9829	59.348	35.3294	38.9963	35.4116	42.5526	40.5377	45.2861	34.6927	53.4854	28.2131	33.4051	35.1939	44.105	49.1111	51.6009	54.2292	62.444
LOC110261024	110261024	0	0	0.0365975	0.0366141	0.125995	0	0.0960246	0	0.0405794	0.0590882	0	0.067924	0.0401508	0.0389563	0	0.0848908	0.0307015	0	0	0	0.0295968	0	0.100075	0	0	0	0.0273365	0	0	0	0.0984561	0	0.0619271	0	0	0.0270691	0.0267399	0.0316686	0.130916	0	0	0	0	0	0	0.0804169	0	0.0384982
MNS1	100621861	1.7464	1.8701	2.78141	1.13504	2.36241	2.40648	1.63242	3.21361	1.33912	1.0045	1.60007	0.135848	0.803016	1.98677	1.14968	1.18847	1.59648	1.49267	2.91088	0.803664	1.18387	2.51251	1.62622	2.88925	0.688101	1.07964	0.847432	0.664738	0.784048	1.25294	0.75483	0.690093	2.66287	0.968659	2.08142	2.16553	1.17656	1.90011	1.70191	1.2202	1.73619	1.20797	2.51121	0.946336	0.330937	0.670141	0.675675	0.538974
TEX9	100155694	6.02791	5.71138	8.7468	6.29762	5.82728	5.09064	4.41713	5.47893	2.63766	3.07259	1.60007	1.49433	2.32875	3.15546	0.826332	2.12227	5.03504	5.83074	6.48018	6.75078	6.24493	7.01408	4.87867	6.20759	1.72025	1.41183	1.91356	1.56409	2.64253	2.39198	1.9363	3.03641	3.77755	5.18701	8.24354	6.63192	6.97912	5.00363	4.00603	6.2281	1.08512	1.44028	3.2498	1.46252	2.38275	2.73418	1.32633	3.42634
RFX7	100152054	156.5	146.727	129.994	179.958	135.382	155.804	95.5125	120.695	153.187	166.954	178.554	166.278	160.884	132.919	113.172	145.673	143.867	122.889	160.445	156.554	128.657	143.475	138.854	152.787	164.112	166.734	152.264	176.195	138.98	151.264	128.748	175.836	131.936	139.299	134.142	130.69	111.88	114.387	115.546	149.068	125.161	142.169	146.389	137.563	117.394	149.013	156.932	193.376
LOC110261037	110261037	0.0563356	0.15163	0.109792	0.146456	0.0629976	0.0617047	0	0	0.0405794	0.0886323	0.0363653	0.101886	0.0401508	0	0	0.0848908	0.0614029	0	0	0	0	0	0.100075	0.114426	0.114684	0.0830489	0.0820095	0.156409	0	0.0854277	0.0328187	0.0690093	0.0309635	0.124988	0	0.162414	0.0802198	0.0316686	0.183282	0	0.124014	0.0232302	0	0.0286769	0.0441249	0	0	0
NEDD4	100514504	36.7871	42.2541	32.9743	45.9507	43.3109	39.491	28.5513	35.4023	51.0894	61.304	55.1661	56.0373	64.7231	60.4601	47.1009	56.2402	45.254	43.8471	39.886	50.671	53.4518	48.3396	49.8374	51.9778	67.0134	74.6886	62.7099	73.2385	55.5513	64.2986	49.8516	61.8668	38.5496	48.8391	35.4938	44.9888	40.1634	44.9377	39.4581	40.5716	57.3254	68.4363	52.3292	66.559	47.8094	62.3499	61.8118	63.1755
PRTG	100154460	0	0.0505432	0	0	0	0.0308523	0	0.0526821	0	0	0	0	0	0.155825	0	0	0	0.0699689	0	0	0	0	0	0	0	0.027683	0	0.0782045	0.0290388	0.284759	0	0	0	0	0	0	0.0267399	0	0	0.0508417	0	0	0.0369296	0.0286769	0	0.0804169	0.025025	0
PYGO1	100156479	1.97174	1.71847	1.57369	3.73464	4.06335	3.60972	2.01652	2.84483	0.202897	0.738603	1.09096	0.577354	0.963619	1.12973	0.107782	0.764017	2.057	2.239	3.15346	1.84843	3.31484	2.72188	1.97648	1.74499	0.0382278	0.387561	0.382711	0.117307	0.929243	0.62647	0.229731	0.414056	1.57914	2.49976	2.7661	3.11294	3.26227	2.78683	2.04229	3.02508	0.310035	0.232302	0.147718	0.200738	0.705999	0.696947	0.325325	0.307985
DNAAF4	100513251	0	0.0505432	0.14639	0.146456	0.220492	0.0308523	0.160041	0.105364	0	0.0295441	0.0727306	0.16981	0	0.116869	0	0	0.0921044	0.0466459	0.138614	0.0401832	0.0295968	0.0785158	0.0750564	0	0.229367	0.027683	0.0820095	0.0782045	0.0290388	0.0854277	0	0.103514	0.154818	0.0937412	0.0273872	0.162414	0.10696	0.0316686	0.0785496	0.0508417	0.0620069	0.0464605	0.0369296	0.114707	0.0882499	0.160834	0.15015	0.115494
C1H15orf65	106506704	0	0.252716	0.073195	0	0.125995	0.123409	0	0	0	0.118176	0	0.033962	0	0.116869	0	0.0424454	0	0.0699689	0	0	0.0591936	0	0	0	0	0	0	0.0782045	0	0	0.0328187	0	0.216745	0.0937412	0.0273872	0.0270691	0	0	0.0523664	0.0254208	0	0.0232302	0	0.0573537	0	0	0.025025	0.115494
CCPG1	100156919	165.063	187.819	157.259	162.75	137.272	178.543	168.491	151.039	63.0603	77.1988	60.8391	53.0826	68.1359	68.6799	65.4239	65.7055	169.196	259.958	277.574	244.073	138.217	111.65	127.446	102.897	64.7962	71.2559	64.9515	65.3398	51.9214	43.5681	57.1702	65.0758	175.935	238.79	181.221	164.066	118.645	127.846	151.575	169.125	44.707	60.2593	57.4994	67.4193	59.6349	56.3187	66.8919	75.3024
MIR628	100498795	0	0	0	0	0	0	0	0	0	0	0	0	0	0	0	0	0	0	0	0	0	0	0	0	0	0	0	0	0	0	0	0	0	0	0	0	0	0	0	0	0	0	0	0	0	0	0	0
PIGB	100515767	6.59126	4.14454	6.66074	6.37085	4.28384	3.39376	4.80123	2.9502	9.17093	9.3064	7.05486	6.45278	4.8984	6.58361	5.28134	4.88122	5.31135	4.94447	4.33167	5.10327	4.73549	3.97814	6.15462	6.57947	7.37797	9.32916	7.27151	7.89865	6.15623	7.57459	9.18923	7.93607	3.18925	4.56207	3.69727	5.22433	6.41758	6.46039	4.97481	4.29612	7.87488	7.41045	4.72699	6.42362	7.1703	7.98808	7.40741	6.42919
PIGBOS1	102165327	4.50685	6.3179	6.66074	6.29762	4.94531	3.79484	4.41713	4.74139	4.34199	7.62238	6.1821	6.14712	3.97493	6.38883	4.3113	6.57904	4.48241	5.45757	6.099	4.0585	3.6996	4.73712	5.37904	5.32079	7.03392	6.36708	5.19394	5.94354	4.58813	5.06871	4.95562	5.34822	5.6044	4.21835	6.57292	5.92813	5.6956	4.56027	5.55084	6.17726	4.40249	6.20248	5.53944	5.96479	6.6408	6.00446	5.78078	5.42824
RAB27A	606749	88.9539	85.1148	70.6331	81.4297	84.1333	79.2905	59.9514	87.2942	120.886	145.682	170.953	142.403	129.286	147.995	142.632	170.843	90.2316	93.8516	73.7771	105.28	85.0316	104.452	98.524	90.3676	200.658	197.961	162.023	155.431	119.959	139.304	124.58	135.086	116.887	88.7729	84.2977	102.7	88.83	94.0557	83.0269	90.5998	201.832	203.938	162.97	179.058	126.881	131.026	149.925	145.639
RSL24D1	100623328	35.9984	44.4275	37.549	45.4381	36.4441	37.8558	34.4408	37.4569	48.5735	54.3907	62.4392	57.7354	54.7255	58.9019	53.029	57.8106	41.754	54.1559	58.3563	60.3953	37.9431	42.6864	41.3311	34.8712	75.6529	71.0345	56.9146	54.1175	37.5182	35.9366	45.979	50.5148	53.2263	45.6207	52.6929	48.995	41.2062	45.7294	38.4893	48.1979	56.7983	52.663	62.928	57.8125	53.2147	53.4773	56.982	56.2843
LOC110256986	110256986	0	0	0	0	0	0.0308523	0	0	0	0	0	0	0.0803016	0	0	0	0	0	0	0	0	0	0	0	0	0	0.054673	0	0	0	0	0	0	0.0312471	0	0	0	0	0.0523664	0	0	0.0232302	0.0369296	0	0	0	0	0
LOC110256987	110256987	0.281678	0	0.109792	0.109842	0.0629976	0.092557	0.0640164	0	0	0	0.0363653	0	0.0401508	0	0.0359275	0	0.0921044	0.0699689	0.0693068	0	0.0591936	0.0261719	0.0250188	0.0286064	0	0.110732	0	0.273716	0.0290388	0.0854277	0	0.138019	0.0309635	0	0.0273872	0.0270691	0.0802198	0.0633371	0.183282	0	0.0930104	0	0.0369296	0.0573537	0	0.107223	0.0750751	0.115494
UNC13C	100516123	0	0	0.0365975	0	0	0	0	0	0	0.177265	0	0	0	0	0	0	0	0	0	0	0	0	0	0	0.0382278	0	0	0	0	0	0	0	0	0	0	0	0	0	0	0	0.0930104	0	0.0369296	0	0	0	0	0
LOC110261071	110261071	0.225342	0.303259	0.768547	0.219685	0.25199	0.092557	0.480123	0.26341	0.121738	0.0295441	0.0363653	0.237734	0.240905	0.0779125	0.323347	0.254672	0.122806	0.0932918	0.31188	0	0.118387	0.235548	0.100075	0.0572128	0.191139	0.138415	0.191356	0.35192	0.261349	0.14238	0.295368	0.138019	0.216745	0.124988	0.219097	0.216553	0.10696	0.190011	0.157099	0.0254208	0.434048	0.441375	0.0369296	0.0573537	0.242687	0.134028	0.2002	0.269487
LOC100516308	100516308	0	0	0	0	0	0	0	0.105364	0	0	0	0	0	0	0	0	0	0	0	0	0	0	0	0	0	0	0	0	0	0	0	0	0	0	0	0.0270691	0	0	0	0	0	0	0	0	0	0	0	0
WDR72	100153251	0	0	0	0	0	0	0	0	0	0	0	0	0	0	0	0	0.0307015	0	0	0	0.0591936	0	0	0	0	0	0	0	0	0	0	0	0	0	0	0	0.0267399	0	0	0	0.0310035	0.0232302	0	0	0	0	0	0
LOC102167050	102167050	0	0	0	0	0	0	0	0	0	0	0	0	0	0	0	0	0	0	0	0	0	0	0	0	0	0	0	0	0	0	0	0	0	0	0	0	0	0	0	0	0	0	0	0	0	0	0	0
ONECUT1	100152052	0	0	0	0	0	0.0308523	0	0	0	0	0	0	0	0	0	0	0	0.0466459	0.0693068	0	0	0	0	0.0572128	0.0382278	0	0.054673	0	0.0290388	0	0	0	0	0.0937412	0.0273872	0.0270691	0.0267399	0	0	0	0.0310035	0.0232302	0	0.0860306	0.0220625	0	0	0
FAM214A	100153621	44.6741	48.9258	52.188	53.7861	46.0513	50.3202	39.05	46.887	44.3532	48.8364	43.2383	41.7733	38.4645	34.5542	34.8137	37.3095	36.3198	37.0135	43.3514	43.5184	46.5854	52.0298	54.0156	54.6382	42.624	37.3166	34.8814	41.0964	40.8576	44.0807	45.2242	47.2714	35.2365	41.2149	40.177	44.3392	48.9341	46.6795	45.4802	54.426	29.7943	31.9648	32.7566	40.2623	40.7273	43.2911	46.8969	46.3133
ARPP19	397362	67.321	73.7425	66.3878	71.6904	58.0838	60.9025	61.0076	61.2166	61.2342	75.9875	69.385	68.9089	64.0405	68.563	61.0408	64.517	58.8854	65.5375	80.2572	72.0485	61.2654	65.6916	74.1307	58.2998	73.0534	72.6954	69.9268	66.8257	54.3316	58.518	56.6451	55.6215	68.3365	65.8375	64.5789	62.8544	61.6623	62.9255	62.7873	73.4916	56.7673	63.0701	64.1098	73.7569	60.76	62.5644	69.2692	68.8732
MYO5A	594849	96.8972	111.599	98.4472	93.6955	78.936	93.5752	76.3076	79.6026	73.611	82.6644	87.6403	74.1051	78.0933	68.0176	61.2204	76.1895	94.1	101.595	108.5	99.6141	86.5115	91.8897	85.8895	81.8429	88.1916	96.309	94.721	78.2436	69.4609	71.1328	63.5698	76.9109	99.0214	110.49	98.539	89.0302	78.7758	82.655	81.2465	81.7025	74.9353	76.2881	82.6854	67.0465	60.5394	70.4452	63.2382	73.339
MYO5C	100155557	0.281678	0.15163	0.0365975	0.109842	0	0.185114	0.0640164	0	0.0811587	0	0	0	0	0	0	0	0	0	0.138614	0.0803664	0.325565	0.13086	0.0500376	0.0858192	0	0.0553659	0	0.156409	0.0290388	0	0	0	0	0	0.109549	0.0541382	0.187179	0.126674	0.104733	0.0508417	0	0.0696907	0	0	0	0	0	0
GNB5	100157949	2.92945	3.08314	3.73294	4.24724	3.02389	4.96723	3.1368	3.58238	1.98839	3.07259	4.07291	2.88677	2.12799	2.53216	1.61674	2.88629	3.00874	2.5422	3.01484	3.69685	3.25565	4.18751	2.65199	3.34695	1.56734	1.43951	2.10491	2.50254	2.67157	2.2496	1.18147	1.38019	3.56081	1.99981	3.64249	2.95053	3.58315	6.20704	4.13695	2.23703	1.39516	2.09072	2.91744	2.09341	1.85325	1.98362	1.92693	1.73242
BCL2L10	100153119	0	0.0505432	0.073195	0	0	0	0	0	0	0	0	0	0	0	0	0	0.0307015	0	0	0	0.0295968	0.183204	0	0	0	0	0	0	0	0	0.0328187	0	0	0	0	0.0541382	0	0	0	0	0	0	0.0369296	0.0286769	0	0	0	0
MAPK6	396833	73.8559	77.5333	67.9249	74.6928	69.3919	65.2219	42.4429	53.1562	53.6865	61.7472	66.9485	55.2222	56.9338	61.3951	44.3345	74.237	64.8722	78.8782	82.1632	80.286	71.5947	92.9104	80.3354	77.6378	73.4357	66.8267	56.8053	53.6092	60.575	63.6152	46.34	63.0055	75.3962	81.3986	60.6078	67.808	56.9026	60.487	55.2989	60.0948	74.0673	64.7195	63.0758	64.4369	46.9269	57.4713	52.2522	52.5115
LEO1	100518760	23.7736	22.7444	20.641	26.2523	34.0502	40.2623	33.9607	41.6715	25.9302	20.7104	29.2013	36.679	48.984	57.9669	44.1908	54.5423	39.8812	43.3574	47.3019	49.4655	27.3475	28.3704	26.8702	25.3739	60.4382	64.9719	53.6616	50.7156	35.892	27.7925	33.3438	31.7788	56.1988	44.0583	45.764	59.4978	31.4194	30.1485	24.7169	33.7589	77.7567	56.5192	62.6326	66.3869	43.1983	38.4661	39.3894	46.7368
LOC102158569	102158569	2.92945	1.76901	2.37884	2.37992	2.5514	2.40648	0.864222	1.89655	3.65214	3.51575	2.76376	2.37734	3.09161	3.50606	2.55085	1.78271	3.07015	1.98245	2.35643	2.69227	2.48613	2.8004	2.62697	2.20269	2.25544	3.21122	2.87033	4.30124	3.60081	3.21778	3.5116	2.9674	1.54818	2.656	2.84827	2.08432	2.13919	1.14007	1.72809	2.08451	2.32526	2.25333	1.92034	2.58092	2.49306	2.49293	2.65265	4.00381
TMOD3	397556	82.5879	91.0789	60.459	77.329	85.5193	90.9836	51.2772	73.1227	72.353	79.5032	94.0406	84.871	111.539	94.391	84.2499	120.672	108.1	116.731	124.856	103.914	89.4712	93.0151	87.3907	82.272	138.576	134.124	124.244	109.955	80.2633	79.4478	69.6413	90.3677	116.794	113.427	120.586	99.2894	67.144	81.2299	62.4993	78.8554	105.97	109.902	125.93	107.682	76.0493	89.3968	87.5876	104.522
TMOD2	100157165	0.788698	0.859235	0.805145	0.402755	0.755971	0.987275	0.35209	0.26341	0.60869	1.38857	0.945497	0.815088	1.00377	0.389563	0.538912	0.509345	0.21491	0.349844	0.242574	0.482198	0.73992	0.94219	0.575432	0.829585	0.726329	0.332195	0.956778	0.547431	0.842126	0.797325	0.49228	0.724598	0.154818	0.249976	0.575131	0.351898	0.588278	0.44336	0.445114	0.508417	0.279031	0.348454	0.590874	0.45883	0.816311	0.911392	0.575575	0.692967
LYSMD2	100155966	2.92945	3.08314	2.48863	2.5996	3.90585	2.77671	3.87299	3.31897	4.01736	4.13618	5.56389	4.72072	4.69764	5.10327	4.56279	6.4517	3.92979	2.75211	3.1188	2.61191	3.93638	4.23986	3.45259	3.80465	5.58126	4.31854	3.90912	3.24548	3.8912	3.41711	4.33207	5.90029	4.98513	3.03096	3.75204	5.14313	4.49231	4.21192	3.01107	4.06733	6.3247	4.2279	5.72409	7.02583	4.94199	4.63738	4.47948	5.46674
SCG3	100154760	0	0	0	0	0	0	0	0	0	0	0	0.067924	0	0	0	0	0	0.023323	0	0	0	0.209376	0	0.0572128	0	0	0	0.0782045	0	0	0	0	0	0	0	0	0	0	0	0	0	0	0	0	0	0.0804169	0	0
DMXL2	100155516	1.40839	2.02173	1.20772	1.31811	1.22845	1.9437	1.44037	0.895595	0.243476	0.768147	0.218192	0.373582	0.240905	0.155825	0.682622	0.212227	1.01315	1.7259	1.69802	2.16989	1.59823	1.59649	0.975733	1.63056	0.0764557	0.359878	0.109346	0.508329	0.232311	0.227807	0.196912	0.310542	1.05276	1.93732	0.821615	0.920349	0.802198	1.80511	1.54481	2.21161	0.0930104	0.0464605	0.517014	0.0860306	0.330937	0.402085	0.375375	0.0769963
GLDN	100156725	0	0.101086	0	0.0366141	0	0	0	0	0	0	0	0	0	0	0	0	0	0	0	0	0	0	0	0	0	0	0	0	0	0	0	0	0	0	0	0	0.0534799	0	0	0.0254208	0	0	0	0.0286769	0.0441249	0.0268056	0.05005	0
CYP19A3	403333	0	0	0	0	0	0	0	0	0	0	0	0	0	0	0	0	0	0	0	0	0	0	0	0	0	0	0	0	0	0	0	0	0	0	0	0	0	0	0	0	0	0	0	0	0	0	0	0
CYP19A1	403331	0	0	0	0	0	0.0308523	0	0	0	0	0	0	0	0	0	0	0	0	0	0	0	0	0	0	0	0	0	0	0	0	0	0	0	0	0	0	0	0	0	0	0	0	0	0	0	0	0	0
CYP19A2	403332	0	0	0	0	0	0	0	0	0	0	0	0	0	0	0	0	0	0	0	0	0	0	0	0	0	0	0	0	0	0	0	0	0	0	0	0	0	0	0	0	0	0	0	0	0	0	0	0
LOC106508998	106508998	0	0	0	0	0	0	0	0	0	0	0	0	0	0	0	0	0	0	0	0	0	0	0	0	0	0	0	0	0	0	0	0	0	0	0	0	0	0	0	0	0	0	0	0	0	0	0	0
TNFAIP8L3	100522001	0	0.0505432	0.182987	0.109842	0.0629976	0	0	0	0	0	0	0	0	0	0	0	0.0921044	0.0932918	0.173267	0.12055	0.118387	0.104688	0	0	0.229367	0	0.0820095	0	0.0290388	0	0	0	0.0928906	0.124988	0	0.0812072	0	0.126674	0.104733	0.0508417	0	0	0	0	0	0	0.1001	0
AP4E1	100155124	29.0128	27.7482	23.825	32.9527	30.3648	30.7289	23.8141	24.3391	39.1591	42.6322	34.8016	37.6299	42.3992	41.1768	30.4306	40.79	30.1488	30.3898	33.9257	34.1155	34.0363	30.9876	35.4266	33.1262	45.0324	42.1888	39.1185	42.9733	38.3603	40.4927	34.033	47.1333	28.053	29.9034	29.4412	36.1372	26.5795	29.5784	28.8277	33.0725	31.9956	37.9118	35.7109	43.3021	36.6899	39.2971	45.7708	48.1227
SPPL2A	100522175	68.6731	76.8257	69.7914	81.5762	68.0059	79.3831	60.3995	67.275	61.4371	70.4923	84.2947	68.4674	67.8548	77.3282	52.0949	76.9535	75.1572	90.2831	105.034	85.7108	78.6979	75.7678	77.9586	72.7747	106.541	100.351	84.7978	88.2537	66.9345	70.1077	55.0041	70.1479	89.0821	95.2098	83.4213	90.6814	74.8451	78.7597	81.4559	87.651	86.8717	96.8469	84.1626	88.9556	70.2248	78.4065	76.6516	82.6555
TRPM7	100169932	120.333	116.148	110.158	132.799	104.482	120.849	94.3602	104.574	137.686	150.586	124.478	131.773	132.016	133.308	100.489	121.139	125.323	123.052	136.465	122.478	107.052	111.309	124.343	122.35	167.361	167.842	129.903	148.237	123.938	120.14	127.304	153.063	127.632	129.675	115.437	127.658	108.404	123.127	107.168	124.765	118.96	119.682	122.569	141.004	122.711	144.643	144.595	158.227
USP50	100156336	0	0.0505432	0.109792	0	0.0314988	0.0308523	0.0640164	0.210728	0.202897	0	0	0	0	0	0	0	0	0.023323	0	0	0.0591936	0	0	0.0858192	0	0	0	0.0782045	0	0	0.0656374	0.0690093	0	0	0	0.108276	0.0267399	0.0316686	0	0.0508417	0	0	0	0	0	0.0268056	0	0.0769963
USP8	100157546	93.179	85.6707	88.3829	93.073	101.867	119.368	88.6947	92.9312	80.3471	81.9258	78.8763	75.6334	93.0294	100.273	79.6512	94.441	103.679	129.582	172.089	141.244	96.16	92.5178	88.1662	91.6263	100.73	112.448	97.2359	94.6665	82.6155	73.5533	81.7842	96.8545	122.647	133.706	124.803	132.557	90.381	98.8059	91.9554	113.58	88.7319	89.8778	102.11	103.609	84.6316	90.1742	91.6917	100.75
GABPB1	100157164	15.7176	14.3543	15.8467	16.6594	19.1828	16.7528	15.0759	19.7031	16.7999	21.3013	21.6373	22.9923	22.3238	21.1143	19.6164	24.491	18.6358	21.9702	19.1287	23.7081	20.777	23.8426	22.2417	20.8541	29.0149	27.9598	21.8145	26.6286	17.7427	17.0571	19.002	21.7724	26.2571	19.9981	20.5951	22.8734	19.4934	19.7612	18.0664	23.0313	25.9189	23.6252	24.0042	25.9812	20.6063	22.3023	23.1481	21.713
HDC	100156724	0.394349	0.252716	0.329377	0.0366141	0	0.123409	0.0960246	0	0	0.206809	0	0	0	0	0	0	0.21491	0.116615	0.242574	0.200916	0.0591936	0.418751	0.450338	0	0	0.304513	0	0.0391022	0.0580777	0	0.0328187	0	0.123854	0.781176	0.246485	0.189484	0.0534799	0	0.157099	0.101683	0	0.0696907	0.0369296	0	0	0.0268056	0	0
SLC27A2	494011	0	0	0	0	0	0	0	0	0	0	0	0	0	0	0	0	0	0	0	0	0	0	0	0	0	0	0	0	0	0	0	0	0	0	0	0	0	0	0	0	0	0	0	0	0	0	0	0
ATP8B4	100154720	30.8719	35.4308	26.0208	25.3003	25.0101	40.0155	25.0624	24.1284	9.57673	6.79515	16.1098	7.57353	9.83694	11.6479	8.22739	14.2192	37.6707	66.0972	89.3711	51.3541	24.2694	16.9071	20.7906	17.1066	16.438	6.45013	14.543	12.239	6.59181	9.11229	3.31469	6.6594	47.2504	69.7122	35.1377	35.0815	13.1828	25.3032	28.6968	27.785	21.2064	5.92371	13.8855	13.8509	6.30987	10.8027	8.03303	8.62359
DTWD1	100153076	6.87294	6.87388	7.90506	7.46928	6.61475	7.28115	8.16209	8.00767	11.2405	13.6198	13.3824	12.0905	12.2058	10.2845	14.8381	11.2056	5.98679	10.0055	10.6386	9.20195	7.66557	9.52659	8.45635	7.75233	15.1382	12.8726	11.372	14.9371	12.1382	12.7572	13.9479	13.5948	8.63883	7.56179	9.55812	9.14935	10.1879	10.4823	7.61931	9.20234	9.27003	11.0576	14.3287	14.3098	14.2524	15.5205	14.1391	15.5918
FAM227B	102164442	1.80274	1.46575	1.3907	1.31811	1.32295	1.60432	1.24832	1.10632	1.29854	1.97946	2.21828	2.34338	1.52573	2.29842	1.94008	1.91004	1.10525	1.70258	1.38614	1.40641	0.769517	1.20391	1.47611	1.05844	1.29975	2.21464	2.10491	2.22883	1.19059	1.28142	1.54248	2.31181	0.836016	1.62485	1.9171	1.59708	1.09634	1.04506	0.890229	2.46582	1.24014	1.48674	2.03113	1.77796	1.80912	2.49293	2.7027	3.00286
FGF7	397281	0.0563356	0.15163	0.0365975	0	0.0944964	0	0	0	0	0.147721	0	0	0	0	0.107782	0	0	0	0	0	0.0295968	0	0	0.114426	0.114684	0.0553659	0.464721	0.117307	0.0871165	0	0.0328187	0	0.0619271	0.124988	0	0.0270691	0	0.0950057	0.0261832	0	0	0.116151	0	0.0286769	0	0	0.05005	0
GALK2	100152312	8.78835	10.8162	10.5767	9.48305	11.4971	14.624	12.5152	15.0144	5.19416	8.68597	8.61857	10.3584	13.0089	14.3359	10.7782	13.3703	13.0174	18.5417	23.0445	18.9665	12.549	10.5473	10.583	11.5856	12.1182	14.755	12.6841	11.2614	9.75705	10.052	8.20467	7.4185	22.8201	16.2485	18.5959	18.2446	11.4982	13.0158	12.725	15.2779	17.517	12.8696	13.0361	15.1127	9.59717	9.0067	8.70871	9.97102
COPS2	100125956	83.94	108.112	97.0199	110.135	97.1423	112.364	85.5579	92.299	88.6253	112.002	103.677	101.139	94.9165	112.584	108.537	123.856	98.5824	132.521	178.084	150.928	98.6166	100.369	101.576	94.8588	163.959	147.91	112.872	123.876	85.9549	90.0408	96.7167	106.447	114.968	122.52	111.657	121.134	87.6267	110.555	95.8043	124.816	109.318	112.69	119.246	125.519	102.921	111.458	115.04	124.272
SECISBP2L	100156761	48.8993	42.2541	40.0742	52.1751	52.1935	56.9226	39.6582	47.888	33.0316	44.1094	37.8199	37.6299	50.2688	42.774	32.7659	42.4454	52.8679	56.978	69.3761	59.5113	51.0545	43.2361	44.9838	44.5402	44.9942	50.1338	43.8751	46.5316	47.13	46.7574	35.2473	44.9596	57.9947	68.1811	58.3347	64.1267	45.9125	35.6588	45.5326	54.7056	37.8862	45.3454	39.884	48.5786	39.6904	42.9963	43.5936	51.549
SHC4	100526147	0.169007	0.0505432	0	0.0366141	0.125995	0.246819	0	0.0526821	0	0	0.145461	0	0.0401508	0.116869	0	0	0.0921044	0.139938	0	0	0	0.235548	0.0250188	0	0.0382278	0	0.054673	0.0782045	0	0	0.131275	0	0	0.0937412	0.19171	0.108276	0.0802198	0.126674	0	0.0508417	0	0	0	0.0286769	0.0661874	0	0	0.153993
EID1	100155122	10.0277	8.39017	8.56381	11.0208	8.97716	17.9252	14.0836	12.9598	6.61443	7.32694	6.10937	10.6641	7.99001	13.2062	11.389	9.50777	9.70166	11.6848	10.3267	13.6221	10.8028	12.8766	10.2827	10.1553	13.5327	10.0489	10.3605	13.6467	10.454	10.7924	8.0734	8.59166	12.0758	9.59284	12.2695	14.482	9.73333	12.8258	10.7351	14.0069	12.5874	9.03657	10.5249	16.4605	9.75161	12.7863	9.78478	11.7034
CEP152	100152345	12.1121	10.4624	11.8942	14.0598	11.0876	13.6059	10.6907	11.274	17.2462	21.8036	15.528	14.7395	21.842	22.1661	17.82	21.6047	14.4604	20.3609	15.1089	16.5153	11.4244	13.8973	11.8839	13.2162	32.4554	41.1646	26.0517	24.0479	20.2401	17.9398	15.3591	18.4255	18.2066	17.8733	14.1866	20.1935	12.8619	12.0657	10.9969	9.53281	35.3439	37.6562	23.8565	25.7518	16.0835	19.863	22.9479	19.9805
FBN1	414836	16.0556	20.0151	1.53709	16.22	30.2074	3.3012	1.28033	5.37357	21.0201	39.1755	5.56389	17.5244	36.8986	13.9853	4.81428	6.32436	4.02189	0.886272	7.38117	9.5636	0.887904	2.61719	6.95523	3.1181	12.4623	1.77171	20.2563	16.4229	1.51002	5.4389	5.41508	1.65622	1.6101	4.34334	0.794228	3.14001	3.28901	1.42509	3.37763	1.49983	3.72041	5.78433	0.849381	2.89636	1.34581	2.3589	4.02903	1.42443
LOC106506735	106506735	0.0563356	0	0.0365975	0	0	0	0	0	0.0811587	0	0	0	0	0.0779125	0	0	0	0	0.0693068	0	0	0	0.0500376	0	0	0	0	0	0	0	0	0	0	0	0	0.135345	0	0	0.0261832	0	0	0.0232302	0	0	0.0441249	0	0	0
DUT	100621123	50.7583	50.0883	76.013	57.5207	55.6899	59.6376	56.8466	68.9081	37.6171	36.3393	65.0211	44.728	62.8761	83.9507	45.6279	83.7023	63.9205	70.9951	61.4751	62.726	44.0696	51.2185	49.4371	49.4319	140.678	141.875	88.2422	64.2059	45.2425	43.5966	43.9442	30.1916	104.688	69.8997	77.5331	86.8376	67.652	69.8292	56.8437	55.9004	188.005	115.431	113.485	90.1887	55.7077	67.443	50.9509	28.4116
LOC102161909	102161909	16.619	21.1776	24.008	23.6527	13.9855	17.5241	13.4755	13.4339	17.9361	16.4265	15.7825	15.1471	13.571	14.7255	15.844	13.8372	14.5525	17.0957	21.9702	15.4705	18.202	19.1055	22.0165	19.1377	15.1382	17.8832	17.9601	20.9588	19.5722	17.4557	19.363	19.6676	15.327	16.7484	17.0074	15.6189	17.996	18.3044	16.7049	20.4638	11.3473	10.6162	14.4395	14.8833	18.003	17.5041	17.5425	19.5571
SLC12A1	100154291	0.112671	0.101086	0	0.219685	0	0.308523	0.160041	0	0.0811587	0.0590882	0	0.067924	0.0401508	0	0	0.0848908	0.0921044	0	0	0	0.0295968	0.261719	0	0.0572128	0	0	0	0	0.116155	0.0569518	0	0.0345046	0	0.0624941	0	0	0.0802198	0	0	0.0762625	0	0.0464605	0	0.0286769	0	0.0804169	0.05005	0
CTXN2	100157161	0	0	0	0	0	0	0	0	0	0	0	0	0	0	0	0	0	0	0	0	0	0	0	0	0	0	0.0273365	0	0	0	0	0	0	0	0	0	0	0	0	0	0	0	0	0	0	0	0	0
MYEF2	100153072	4.22517	3.99291	4.90406	5.41889	3.71686	3.76399	3.36086	2.6341	5.03184	6.26335	3.23651	3.59997	4.8984	4.90849	3.80831	4.79633	4.85083	5.24766	3.18811	5.18363	4.17315	4.21368	5.02878	3.74744	4.62557	5.31513	4.37384	7.15571	4.96564	4.49919	4.79153	4.65813	4.08719	4.81205	4.0533	5.9552	5.48168	3.48354	4.32023	3.83855	5.95266	5.2965	4.83778	4.35888	5.49356	4.04765	6.13113	5.62073
SLC24A5	100511672	0	0	0	0.109842	0.0314988	0	0	0	0	0	0	0	0	0	0	0	0	0	0	0	0	0	0	0.0286064	0	0	0.0820095	0.0391022	0	0	0	0	0	0.0312471	0	0	0	0	0	0	0	0	0	0	0	0	0	0
LOC102162952	102162952	0	0.252716	0.29278	0.109842	0.125995	0	0	0	0.243476	0.0590882	0.327288	0	0.0803016	0.116869	0.251492	0.0848908	0	0	0.10396	0.160733	0.207178	0.0523439	0.20015	0.171638	0.114684	0.138415	0.164019	0	0.174233	0	0.131275	0.172523	0.0309635	0.187482	0.109549	0.135345	0.10696	0.158343	0.130916	0	0	0.0464605	0.0369296	0.143384	0.308875	0.0804169	0	0.153993
SEMA6D	100511850	17.0697	11.2711	13.7241	14.3161	5.82728	9.2557	2.62467	4.53066	17.9767	18.0515	24.8375	13.9923	6.10292	3.38919	3.52089	7.21572	15.5656	11.918	10.1881	31.142	9.73735	16.0696	6.42983	8.38167	13.762	13.0664	11.9734	22.1319	9.46666	6.3786	4.16797	5.9348	6.87391	9.78033	3.66988	13.8864	10.9634	7.50545	6.80763	4.47407	7.62685	10.0122	4.69006	6.59568	8.31755	4.93224	5.38038	8.3156
LOC110261192	110261192	0.225342	0.353802	0.14639	0.18307	0.0944964	0.185114	0.192049	0.105364	0.771008	0.0295441	0.109096	0.16981	0	0.0779125	0.0359275	0	0.0614029	0.209907	0.277227	0.12055	0.0887904	0.13086	0.100075	0.286064	0.0764557	0.138415	0.328038	0.195511	0.348466	0.227807	0.131275	0.345046	0.0928906	0.249976	0.246485	0.108276	0.534799	0.126674	0.183282	0.30505	0.0930104	0.185842	0.110789	0.344122	0.330937	0.348473	0.325325	0.115494
SQOR	100154990	100.334	117.462	98.6302	92.8533	102.088	104.867	149.51	110.264	55.9995	54.5384	78.949	67.2108	81.3054	93.8846	91.4354	99.7891	128.24	158.783	189.104	139.838	97.0183	78.3326	89.6674	77.4375	103.75	107.576	84.1418	61.4296	66.4118	63.0172	69.7397	52.8266	164.571	147.049	155.833	114.259	85.3004	100.738	117.196	104.047	126.029	108.485	102.221	80.8114	73.6445	74.064	67.1671	54.3209
BLOC1S6	100049678	26.9847	30.9324	22.7636	23.3964	26.0495	25.7309	17.3484	19.229	21.7505	32.0258	23.4192	18.2376	26.2185	21.0753	23.4247	27.3348	30.3331	38.1563	42.3811	39.7814	25.3645	26.3552	28.3213	21.655	31.6144	35.3788	29.168	29.4831	19.1075	22.0688	24.0233	27.9833	31.1803	38.9963	28.7291	32.1039	16.4183	24.9232	19.7421	25.192	25.6399	31.477	29.9868	29.7379	16.8778	21.3641	23.2733	24.5618
SLC30A4	100153749	23.7173	17.1341	15.6271	15.3047	19.9387	22.6148	16.0681	21.3889	48.7358	48.216	41.4201	30.0564	41.4356	43.7868	35.4964	46.5626	23.6401	23.1597	16.9802	15.3098	23.4407	27.4805	27.2455	21.8553	41.0185	37.0952	34.4713	28.2709	30.4908	47.327	45.2898	46.4433	24.3683	21.7167	19.0889	16.4851	22.8092	25.7149	19.0352	23.3109	28.4612	34.3343	40.2533	26.5834	41.323	47.1243	45.3453	51.5875
C1H15orf48	100152534	37.0688	38.2612	35.8655	35.1129	39.216	28.3842	50.3169	32.8209	11.0782	8.59734	16.2553	9.03389	14.9361	18.3094	10.0597	22.8781	25.5436	40.5819	48.3761	32.3073	22.5528	27.4282	23.3926	26.2893	24.16	23.3367	18.8622	9.07172	7.86952	10.1944	6.46528	6.59039	36.6608	41.7148	36.9453	30.4256	31.5531	32.6503	34.3	33.8605	26.849	20.3265	24.8167	17.7796	11.4504	13.9657	7.2072	6.1597
SPATA5L1	100156592	3.94349	3.38639	3.65975	4.13739	3.68536	3.3012	3.64894	3.68774	5.68111	4.60888	2.36374	4.00752	5.2196	4.32414	2.94605	4.5841	4.1447	4.52465	3.53464	3.65667	5.26823	3.89962	3.47761	4.31957	5.3519	5.64732	4.78389	4.73137	5.86584	5.32499	2.72395	6.21084	5.48055	4.49958	3.86159	4.33105	2.72747	3.42021	2.90634	2.89797	3.53439	5.31973	5.46558	3.90005	3.30937	5.81683	2.82783	3.96531
GATM	100126844	8.28133	13.3434	11.9674	12.6319	13.1665	10.0887	9.25037	11.4847	11.8086	15.3039	15.6371	10.8339	14.2134	15.8942	10.4549	14.1768	7.42976	9.70235	11.8861	6.99188	16.1007	16.4098	15.4866	16.9922	13.8767	13.3986	18.0968	12.8255	13.7063	17.7405	12.7008	14.8715	8.36016	9.78033	14.2413	16.9994	13.8245	14.6309	12.5418	16.2439	11.0682	14.0543	18.6864	15.9443	15.9291	15.0112	16.041	21.02
SLC28A2	100522231	0.0563356	0.15163	0.0365975	0.146456	0.125995	0.092557	0.160041	0.316092	0	0	0	0	0	0	0	0	0.337716	0.0466459	0.415841	0.241099	0	0	0.0250188	0.143032	0	0	0	0	0	0	0.131275	0	0.247708	0.0624941	0.109549	0.108276	0	0	0.261832	0.228787	0	0	0	0	0	0	0.025025	0
LOC106509010	106509010	0.0563356	0	0	0	0.0314988	0	0.0640164	0	0	0	0	0	0	0	0	0	0.0307015	0	0	0	0	0	0	0	0	0	0	0	0	0	0	0.0345046	0	0.0312471	0.0547743	0.108276	0.0267399	0	0	0	0	0	0	0	0	0	0.025025	0
TRNAH-GUG_1	110257141	0.0563356	0	0	0.109842	0	0	0.0640164	0.0526821	0.162317	0	0.0727306	0	0.0401508	0	0	0.127336	0	0	0	0	0	0.0261719	0	0.0286064	0	0.027683	0	0.0391022	0	0	0	0.0345046	0.0309635	0	0.0273872	0	0	0	0	0	0.0620069	0	0	0.0573537	0	0	0	0
TRNAH-GUG_2	110257160	0	0.0505432	0.0365975	0	0.0629976	0.123409	0.0320082	0	0.0405794	0.118176	0.0363653	0.101886	0	0.155825	0.071855	0.0424454	0.0307015	0	0	0	0	0	0.0500376	0.0286064	0	0.027683	0.0820095	0.0391022	0.0580777	0	0.164093	0.172523	0	0.0937412	0	0	0.0802198	0.0316686	0.0523664	0.101683	0	0.092921	0.0369296	0.0573537	0.0661874	0.134028	0.1001	0.192491
TRNAH-GUG_3	110257161	0.112671	0.15163	0.0365975	0.0732282	0	0.0617047	0.0640164	0	0	0.118176	0.0727306	0.101886	0.0401508	0.0779125	0.14371	0.0848908	0	0	0	0	0	0	0	0	0	0	0.0273365	0.0391022	0.0871165	0	0.131275	0.138019	0	0.0624941	0.0547743	0	0	0.0316686	0.104733	0.0762625	0	0	0.258507	0.114707	0.1765	0.18764	0.1001	0.307985
SHF	100157418	0	0.303259	0.14639	0.292913	0.0314988	0.0617047	0.35209	0.158046	0.771008	0.354529	0.109096	0.781126	0.441659	0.233738	0.395202	0.0848908	0.245612	0.139938	0	0.361649	0.118387	0.0785158	0.42532	0.200245	0	0.359878	0.464721	0.469227	0.174233	0.569518	0.787649	0.483065	0.154818	0.124988	0.0821615	0.135345	0.508059	0.126674	0.418931	0.30505	0.155017	0.394914	0.0738592	0.487507	0.772186	0.294862	0.35035	1.00095
DUOX1	397177	0	0.101086	0.329377	0.18307	0.53548	0.277671	0.35209	0	0.121738	0.0590882	0.327288	0	0.200754	0.233738	0.14371	0.212227	0.0307015	0	0.0346534	0.522382	0.266371	0.104688	0.400301	0.514915	0.152911	0	0.300702	0.0782045	0.464621	0.455614	0.196912	0.207028	0.0309635	0.187482	0.328646	0.270691	0.374359	0.348354	0.314198	0.203367	0.0620069	0.092921	0.369296	0.229415	0.220625	0.214445	0.25025	0.42348
DUOXA1	100653516	0	0	0	0	0	0	0	0	0	0	0	0	0.0401508	0	0	0	0	0	0	0	0	0	0	0	0	0	0	0	0	0	0	0	0	0	0	0	0	0	0	0	0	0	0	0	0	0	0	0
DUOXA2	100155365	0.394349	0	0.402572	0.146456	0.220492	0.339376	0.0960246	0	0.0811587	0	0.181826	0	0	0.0389563	0.107782	0	0.0921044	0.023323	0.554454	0.0803664	0.147984	0.392579	0.125094	0.743766	0	0	0.0273365	0.0391022	0	0.199331	0.0328187	0.0345046	0.0619271	0	0.301259	0.0812072	0.0802198	0.570034	0.130916	0.432154	0	0.0696907	0.110789	0.0286769	0.0661874	0.160834	0	0.42348
DUOX2	397060	1.35205	2.2239	10.2107	1.24488	3.24438	4.31933	1.88848	2.58142	0.689849	1.77265	1.49098	0.305658	1.32498	1.32451	0.107782	0.382009	0.859641	0.559751	6.1683	0.88403	4.6763	5.91486	3.7278	5.03473	0	0.0553659	2.07757	0	1.97464	2.67673	1.14865	0.483065	1.14565	0.84367	8.73651	0.324829	2.80769	7.31544	1.72809	3.22845	0.124014	0.0464605	1.95727	0.172061	1.30169	3.75279	0.35035	0.769963
SORD	100158181	4.90119	3.89183	4.57469	4.17401	4.09484	3.39376	5.66545	4.84675	1.25796	1.2704	1.7819	0.747164	1.48558	4.32414	1.76045	1.82515	2.48682	5.90071	6.41088	5.90693	4.49872	3.66407	1.50113	2.86064	0.649873	0.581342	1.94089	0.899351	1.71329	1.05361	1.4112	0.552074	4.89224	4.65581	5.47743	4.27691	3.28901	5.35199	5.10572	6.25352	0.837093	1.16151	2.17885	0.831629	1.10312	3.21668	1.75175	0.461978
TERB2	100516583	0	0.101086	0	0	0	0	0	0	0	0.0590882	0	0	0	0	0	0	0	0	0.0693068	0	0	0	0	0	0	0	0	0	0	0	0	0	0	0.218729	0	0	0.0267399	0	0	0	0	0	0	0	0	0.0268056	0	0
TRIM69	100738487	0	0	0	0	0	0	0	0	0	0	0	0	0	0	0	0	0	0	0	0	0	0	0	0	0	0	0	0	0	0	0	0	0	0	0	0	0	0.0316686	0	0	0.0310035	0	0	0	0	0	0	0
B2M_1	110255236	2956.15	3316.29	2608.96	3091.91	3033.05	2828.88	3339.51	3067.31	3687.81	4551.77	4777.85	4994.93	3880.98	4277.86	4438.84	4250.82	3809.13	4842.89	4017.37	3632.32	3697.09	3686.53	3627.65	3457.91	3718.38	3589.82	4014.31	3562.41	3425.01	3398.37	3755.67	3910.1	3550.81	3996.22	3738.87	3493.89	3752.47	4113.87	4052.14	4318.11	3315.54	3820.19	3612.31	3894.92	4365.99	4097.97	3563.34	3872.76
LOC110261204	110261204	3.99983	2.83042	2.01286	2.5996	2.7404	2.12881	1.12029	1.84387	3.12461	3.36803	1.7819	1.08678	2.16814	1.09078	1.50895	1.74026	2.94734	1.65593	1.97524	1.08495	2.21976	1.15157	1.70128	2.80343	3.59342	3.15586	2.3236	2.34613	3.42658	3.92967	2.23167	1.72523	1.79589	2.37478	1.17765	0.947418	1.36374	1.77344	1.41389	1.52525	2.32526	2.25333	1.47718	1.51987	2.31656	2.46612	2.15215	1.61692
B2M_2	397033	1006.43	1095.98	876.144	913.485	906.788	881.76	955.541	1031.15	754.046	695.084	886.695	1055.74	847.182	749.674	1222.11	755.953	866.058	819.312	1109.88	1252.23	660.098	765.163	684.514	759.328	858.521	867.224	699.158	766.169	640.393	574.843	775.768	844.708	1401.1	1549.26	1114.96	1297.15	1128.32	1399.53	970.062	1159.39	1195.31	1252.9	1141.53	1313.14	744.366	954.227	1156.78	1155.56
LOC110261210	110261210	0.112671	0	0	0.18307	0.0944964	0.0308523	0.0320082	0.210728	0.0811587	0.206809	0	0	0	0.0389563	0	0.0848908	0.0307015	0	0	0	0.0887904	0.0523439	0.0250188	0	0	0.110732	0.191356	0	0.0871165	0.0284759	0.131275	0.172523	0.0309635	0.218729	0.136936	0.0812072	0	0	0	0	0.310035	0.0696907	0.0369296	0.200738	0	0.0804169	0.025025	0
SPG11	100522412	109.122	97.0935	94.3483	102.41	87.3147	110.544	85.59	89.981	114.961	119.24	110.478	109.561	108.367	108.104	86.5852	100.426	129.284	116.988	141.386	101.382	102.671	103.562	106.13	99.0639	122.1	128.698	123.315	123.407	100.126	112.822	103.51	114.935	112.336	125.457	110.617	107.383	95.2476	100.326	100.334	101.302	98.312	108.578	109.238	106.276	98.9281	115.425	119.595	122.039
EIF3J	100517070	48.8429	57.9225	51.5659	48.1841	62.3991	63.093	64.5285	61.6907	32.7475	38.6142	48.5113	45.0336	53.2399	64.5116	57.1606	61.2912	53.8811	64.7445	71.0741	83.5007	45.8159	52.5009	49.9375	48.1732	78.6347	84.3223	64.8695	63.893	38.7088	39.0689	57.4983	39.2663	73.074	69.3372	66.0031	73.3572	55.8597	60.1386	57.3412	61.01	82.9652	72.2461	79.214	76.3378	57.9581	55.5413	53.5035	51.9725
CTDSPL2	102162809	80.5599	85.5191	67.1564	88.4963	71.6913	72.5956	47.5002	54.6313	73.9356	86.387	72.3669	67.4146	72.1911	67.8618	51.9871	72.9212	69.1704	71.9047	93.4602	85.0276	78.8755	74.9826	90.2178	81.2994	88.1152	92.1012	73.6719	73.9423	73.1778	78.8498	66.1625	90.1261	71.5877	78.5238	83.0927	79.2583	62.1436	76.2263	57.5245	74.661	76.4545	82.932	77.5152	76.7393	62.5692	72.7505	77.2773	82.463
CASC4	100523528	53.9131	55.2437	51.2731	56.8983	57.9263	52.9118	42.0908	50.4167	64.7241	80.0646	76.5489	70.9466	57.3755	58.1227	64.0587	72.5816	54.1267	60.9429	59.881	74.3791	53.3335	56.3744	57.8685	56.3546	79.2463	75.3807	70.2548	73.1212	58.2519	58.4041	60.1567	66.1454	53.9695	50.0265	51.5974	51.1064	51.7952	51.3664	48.9102	63.8063	64.6732	74.662	76.1488	70.2296	62.7677	61.8674	68.0931	74.1474
FRMD5	100152168	0.788698	0.859235	0.658755	1.09842	1.63794	0.493638	0.416107	0.526821	1.13622	0.797691	0.763671	0.373582	0.883317	0.93495	0.359275	0.636681	0.736835	0.326521	0.485147	1.08495	1.15428	0.81133	1.02577	0.572128	1.03215	1.07964	1.09346	0.547431	0.871165	0.427139	1.0502	0.586579	0.866979	0.156235	0.38342	0.487243	1.04286	0.760046	0.706947	0.686362	0.930104	1.25443	0.590874	0.54486	0.419187	0.723752	1.02603	0.692967
WDR76	100519285	39.2659	38.9183	36.2681	38.5913	39.2475	35.5111	24.8704	28.9225	55.7966	69.9309	48.584	48.294	52.8384	64.4336	45.6638	54.797	39.3286	37.3634	45.9157	40.1832	41.6723	42.2415	45.1589	45.0551	78.7876	82.0246	71.3483	75.5455	61.2429	61.1947	52.1489	70.424	38.7354	44.2771	43.1074	48.6431	40.1099	36.2922	33.6716	38.4109	75.7414	84.5349	73.6376	69.4553	54.6487	56.6403	65.5405	60.7116
MFAP1	100157390	80.5599	81.2735	72.0239	75.901	91.6615	94.6241	98.4573	104.995	70.2834	82.369	84.6947	76.4145	89.3757	106.623	119.171	110.188	93.3018	109.874	103.891	117.616	88.0801	86.7077	80.6606	88.5654	115.066	141.017	104.644	94.2755	83.2543	91.9772	105.972	96.1299	118.931	106.271	104.729	120.512	81.9846	87.8803	82.2153	96.5737	152.289	132.157	121.277	130.508	98.0897	93.1228	105.355	93.743
SERINC4	100153748	0.563356	1.5163	1.09792	2.37992	0.78747	0.617047	0.928238	1.42242	0.568111	0.915868	0.509114	0.984898	0.401508	0.467475	0.28742	0.679126	0.982447	0.536428	0.589107	0.361649	1.42065	0.680471	1.07581	1.20147	0.649873	0.553659	0.519394	0.938453	0.377505	0.797325	1.01738	1.58721	1.17661	1.28113	1.53368	2.21966	0.909157	0.633371	1.09969	1.7032	0.279031	0.720138	0.738592	0.516183	0.728062	0.777364	1.32633	0.846959
SERF2	100154963	355.196	345.513	352.91	315.321	335.998	322.993	471.513	421.035	389.765	416.247	476.385	497.577	373.523	428.246	526.338	408.664	327.001	302.569	299.093	321.265	321.806	352.222	337.554	334.352	334.991	303.931	315.026	290.139	356.074	359.85	446.958	347.703	358.558	280.13	342.86	290.289	404.976	396.396	428.541	407.979	375.514	334.19	359.325	373.315	440.146	387.985	381.982	377.936
ELL3	100156183	17.464	18.2461	25.6548	21.6755	13.198	11.1377	10.5947	15.3305	12.4173	12.2313	4.14564	2.13961	2.81056	5.14223	2.29936	2.88629	16.456	12.1513	18.7475	11.3718	12.0459	15.4153	15.7118	20.8255	3.17291	2.21464	4.83856	1.60319	3.16523	5.52433	3.83979	5.52074	15.6366	16.7172	23.5804	20.3289	13.8513	14.4409	10.2376	18.2522	2.29426	2.81086	5.35479	3.4699	2.66956	6.13849	4.2042	4.81227
PDIA3	100156204	474.571	504.977	476.975	503.59	494.248	525.323	496.063	509.225	384.611	470.992	600.754	546.075	456.394	532.61	523.176	565.882	570.894	666.78	707.31	715.02	469.169	456.805	456.668	456.158	675.333	640.307	572.098	512.943	381.309	395.559	444.66	445.8	710.335	623.004	586.77	592.434	488.191	548.215	482.085	544.082	679.503	623.941	636.482	596.22	488.772	507.431	494.544	491.66
CATSPER2	100519637	6.76027	5.50921	5.819	5.82164	5.70128	2.46819	5.66545	3.95115	7.34486	8.89278	6.14573	7.33579	7.86956	6.93421	6.61066	8.91353	5.77188	5.3876	6.27226	5.70601	6.4521	6.93557	6.70504	5.66407	9.51873	9.71672	7.87291	9.61915	10.1636	10.3368	12.7008	11.9041	5.38766	7.4368	5.36788	7.0921	7.48718	5.542	4.71298	5.41464	8.49495	7.45691	6.2411	8.37364	8.44993	7.23752	9.15916	9.31655
STRC	100519812	0	0.0505432	0.219585	0.18307	0	0	0.0960246	0.158046	0	0.324985	0.109096	0.237734	0.0803016	0.116869	0.107782	0.0848908	0	0.256552	0.346534	0	0.0591936	0.0785158	0.150113	0.171638	0.0764557	0.249147	0.62874	0.195511	0.203272	0.427139	0.49228	0.138019	0.216745	0	0.109549	0.216553	0.10696	0.0950057	0.235649	0.279629	0.217024	0.185842	0.0369296	0.573537	0.463312	0.160834	0.175175	0.230989
CKMT1A	100519994	0	0	0	0	0.0314988	0	0.256066	0	0.0811587	0	0.109096	0	0.160603	0	0	0.0848908	0	0.023323	0	0.241099	0	0	0	0.114426	0	0	0	0	0	0	0	0	0	0	0.0273872	0.0270691	0	0.0316686	0.104733	0.0508417	0	0	0	0	0	0	0	0
PPIP5K1	100520287	14.3656	16.932	18.5915	20.211	18.3008	16.8762	13.1554	14.6983	23.0491	25.3193	19.71	22.2791	25.3351	23.8023	17.2811	17.2328	22.1972	16.6759	15.3168	19.3683	18.5276	21.6442	16.7126	17.8504	17.8142	24.0842	21.0764	22.4056	22.9116	25.5429	19.1989	19.8402	16.2249	16.8734	17.9386	20.1394	18.4238	16.6893	12.6465	14.8712	19.0671	21.8364	19.4988	21.9665	21.18	19.8094	20.5205	24.9853
MAP1A	100520470	5.57722	3.28531	4.3917	2.087	2.04742	5.49172	0.864222	1.52778	4.13909	3.24985	1.81826	1.9698	1.72648	3.46711	0.682622	1.82515	1.16666	0.956241	2.49504	2.16989	1.18387	4.81564	1.10083	1.65917	2.48481	1.49488	2.65164	2.93267	0.725971	1.39532	0.623555	0.44856	1.79589	1.12489	6.54553	1.05569	1.337	3.73689	2.25176	1.3473	1.7982	1.25443	1.9942	1.29046	0.353	1.68876	1.47648	0.500476
MIR2366-1	104794451	0	0	0	0	0	0	0	0	0	0	0	0	0	0	0	0	0	0	0	0	0	0	0	0	0	0	0	0	0	0	0	0	0	0	0	0	0	0	0	0	0	0	0	0	0	0	0	0
LOC100736659	100736659	0.112671	0.15163	0.109792	0.256299	0.314988	0.123409	0.160041	0.368774	0.202897	0.0886323	0	0.101886	0.240905	0.155825	0.179637	0.127336	0.0307015	0.209907	0.10396	0.0401832	0.118387	0.0523439	0.150113	0.171638	0.229367	0.27683	0.164019	0.0782045	0.0580777	0.0569518	0.328187	0.172523	0.185781	0.0937412	0.19171	0.108276	0.374359	0.0950057	0.157099	0.101683	0.248028	0.325223	0.184648	0.200738	0.1765	0.0804169	0.05005	0.307985
TP53BP1	100520655	42.477	37.1493	43.2948	41.8865	40.8539	41.9283	34.953	40.6706	51.6169	48.8364	48.8022	48.1921	57.3755	46.3969	50.0829	49.1942	48.6925	37.2001	42.3811	44.081	40.6364	49.1247	43.6078	49.0886	52.9456	54.4524	57.3793	54.0784	54.0993	47.4409	49.228	58.3819	41.9556	37.0902	47.1881	49.6447	47.6773	43.0693	40.584	43.5713	47.0012	46.6231	49.855	45.3955	50.2362	50.2338	53.6036	54.2439
TUBGCP4	100155361	10.3657	8.94615	10.5401	11.2039	13.009	15.3028	10.8828	12.5383	11.768	11.2268	11.0914	13.415	15.6187	24.3866	13.9399	20.2889	11.7587	14.7634	14.0346	13.5417	13.5849	14.918	10.8832	14.0743	19.3815	25.413	19.8463	18.2607	14.5194	16.2597	12.7008	13.6293	16.163	13.655	12.8994	17.8385	12.033	12.4774	11.5206	11.8461	28.5542	21.2324	18.7602	22.5687	12.73	16.0298	15.5656	13.3204
ZSCAN29	100157803	16.45	16.3255	17.64	15.561	17.6078	18.1103	15.652	17.227	21.1418	23.4876	20.2191	20.4791	29.1495	19.9066	22.4906	19.058	18.1753	18.052	19.7871	21.3373	20.5994	21.6965	17.0128	18.1365	19.0757	24.6101	22.7986	25.612	29.8229	26.568	21.3321	26.8791	16.5965	19.3419	18.6233	18.9754	17.7821	16.246	16.3383	17.6421	21.1444	22.5101	20.6436	25.9239	20.827	22.5435	24.4244	24.7158
ADAL	100155388	14.2529	17.8418	15.8833	21.9318	18.7103	20.5168	19.525	15.6466	19.4375	20.9763	23.5647	29.1394	29.2699	28.7887	18.9338	23.3874	22.9033	20.5242	18.7128	24.1099	20.8658	17.0903	17.0128	20.5394	34.902	32.2783	21.3771	30.3042	30.0842	20.4172	21.8572	26.4306	16.4416	21.3105	19.1436	22.4132	20.2956	16.4677	16.3907	20.5654	25.0508	24.0201	25.0013	29.107	24.1143	24.3663	24.4494	32.1075
LCMT2	100156590	5.52089	4.24563	4.02572	7.2862	4.15784	4.87467	4.32111	3.26629	7.42602	8.09509	6.98213	9.81502	6.42413	7.71334	7.90405	7.80995	5.83328	4.73456	4.40098	4.46033	4.17315	7.40666	5.37904	4.80587	7.11038	8.6094	7.51754	7.35122	8.30511	8.45734	9.18923	6.59039	4.70646	4.12461	5.36788	6.06347	5.16081	6.93542	4.89626	5.54174	6.66574	7.43368	7.68136	8.51703	8.09693	9.30156	8.03303	7.27615
TGM7	100152931	0	0	0	0	0	0	0	0.158046	0	0	0	0	0	0.0389563	0	0	0.0307015	0	0	0.0401832	0	0	0	0	0	0	0	0	0	0	0	0	0	0	0	0	0.0802198	0	0	0	0	0	0	0	0	0	0	0
TGM5	100158178	0	0	0.182987	0.109842	0.0629976	0.215966	0	0.26341	0	0	0	0	0	0	0	0	0.0307015	0.023323	0.381187	0.0401832	0.0295968	0.0261719	0.150113	0	0	0.166098	0	0.0391022	0.0580777	0	0	0.0345046	0.0309635	0.0312471	0.0273872	0	0.10696	0.0950057	0.104733	0.127104	0	0	0	0	0	0.0268056	0	0
EPB42	100152957	0.957705	0.707605	0.329377	0.109842	0.944964	1.63517	0.35209	0.790231	0	0.0295441	0	0	0.0401508	0	0	0.0424454	0.184209	1.67925	0	0.200916	2.16057	1.675	2.27671	2.51736	0.0382278	0	0	0	0	0	0	0	1.64107	1.43736	0.849002	3.30243	0.187179	0.760046	1.12588	1.90656	0	0	0.110789	0	0	0	0	0
CCNDBP1	106509015	49.0683	55.7492	50.5045	54.1522	51.0911	50.1659	48.0123	49.8899	50.4807	57.2269	44.5838	45.9166	52.1559	56.8761	51.7356	55.0517	50.9337	59.5668	60.9206	52.0372	53.0079	53.9142	56.3924	55.0673	62.2731	60.1828	48.987	51.654	47.856	47.9819	55.201	52.171	53.2573	61.8692	56.5545	66.9148	50.0571	57.4785	56.0321	60.349	50.4736	51.8731	48.784	57.4684	54.2296	51.6009	56.7567	51.4335
TMEM62	100624103	10.0841	10.7657	13.0653	10.435	11.7806	10.8292	10.0186	9.21936	13.026	11.9358	10.5823	11.1735	11.2422	11.9985	13.1495	13.4976	12.0657	12.5944	12.995	8.35811	13.5553	13.086	10.8582	10.4699	12.1182	10.2981	14.1876	11.2614	14.1709	15.377	11.6506	11.1795	13.5001	11.0927	12.1873	12.4788	14.1187	9.9756	10.5518	11.6936	11.8433	12.4282	11.8175	13.3347	13.5905	14.6895	13.1381	10.587
MIR9838	104796108	0	0	0	0	0	0	0	0	0	0	0	0	0	0	0	0	0	0	0	0	0	0	0	0	0	0	0	0	0	0	0	0	0	0	0	0	0	0	0	0	0	0	0	0	0	0	0	0
UBR1	100511299	54.3638	51.5035	48.7844	57.6306	51.1856	51.5234	43.019	46.0968	68.8226	77.3465	65.203	61.2335	69.8624	63.265	45.3764	58.7444	65.2406	55.4387	62.8612	59.4711	54.8429	53.8095	61.0208	61.6182	83.2985	80.4467	62.7373	71.4789	57.3807	63.4728	57.8593	75.9447	57.6541	61.7754	54.8839	58.8482	50.5919	51.2397	54.5134	56.9681	55.8062	63.465	55.7637	63.8634	48.2286	66.5852	69.2442	72.2225
TTBK2	100511488	23.1539	25.0189	21.1533	28.7421	19.1513	18.7582	15.684	15.91	38.3475	38.496	33.9652	35.728	27.3025	20.2183	19.6883	19.44	23.6708	16.2328	23.6336	18.4843	19.4747	24.3399	22.0416	27.033	27.7916	25.2469	25.0949	30.8126	32.146	31.2665	27.6333	38.1966	15.1102	17.6233	18.1303	14.5361	21.4722	20.0145	19.009	21.1247	18.7881	22.5566	17.4677	20.9341	26.4088	26.9397	27.9529	34.9563
CDAN1	100512030	19.3231	16.7298	18.5183	16.4763	15.4659	12.6186	12.8353	12.5383	29.2171	24.1671	13.3461	19.9017	21.4004	18.2705	16.5266	18.3789	19.4954	12.5011	10.7079	11.5728	16.7222	17.2473	20.3153	15.6191	18.2347	22.5616	18.5341	20.6069	28.5742	26.2548	24.975	25.9475	13.3143	15.2173	12.379	15.4564	17.2473	14.0925	15.4481	13.4222	23.2836	18.1661	14.8457	18.4966	21.4888	22.1683	21.5465	19.0951
STARD9	100628176	11.8305	11.1195	9.58854	9.00707	12.253	8.79292	8.61021	11.8008	2.51592	3.13168	0.763671	0.373582	1.52573	1.12973	1.36524	1.01869	7.52186	7.02021	7.27721	5.5051	9.67816	8.29651	9.80737	10.5844	0.114684	0.166098	0.929441	0.664738	1.85849	0.683422	0.26255	0.379551	7.8957	7.3743	6.54553	4.65588	6.71172	4.90863	8.37863	7.65167	0.527059	0.232302	1.14482	0.200738	0.926624	0.723752	0.7007	1.50143
HAUS2	100511852	5.57722	5.91356	6.66074	5.34566	7.59121	5.73854	7.3939	6.63794	7.10139	8.27235	8.58221	7.74334	6.82563	9.3495	8.58667	12.5638	6.75432	10.7985	7.97028	8.15719	7.78396	7.01408	8.88167	6.86553	13.1886	13.1771	11.0713	8.56339	6.99836	5.69518	6.26837	6.14183	8.63883	8.87416	7.99705	11.1525	7.91502	6.36538	7.90733	8.84645	11.2853	9.10626	11.4112	11.7862	9.26624	7.26433	8.83383	8.58509
LRRC57	100513451	20.6752	25.12	27.5579	27.5338	22.0807	18.3263	25.2865	23.3382	14.8926	19.1446	17.6372	14.2301	15.5384	15.154	15.4129	17.8695	22.5042	26.1917	27.0989	21.5382	21.1025	19.0793	24.1682	20.5108	19.0375	18.9628	15.3631	13.9986	15.9714	12.4155	13.5541	14.3539	22.6963	24.6852	24.6211	25.3367	21.8465	18.3361	21.444	26.0309	17.517	16.8884	17.4677	14.7973	14.2524	12.9203	14.014	16.3232
SNAP23	100512755	98.1366	109.881	82.1614	91.462	83.3458	102.893	79.3804	69.593	41.5127	44.8775	28.9831	32.3318	31.5987	35.0996	36.143	33.2772	77.4598	129.023	143.777	125.171	81.8352	59.4888	69.4522	55.2389	35.1314	38.8946	33.1318	33.1587	25.409	29.3871	33.311	27.3277	94.6246	119.395	100.045	86.4316	56.6886	66.6307	77.5023	86.7104	29.7013	30.2226	35.157	33.81	30.8875	35.9732	33.1081	32.3769
ZNF106	100620097	26.5341	24.6145	21.0436	30.4263	31.0893	38.5963	22.4378	30.8717	30.5563	28.0965	36.3653	33.6903	46.6954	36.1124	31.6521	42.403	33.4339	33.6783	35.1385	31.0214	30.5735	31.3278	29.7473	32.125	45.1853	51.1304	41.2781	38.9849	35.4564	31.0387	30.2917	38.9557	34.0289	33.1219	30.7558	33.4303	27.4886	26.0632	24.4289	30.1491	35.561	35.5655	40.9919	38.2262	32.5642	35.6247	38.2382	41.7705
CAPN3	397349	90.6439	110.487	106.169	70.116	61.5802	79.1054	112.989	64.6936	12.0521	13.5903	3.92745	1.39244	3.09161	4.12936	5.24541	1.44314	70.7976	113.14	116.955	89.3272	73.1929	35.8032	54.1907	49.0886	1.10861	2.02086	3.36239	1.09486	2.14887	1.02513	1.14865	1.03514	77.3469	97.897	72.2473	58.6858	46.474	44.7477	85.5667	70.8224	1.95322	2.48564	2.88051	0.688245	1.61056	1.39389	1.75175	1.80941
LOC110261287	110261287	0.0563356	0.0505432	0	0	0.0944964	0	0.0960246	0	0	0	0	0	0	0.0779125	0	0	0	0.0932918	0	0	0	0	0.0500376	0	0	0	0.0273365	0	0	0	0.164093	0	0	0	0	0	0	0	0	0	0.0930104	0.0232302	0.147718	0	0.0220625	0.0268056	0.025025	0
GANC	100513637	18.3091	14.8092	16.9812	19.5885	14.3005	15.9507	17.5405	11.2213	18.91	20.415	11.346	15.6904	13.0892	13.7516	11.9998	11.5027	13.263	10.3554	15.1089	14.9883	11.306	17.0379	16.6625	13.9599	12.3476	11.8483	13.9963	18.4171	11.8478	16.4591	20.5773	16.6312	9.72255	11.9364	11.5848	10.6381	14.2524	15.0426	13.432	13.3459	7.47183	9.08303	11.4851	11.9869	14.9363	18.1206	19.4695	18.7486
LOC110256586	110256586	1.23938	1.46575	1.72008	1.39134	1.73243	2.06711	1.24832	1.4751	0.771008	1.68401	1.23642	0.916974	1.56588	1.51929	2.08379	0.764017	1.25876	1.35273	0.935641	1.76806	1.50944	1.28243	1.6012	0.743766	1.49089	1.82708	1.23014	2.50254	1.80041	2.30655	1.80503	1.41469	1.45529	1.24988	1.56107	1.94897	1.63114	1.33008	1.51863	2.05909	0.744083	0.97567	0.701662	2.83901	1.765	2.43931	2.32733	1.96341
TMEM87A	100154984	54.9272	52.666	56.2137	55.3239	52.3195	67.9369	52.3974	43.5681	39.0779	44.6707	31.456	38.6827	35.0918	43.2804	33.2688	33.1074	52.96	68.966	72.2523	75.3837	58.4241	50.1978	54.7411	49.4891	40.4833	43.2685	43.383	50.2073	33.1623	37.9014	38.7917	43.1998	55.6415	67.7749	51.707	64.8575	47.7575	55.9267	49.2768	58.7221	34.5378	33.7071	38.3699	45.5675	43.8381	41.9508	40.8909	40.3076
VPS39	100513254	119.882	114.228	114.477	123.939	115.695	103.911	99.6095	89.0327	124.416	127.187	100.732	103.414	108.126	83.2885	87.3397	100.171	118.109	117.081	121.044	107.812	133.363	94.7948	124.744	123.637	105.05	112.199	115.169	123.016	131.981	104.791	120.904	134.189	110.664	124.051	104.619	112.391	102.066	92.8522	105.649	99.7259	110.899	109.624	100.19	106.592	108.503	92.1578	114.139	114.147
PLA2G4F	100513834	0	0	0	0.109842	0.188993	0.0617047	0	0	0.0405794	0.0886323	0.181826	0.033962	0	0	0	0	0.122806	0.023323	0	0.0401832	0.0295968	0	0.150113	0	0.191139	0	0	0.0782045	0.0871165	0	0.0328187	0	0	0	0.0821615	0.0812072	0.10696	0	0	0	0.279031	0	0.0369296	0.0860306	0	0	0	0
PLA2G4D	102162529	0.676027	0.0505432	0.0365975	0.0366141	0.0314988	0	0.0640164	0	0.202897	0	0	0	0	0	0	0.0424454	0.552626	0	0.0693068	0.160733	0	0	0.0750564	0	0	0.0830489	0	0.234613	0	0	0	0	0.247708	0	0.109549	0.0812072	0.0267399	0	0	0.0762625	0	0	0.0369296	0	0	0	0.1001	0
PLA2G4E	100514811	0.0563356	0	0.0365975	0	0	0	0	0	0	0	0	0	0	0.0389563	0	0	0	0	0	0	0	0	0	0	0	0	0	0	0	0	0	0.0345046	0	0	0	0	0.0267399	0	0	0	0	0	0	0	0	0	0	0
LOC110261331	110261331	0	0	0	0	0	0	0	0	0	0.0886323	0	0	0	0.0389563	0.0359275	0	0	0	0	0	0	0	0.20015	0	0	0	0	0	0	0	0	0	0	0	0	0	0.0267399	0	0	0	0.0620069	0.0696907	0.0369296	0	0	0	0	0
EHD4	100738234	127.375	137.073	116.929	71.5806	70.6518	116.406	95.8326	78.1275	37.1707	38.1415	21.4919	9.4754	10.8407	18.0367	15.7003	13.0732	125.753	233.673	222.301	145.182	90.4774	74.0143	71.0534	61.0747	15.0235	23.3091	25.6963	17.4005	13.474	12.985	9.35333	9.79932	128.406	187.92	162.844	88.7054	61.2344	77.493	100.648	86.0241	13.6725	16.3773	24.2997	10.4957	12.8624	13.242	10.6106	11.2415
SPTBN5	100155358	2.47877	2.62825	5.37983	2.96574	2.83489	2.09796	3.87299	1.79119	0.121738	0.915868	0.0363653	0.16981	0.0803016	0.0389563	0.14371	0.212227	3.56137	4.33807	4.71286	3.01374	3.64041	1.12539	1.42607	3.17531	0	0.0553659	0.519394	0	0	0.0569518	0.0656374	0	2.13648	3.56216	4.60104	2.65277	1.89853	0.506697	2.61832	2.89797	0.310035	0.0232302	0.110789	0.0860306	0.0220625	0.18764	0.025025	0.0769963
PLA2G4B	100152927	11.2108	9.80538	11.821	11.9362	12.064	8.82377	10.7228	8.11304	12.4579	10.8722	7.8549	10.2905	10.8407	7.71334	7.00586	6.70637	10.1008	7.78987	10.2574	8.55902	11.3356	9.44807	8.3813	10.5844	5.96354	6.36708	7.59955	6.80379	14.8388	11.9599	10.3051	10.3169	7.27643	9.09289	8.59957	9.52832	9.46593	7.37878	9.53069	7.4483	6.3247	8.26997	6.86891	6.68171	9.22211	7.47878	8.58358	9.54754
JMJD7	100533119	3.09846	3.38639	3.03759	2.12362	3.40187	3.3012	2.84873	3.10824	3.08403	3.2794	3.12741	5.16222	4.33629	2.76589	4.23944	2.16472	3.34646	3.17192	3.53464	1.88861	4.46912	5.44377	3.45259	5.00612	2.98177	2.29769	3.82711	3.36279	5.13987	4.0151	4.75871	4.00254	3.03443	4.28085	3.12214	3.14001	3.44945	3.45187	3.77038	2.28787	3.19336	3.83299	3.54524	2.78165	2.97843	3.13626	3.47848	4.38879
MAPKBP1	100158174	35.4351	27.8999	28.0703	27.7535	28.2229	22.7382	24.2942	26.6044	48.1677	40.5641	29.165	45.611	36.8986	34.71	40.131	35.6966	30.0567	20.3843	17.4307	19.6094	30.4847	30.2024	32.8247	33.2406	28.2504	34.5206	29.7695	40.549	51.1374	48.0958	46.5041	48.1685	21.4887	21.623	21.0333	24.9848	23.9322	27.4567	27.9375	22.4974	32.0266	34.0323	28.6574	40.1763	37.1532	32.2472	39.2643	41.116
MGA	100156980	113.403	106.141	95.556	113.394	97.7408	104.744	97.305	100.781	153.755	158.534	146.625	155.512	161.085	120.336	123.411	129.586	107.24	87.8809	109.921	102.789	93.7627	111.676	112.184	128.586	137.773	149.848	130.696	161.101	147.111	145.512	143.779	167.589	90.8161	95.3972	90.6241	88.5971	99.3656	95.6708	99.47	121.207	82.8412	103.607	102.332	113.015	115.629	128.667	147.447	174.166
TYRO3	100515870	1.85907	0.909778	1.20772	0.549211	0.78747	1.32665	0.480123	0.790231	0.64927	0.324985	0.400018	0.135848	0.200754	0.350606	0.43113	0.0848908	0.460522	0.653043	0.935641	0.401832	1.06549	0.706643	0.550414	0.829585	0.152911	0.0830489	0.0273365	0.273716	0.0290388	0.0854277	0.0328187	0.0345046	0.897943	0.687435	0.657292	0.406036	0.588278	1.1084	1.38771	0.940571	0.0930104	0.0696907	0.0369296	0.0573537	0	0.107223	0.125125	0.0384982
RPAP1	100152008	44.5051	42.2541	48.4551	42.4724	43.2794	39.1825	32.1362	34.3487	60.0169	56.9906	42.2565	50.909	47.4582	45.3451	41.0292	38.5829	47.4645	36.2672	33.8564	34.5174	43.8033	43.4978	43.933	47.5152	37.9985	44.1266	49.1237	53.0226	67.1087	62.8463	52.9037	57.7608	40.5313	44.2458	38.0682	43.6083	44.1476	34.0754	38.2798	30.4033	54.5971	51.4318	43.0968	44.5638	48.9346	50.9039	46.7718	43.7339
LTK	100524006	0.0563356	0	0.109792	0	0	0.0308523	0	0	0.0405794	0.0295441	0	0.067924	0	0	0	0.254672	0	0	0	0	0.0295968	0.0523439	0	0.0572128	0	0	0	0.156409	0.145194	0.14238	0	0	0.0928906	0	0	0.0812072	0.0267399	0	0	0	0	0	0	0.0286769	0	0	0.025025	0
ITPKA	100516235	3.26746	4.04346	5.59942	2.5996	2.7404	2.28307	2.30459	3.5297	1.25796	1.41812	0.872767	0.984898	1.04392	1.05182	0.359275	0.594236	3.28506	1.88916	3.39603	1.52696	2.33815	3.48087	3.45259	5.3494	0.611645	0.359878	0.984114	0.742942	1.01636	0.569518	0.295368	0.96613	2.04359	2.68725	4.60104	2.57156	2.70073	2.43848	1.70191	3.12676	0.713079	0.441375	0.664733	0.975013	0.772186	0.750558	0.775776	1.07795
RTF1	100524183	93.5734	95.5772	97.9715	93.9152	91.63	104.065	105.083	105.944	95.6455	92.2663	121.096	109.358	99.7346	115.544	114.932	113.457	98.214	95.1343	107.356	116.17	97.7287	98.2233	89.2921	93.6287	124.737	132.546	128.7	110.542	91.0948	87.1363	107.481	101.858	109.394	97.2096	101.278	104.757	103.751	98.9643	96.328	95.6586	134.834	117.963	124.231	103.696	108.944	106.847	109.585	104.907
NDUFAF1	100524355	7.21095	7.17714	5.8556	7.5425	8.66217	9.74934	7.84201	10.115	4.13909	5.7611	6.00027	7.74334	10.3589	10.9078	9.0178	10.6538	11.0218	13.8305	10.5346	9.48323	9.94453	9.44807	8.23118	7.86676	11.3537	10.9901	8.82969	9.42364	8.47934	7.2044	7.41702	6.83192	12.5712	12.4676	11.6943	13.3992	8.42308	10.2606	8.56191	10.3971	8.52595	9.80316	9.45398	10.4957	8.2293	9.56962	7.98298	10.4715
NUSAP1	106509022	25.4073	29.1129	28.546	26.3621	31.0578	31.3768	21.4455	31.5039	16.4752	24.1375	33.4924	22.7545	29.3502	36.2293	23.9277	50.7223	29.3813	35.8707	36.6633	36.9685	30.2479	29.6266	29.247	33.6411	67.0516	75.3807	50.9552	32.6504	25.8736	27.5931	23.17	23.6702	44.0302	33.0594	33.3028	36.6245	24.681	27.995	25.1359	22.7262	80.919	59.1674	54.6927	43.7609	24.3349	26.7788	25.2502	15.8227
OIP5	100516409	5.01387	5.25649	4.64788	5.05275	6.17377	6.13962	4.73721	6.53258	5.64053	6.49971	8.87313	7.57353	11.3225	14.2969	10.5627	11.7574	8.10519	7.76654	6.06434	7.19279	5.03146	6.2551	6.45485	6.80832	21.4076	18.9628	12.2741	9.30633	7.37586	7.06202	9.64869	8.41913	13.1285	5.68696	6.27166	8.98693	5.90952	7.7588	6.0745	5.89763	16.8969	12.8928	13.7009	11.7288	8.73674	12.7595	12.6627	9.70153
CHP1	100621371	99.6576	101.491	107.414	107.719	112.955	113.907	101.082	107.735	59.2864	69.1923	73.8215	63.9504	70.3843	86.8724	71.1005	93.5072	95.1439	122.376	128.599	111.227	121.14	97.6475	105.104	101.839	97.3281	102.205	86.11	72.2609	67.3991	73.3254	66.5563	66.4559	125.248	111.146	115.3	98.7209	87.8407	102.828	101.146	113.301	106.931	93.0139	97.7527	87.6078	63.7826	72.9918	70.4704	69.2582
EXD1	100516945	2.87311	1.5163	1.93967	2.48976	3.65386	2.12881	2.24057	2.37069	2.3536	3.16122	2.58194	2.07168	1.80679	1.59721	2.19158	2.50428	2.60962	2.75211	2.04455	2.21008	2.36774	1.38711	2.20165	2.74621	1.98785	2.18695	2.21426	3.24548	2.38118	2.50588	4.33207	2.79488	2.38419	2.34353	2.57439	2.86932	2.08571	1.83678	1.62336	2.41498	2.20125	2.67148	2.73279	2.89636	3.02256	2.49293	3.9039	2.96436
INO80	100517567	39.9419	38.2107	39.6717	44.3763	39.09	44.8593	31.4641	36.2453	46.5039	42.4253	48.3295	44.728	48.0203	47.4487	35.1371	43.549	42.0303	40.8851	43.4207	43.2773	41.1396	43.2884	42.7321	42.3661	43.8473	43.9605	39.7473	42.8169	46.0846	44.5933	43.3535	50.8598	41.1196	41.7461	39.1363	41.145	35.3234	35.0254	36.4208	38.2329	40.1495	38.3996	39.9209	40.7785	36.6016	48.3038	47.5976	48.8157
CHAC1	100524723	0.0563356	0.101086	0.182987	0	0.0944964	0.0617047	0	0	0	0.0590882	0	0	0.321206	0.116869	0	0.0848908	0.245612	0.443136	0.10396	0.361649	0	0.13086	0	0	0	0.221464	0.0273365	0.0782045	0	0	0.0328187	0	0.0309635	0.156235	0.109549	0.29776	0.240659	0.285017	0.0785496	0.101683	0.0620069	0.139381	0.110789	0.0573537	0	0.0804169	0.25025	0
DLL4	100152163	0.225342	0	0.0365975	0	0.0944964	0	0	0	0	0.0295441	0	0	0	0	0	0	0.153507	0	0	0	0	0.13086	0	0.0286064	0	0.0553659	0	0	0	0.0569518	0	0	0.0619271	0.0312471	0	0	0	0.0316686	0	0	0.186021	0.0464605	0.147718	0.0573537	0	0	0	0
VPS18	100153351	8.16866	9.19886	8.27103	8.20156	9.38664	9.56423	8.00205	11.3266	6.2898	10.5177	10.5459	7.0641	8.67257	6.81734	4.77836	7.72506	10.0394	12.1746	8.80196	9.00104	8.67187	10.3903	7.60571	10.6416	7.11038	5.06598	8.0096	5.98264	9.11819	8.40039	6.59656	7.55652	9.56774	9.71783	9.36641	11.2337	6.84542	8.58218	6.46725	7.72793	9.17702	6.96907	7.82908	7.45598	6.15543	5.33432	5.4054	5.54373
LOC106509024	106509024	0.563356	1.16249	0.548962	0.402755	0.566978	0.277671	0.288074	0.105364	0.202897	0.206809	0.581845	0.033962	0.281056	0.272694	0.251492	0.254672	0.337716	0.209907	0.415841	0.442015	0.177581	0.837502	0.250188	0.686553	0.152911	0.387561	0.273365	0.430124	0.0871165	0.398663	0.229731	0.44856	0.278672	0.187482	0.602518	0.514313	0.427839	0.285017	0.183282	0.127104	0.310035	0.116151	0.517014	0.229415	0.353	0.348473	0.3003	0.346483
RHOV	100154565	0.169007	0.202173	0.14639	0.219685	0.188993	0.0308523	0	0	0.486952	0.354529	0.145461	0.271696	0	0	0.071855	0.0424454	0.0921044	0.23323	0.0693068	0	0.236774	0.0785158	0.0750564	0.200245	0.344051	0.027683	0.218692	0.156409	0.348466	0.0569518	0.164093	0.172523	0.0928906	0.187482	0.0821615	0.0812072	0.16044	0.126674	0.235649	0.152525	0	0.232302	0	0.200738	0.220625	0.107223	0.15015	0.0769963
SPINT1	100157387	0	0	0.073195	0.18307	0.0629976	0.123409	0	0.105364	0.121738	0.0295441	0.0727306	0	0	0	0	0	0.0614029	0.606397	0.0693068	0.361649	0.384759	0	0	0.0858192	0	0.0553659	0.0820095	0	0.174233	0	0.0984561	0	0.0619271	0.0624941	0.246485	0.162414	0.16044	0.0316686	0	0.0254208	0	0.0464605	0.0369296	0.0286769	0.132375	0	0.05005	0.192491
PPP1R14D	100158201	0	0	0	0	0	0	0	0	0	0	0	0	0	0	0	0	0	0	0	0	0	0	0	0	0	0	0	0	0	0	0	0	0	0	0	0	0	0	0	0	0	0	0	0	0	0	0	0
ZFYVE19	100154961	8.22499	8.49126	9.33236	9.48305	11.2766	9.13229	10.0826	9.90423	15.339	17.0174	13.1279	18.9168	15.8596	14.8034	18.8619	14.9408	10.8069	9.21257	9.11384	8.51884	11.3652	9.99768	8.93171	11.7858	13.9532	13.3709	13.7776	12.4345	20.7918	15.1777	18.1816	14.1124	9.78448	7.74927	8.43525	8.47262	11.5516	10.419	11.1802	10.0666	12.8974	13.3109	11.4482	14.8546	18.5987	15.2256	15.9159	13.4744
DNAJC17	100156179	15.3233	13.1918	13.2117	15.1216	17.0094	12.3409	15.9721	18.1226	20.9389	20.3559	25.4557	24.6564	19.433	16.7512	27.1971	16.1717	14.5525	13.1775	12.4752	14.3052	13.5849	11.5157	12.8346	14.4176	19.4962	18.769	18.2608	17.9088	20.8499	16.4021	23.3341	23.2216	14.8315	11.7801	17.4182	12.5601	15.0278	13.6175	16.1027	15.2271	23.2836	21.5577	22.2316	19.5289	23.6289	17.5577	23.1982	19.9805
C1H15orf62	100519405	6.36592	6.87388	8.85659	7.65235	10.2686	9.59508	8.89828	10.6418	6.33038	6.17472	8.61857	4.61883	9.51574	9.70011	8.22739	6.4517	9.82447	7.81319	3.84653	7.71517	7.93194	9.18635	8.73156	9.44011	8.44835	8.9416	7.4902	8.7589	9.55377	6.9766	5.94018	5.48624	8.45305	7.3743	8.70912	7.76883	9.81355	8.32883	7.43603	8.61766	11.8123	9.19918	10.5988	9.95087	9.1118	7.39836	5.98098	6.1597
GCHFR	100153745	11.6051	9.95701	13.3581	9.40982	15.2454	11.076	15.9081	14.2768	15.2578	10.8427	18.0008	13.6867	18.9913	18.8938	18.5386	17.3602	12.6183	11.8481	8.62869	12.4568	14.3545	13.1907	12.9848	13.1589	15.444	17.2465	18.0421	10.7922	15.4487	15.6617	12.9634	9.45427	17.2157	12.2176	14.2687	11.9645	14.9476	15.5176	14.8459	13.3459	22.7875	17.1207	18.2802	18.9267	15.8188	14.6895	15.991	13.3204
RMDN3	100519696	4.78852	3.89183	5.01386	3.14881	4.28384	2.22137	3.26484	3.63506	5.43763	4.49071	6.9094	4.75468	4.69764	4.12936	5.60469	4.37188	4.91223	2.56552	5.1287	3.5763	3.99557	3.08829	3.22742	3.74744	5.61949	4.40159	4.97524	3.91022	4.90756	5.72366	3.34751	5.10669	4.45875	2.34353	5.45005	3.78967	4.49231	3.48354	3.24672	3.7877	6.72775	4.27437	5.17014	4.55962	6.70699	3.91362	4.02903	3.46483
RAD51	100141309	2.59144	3.18422	3.29377	2.41653	4.03185	4.81297	3.32885	5.47893	1.62317	2.71806	5.16387	4.55091	7.62865	11.6479	6.39509	9.72	5.43416	6.39049	3.63861	4.66125	4.43952	4.39689	5.00376	5.32079	14.5648	19.4888	10.6066	6.60828	5.40122	6.15079	4.49616	3.0019	8.51498	4.62456	5.80608	6.84848	4.19817	3.95857	4.42496	3.86397	22.0125	13.4735	15.5104	9.14792	4.14774	9.11392	5.35535	2.23289
KNL1	100626221	7.4363	8.84506	10.1741	9.15352	14.8359	18.172	8.00205	18.9129	4.50431	4.7566	14.9098	6.31693	24.1708	27.8927	6.75437	24.9154	18.7586	20.5942	18.2623	13.7025	10.2997	11.2801	10.5329	11.7	53.2131	67.325	35.3461	22.9921	8.27607	9.22619	9.45178	7.66003	24.5231	20.0294	15.3642	22.8192	11.4714	12.6674	10.7613	9.53281	45.234	34.2182	33.2736	27.5298	9.20005	15.6813	11.1612	5.54373
TRNAS-GCU_1	110257162	0	0	0	0	0	0	0	0	0	0	0	0	0	0	0	0	0.0307015	0	0	0	0.0295968	0	0	0.0286064	0	0	0	0	0	0	0	0	0	0	0	0	0	0	0	0	0	0	0	0	0	0	0.025025	0
RPUSD2	102159271	6.76027	6.57062	6.33136	6.26101	4.56733	3.33205	5.8575	3.26629	10.7941	10.6359	10.3641	9.98483	7.34759	5.10327	7.54477	5.60279	3.83768	4.05819	2.49504	1.88861	4.11396	4.92033	5.82938	6.37923	5.00785	5.78574	5.79534	6.02174	8.10183	6.72031	7.97494	8.07409	3.6537	4.12461	4.32717	3.46484	4.46557	6.20704	3.71802	4.47407	5.23958	5.90048	4.02533	4.27285	6.26574	6.46016	4.82983	4.65828
C1H15orf57	102161682	12.9572	11.6249	11.3452	12.339	11.938	12.1558	14.7558	12.5383	13.797	15.747	15.4552	13.7886	12.7278	16.7512	18.1793	12.7761	10.4078	15.6963	15.0396	14.5463	11.3948	14.6039	12.4844	10.8132	10.0539	13.7584	11.454	14.6633	14.7517	13.0135	11.7163	11.6281	13.1285	14.0924	15.8846	16.4851	13.2897	17.3544	14.1389	13.3459	12.8044	16.5167	15.6212	15.0553	16.7013	16.968	13.3884	14.3598
CHST14	100520059	4.39417	4.04346	4.17211	4.61338	6.20526	6.94178	6.68972	6.42721	3.12461	4.43162	4.72749	5.29807	4.77794	4.28519	7.22142	5.30568	3.31576	5.66748	6.1683	7.03206	5.41622	4.81564	4.27821	5.3494	4.28152	3.43269	5.85001	5.59162	4.44294	5.83756	5.77609	3.86452	7.24547	5.21826	7.14805	6.33416	5.26777	6.49206	6.3887	7.39746	4.77453	5.55203	4.50541	5.59199	4.14774	3.96724	4.45445	4.81227
BAHD1	100155635	39.2096	36.6438	38.098	39.3235	41.3894	41.0645	39.4341	47.1504	38.0634	39.53	37.238	40.245	43.1219	42.6961	50.1907	36.2059	37.4558	37.9231	31.7772	31.1018	44.5136	43.0529	43.5827	42.881	34.1757	38.3132	41.6882	39.767	48.611	50.3169	39.8091	42.9583	38.209	34.4342	36.9179	36.0289	37.4894	38.0023	41.16	39.8853	45.048	44.6485	39.1084	38.1689	40.8818	38.0908	39.2142	43.1564
LOC106509023	106509023	0	0.202173	0.073195	0	0.157494	0	0.0640164	0	0.121738	0.236353	0.363653	0.101886	0.160603	0	0.57484	0.212227	0	0	0	0.0401832	0.0295968	0.0785158	0	0.114426	0.0382278	0.110732	0.0273365	0.117307	0.174233	0.227807	0.164093	0.138019	0.0309635	0	0.136936	0.108276	0.0802198	0.0316686	0.104733	0.0508417	0.0930104	0.162612	0	0.143384	0.242687	0.134028	0.225225	0.230989
IVD	100156047	17.295	17.1847	17.0178	20.0645	20.7577	22.0594	21.8296	18.2807	20.6549	18.8491	15.8189	20.7508	20.6777	26.3344	25.3648	20.8831	19.0656	19.9878	13.2722	16.1536	22.5824	27.847	23.2675	21.9697	16.1321	19.4334	18.2334	19.3556	21.1983	27.6501	22.8746	22.9801	20.5288	20.3418	18.9519	22.2508	20.8037	24.7648	21.8368	22.5229	18.4471	18.468	18.8341	27.157	21.8198	24.1519	22.2472	23.6379
KNSTRN	100520414	14.4219	14.2026	18.0792	14.0598	16.8834	16.6603	15.78	15.1198	15.0549	20.3264	19.5645	14.9433	21.2398	22.0882	15.0177	27.9715	18.4516	19.358	15.4901	16.3144	16.811	18.9747	17.6383	19.767	32.5319	37.5658	26.6804	23.4222	19.9206	18.6517	23.1372	21.3584	23.0678	12.78	15.7202	22.1154	19.948	19.2862	17.9093	13.3968	39.8704	24.3685	25.5922	23.8305	20.5843	18.4155	20.5205	16.4387
DISP2	100156025	0.957705	0.252716	0.548962	0.62244	1.10246	1.07983	1.92049	0.790231	0.162317	0.50225	0.109096	0.611316	0.803016	0.272694	0.502985	1.10358	1.01315	0.256552	0.554454	0.522382	1.59823	0.863674	1.75132	1.71638	0.458734	0.498293	0.683413	0.391022	0.522699	0.14238	0.0984561	0.379551	0.619271	0.0624941	0.629905	0.812072	1.337	0.855051	1.30916	0.737204	0.248028	0.185842	0.775522	0.630891	0.551562	0.321668	0.35035	0.500476
LOC110261415	110261415	0	0	0	0	0	0	0	0	0	0	0	0	0	0	0	0	0	0.023323	0	0	0	0	0	0	0	0	0	0	0	0	0	0	0	0	0	0	0	0.0950057	0	0	0	0	0	0	0	0	0	0
C1H15orf52	100153607	0.169007	0.758148	0.805145	0.659054	0.881967	1.69688	0.800205	0.895595	0.324635	0.0295441	0	0.101886	0.120452	0.0779125	0.14371	0	0.767537	1.21279	1.66336	1.00458	0.503146	0.418751	0.300226	0.486309	0	0	0.246029	0.117307	0	0.0284759	0	0	1.0218	1.24988	0.602518	0.730865	0.267399	0.760046	0.65458	0.559258	0.0620069	0	0.0369296	0	0	0.0536113	0	0
INAFM2	106506757	5.35188	4.14454	6.22157	7.7988	4.91381	5.27575	6.20959	5.16284	4.34199	4.69751	4.65476	4.85657	2.85071	2.68798	3.52089	2.92873	3.40786	2.98534	4.01979	4.7818	4.35073	4.9465	5.82938	4.80587	2.67595	2.54683	3.22571	3.28459	5.51738	3.21778	3.83979	5.2102	2.87961	3.31219	3.99853	5.44089	5.02711	5.76368	5.13191	5.46548	2.85232	1.69581	3.95147	5.0758	3.64031	3.48473	3.3033	4.1578
PLCB2	100157641	194.977	276.724	275.359	249.196	210.884	250.305	303.054	199.033	152.619	179.185	106.332	153.135	138.079	106.857	173.35	122.667	110.28	204.799	241.569	178.695	216.057	164.465	209.057	184.94	72.9387	115.161	107.132	150.817	164.795	148.673	201.54	184.427	131.285	206.293	142.742	158.002	150.118	165.595	224.94	182.216	81.5081	101.098	98.3435	132.286	141.575	125.692	163.864	150.99
ANKRD63	100627919	3.38013	1.97119	2.81801	3.47834	3.43337	3.85654	3.1368	2.58142	1.86665	2.45216	1.27278	2.75092	1.84694	2.06468	2.62271	1.44314	1.04385	2.30897	2.84158	2.16989	3.49242	3.29767	1.82637	1.05844	0.955696	1.79939	1.06612	2.42434	1.53906	1.19599	2.33013	1.82875	1.39336	1.90607	0.821615	1.38052	1.36374	2.7235	2.56595	2.28787	1.48817	0.836289	1.32947	3.24048	2.824	2.27848	1.57658	1.69392
PAK6	100153981	0.112671	0.101086	0.43917	0.475983	0.157494	0.647899	0.0960246	0.105364	0.0811587	0.0590882	0.0363653	0	0.160603	0.350606	0	0.0424454	0.0921044	0.0932918	0.242574	0	0.0887904	0.209376	0.150113	0.457702	0.0764557	0	0.136683	0.195511	0.0290388	0.170855	0	0	0.0309635	0.281223	0.273872	0.270691	0.401099	0.44336	0.340382	0.177946	0	0.092921	0	0.0286769	0.198562	0.160834	0.05005	0
BUB1B	102164975	10.0841	9.50212	13.0653	12.6685	18.7733	21.6275	9.85853	20.2826	4.13909	6.91332	18.0008	9.30559	25.4958	33.7361	11.6405	38.6253	21.7673	28.524	21.4851	27.9675	15.4495	17.0641	15.2114	18.4797	61.3939	77.8722	44.6678	29.7177	14.8098	14.124	9.64869	9.10923	31.6447	21.5917	21.2798	32.2393	14.6267	14.9476	11.9134	10.753	74.4393	47.6685	50.7413	39.8608	12.1785	18.1474	16.016	6.00571
BMF	110261428	46.1952	49.9367	52.737	46.1338	33.9557	43.5018	40.8425	47.3612	28.1621	29.16	16.4007	25.7772	19.8345	22.6336	20.6583	20.9256	32.0216	45.573	43.0048	42.0316	48.7459	35.7247	35.0764	31.9819	16.2086	17.6064	15.9098	27.9972	24.712	21.1006	17.0001	19.1156	30.6229	34.0593	25.114	31.4543	31.6333	34.5504	43.5165	42.4274	12.7424	20.3962	16.249	28.6195	17.0984	19.9434	17.4424	22.0979
LOC110261466	110261466	0	0	0.14639	0.219685	0	0	0.0320082	0.210728	0.60869	0	0.0727306	0.101886	0.160603	0.0779125	0	0	0	0	0.10396	0.0401832	0.0591936	0.0261719	0	0.171638	0	0.0553659	0.109346	0.234613	0.174233	0.170855	0	0.138019	0	0.0937412	0	0	0	0	0.104733	0	0.124014	0.116151	0	0.200738	0.0220625	0.0536113	0.025025	0.115494
SRP14	100522176	61.8001	70.6089	62.0327	63.855	62.8716	64.8825	63.2162	65.9053	47.3561	59.2064	68.2213	57.6675	63.8799	72.9651	66.2862	71.7327	70.6441	95.3675	88.0889	95.636	58.1577	77.5998	64.2983	55.0673	87.3124	89.4436	64.0221	68.3116	52.328	51.5414	56.4153	56.2771	79.4525	80.0862	75.479	76.6326	62.8923	78.0947	61.6091	74.0509	74.6253	73.454	67.7658	75.6495	61.7087	68.6761	61.987	69.1427
EIF2AK4	100621160	53.8568	46.0954	55.3354	53.1271	56.7608	40.324	39.6262	49.7846	66.1443	67.2719	61.6392	55.5279	78.9365	44.9555	67.2562	68.9738	54.1574	41.8647	59.7771	43.9604	64.669	55.7724	71.8039	67.7972	58.7944	57.4421	69.0793	62.6418	82.1799	60.7391	77.0583	93.4731	47.6529	46.3394	60.4709	49.4281	55.5923	43.7026	49.2768	54.7819	49.7295	51.757	64.7007	52.45	64.4665	55.8362	81.8318	89.9317
GPR176	100153995	0.169007	0.15163	0.402572	0.219685	0.220492	0.123409	0.0960246	0.26341	0.365214	0.265897	0.218192	0.101886	0.240905	0	0	0.212227	0.122806	0.559751	0.20792	0.200916	0.236774	0.287891	0.275207	0.257458	0.114684	0.166098	0.410048	0.273716	0.0580777	0.199331	0.0984561	0.379551	0.154818	0.249976	0.356033	0.351898	0.267399	0.190011	0.183282	0.254208	0.217024	0.0232302	0.0738592	0.114707	0.397124	0.0804169	0.05005	0.307985
FSIP1	100737163	0.394349	0.555975	0.402572	0.0732282	0.0314988	0.154262	0.0640164	0.105364	0.60869	0.0590882	0.181826	0	0	0.0389563	0.251492	0	0.21491	0.0699689	0.727721	0.241099	0.177581	0.157032	0.250188	0.0858192	0.0382278	0.498293	0.136683	0.273716	0.0290388	0	0.131275	0	0.154818	0.218729	0.821615	0.270691	0.748718	0.285017	0.418931	0.0508417	0	0.0464605	0.295437	0	0.1765	0	0.1001	0
THBS1	492313	419.08	894.615	271.663	352.264	114.215	386.025	172.108	150.723	90.2485	161.399	16.5098	12.498	14.4141	22.6725	12.1076	5.22078	1048.36	667.48	320.925	431.286	181.132	198.305	396.973	232.599	17.8524	23.1706	16.6753	13.5294	13.8806	13.8393	16.3109	11.0415	716.28	706.808	335.685	411.721	122.496	194.667	397.54	161.829	19.8112	19.8619	12.7038	9.60675	11.1636	16.7803	14.6897	6.46769
LOC110259514	110259514	0	0.505432	0	0.292913	0.125995	0	0.0640164	0	0	0.0590882	0.0363653	0	0	0.0779125	0	0.0848908	0.184209	0.466459	0	0.241099	0.0887904	0.0523439	0.20015	0	0	0	0	0.156409	0.0290388	0	0	0.103514	0.123854	0.0937412	0	0.29776	0.0267399	0.0316686	0.104733	0.101683	0.0930104	0.116151	0	0.0573537	0	0.134028	0.025025	0
LOC102162931	102162931	0	0.303259	0.0365975	0.0366141	0	0	0.0640164	0.0526821	0	0.0295441	0	0	0.0803016	0.0779125	0	0	0.0614029	0.023323	0.0346534	0.0803664	0	0	0	0	0.0764557	0	0.136683	0.0391022	0.0290388	0	0.0656374	0	0	0.0937412	0.0547743	0.108276	0.0267399	0.0316686	0.104733	0.127104	0.0620069	0.0232302	0.0369296	0	0.0661874	0.107223	0.05005	0.0384982
LOC110261468	110261468	2.14075	1.11195	1.5005	1.50118	1.66944	1.82029	2.27258	1.26437	0.933325	1.29994	0.545479	0.373582	1.20452	1.01286	1.00597	0.594236	1.19736	0.932918	1.31683	0.683114	0.591936	0.94219	0.975733	1.48753	0.420506	1.21805	0.902105	1.52499	0.319427	1.08208	1.47684	1.75974	0.588307	1.37487	0.903777	1.08276	1.89853	1.04506	1.15206	1.29646	0.961107	1.5332	0.997099	0.630891	1.14725	1.63514	2.17718	1.92491
LOC110261467	110261467	0	0	0	0	0	0	0	0	0	0	0	0	0	0	0	0	0	0	0	0	0	0	0	0	0	0	0	0	0	0	0	0	0	0	0	0	0	0	0	0	0	0	0	0.0573537	0	0	0	0
LOC110261470	110261470	0	0	0	0	0	0	0.0320082	0	0.0405794	0	0.0727306	0	0	0	0	0	0.0307015	0	0.138614	0	0	0	0.0500376	0	0	0	0.0273365	0.0391022	0.0290388	0	0	0.0345046	0.0928906	0	0.0273872	0	0	0	0	0	0.0310035	0	0.0738592	0	0	0.160834	0.025025	0
LOC110261469	110261469	1.63373	1.26358	1.61029	3.1122	2.33091	1.2958	0.960246	1.68583	4.22025	3.87028	2.87286	5.06034	5.2999	3.46711	4.34723	2.16472	1.78069	1.21279	1.52475	1.68769	2.33815	2.30313	2.0015	2.48876	5.0843	6.58854	4.40118	5.59162	7.9276	7.60307	6.03864	5.58975	1.0218	2.43727	1.2872	3.24829	1.95201	1.67843	1.41389	0.940571	4.61951	3.97237	5.244	5.53463	5.60387	6.48697	5.58058	5.00476
RASGRP1	100522721	354.745	323.375	258.305	437.282	397.105	371.647	279.368	335.585	685.953	728.026	573.299	858.593	814.499	669.502	773.95	786.768	439.983	363.465	373.217	458.41	436.938	445.577	509.733	430.469	917.353	1039.22	827.531	1020.84	764.157	766.201	849.282	823.971	416.955	397.994	380.572	475.82	392.542	392.374	361.014	455.745	706.476	889.649	780.47	973.178	745.248	748.575	931.982	1014.43
FAM98B	100522915	14.5909	12.5347	11.9674	11.9362	14.2375	16.0741	17.9566	15.3305	12.0115	11.8472	15.7098	14.7055	21.7216	27.1136	18.5386	24.491	19.6489	25.8418	25.9554	24.9538	16.367	17.7184	15.2364	15.8479	31.0028	31.8908	28.922	21.9363	16.7264	17.9398	13.2259	15.5271	24.9257	23.3728	21.855	23.7396	18.0762	21.1546	17.438	16.6506	27.8411	24.7867	26.8847	26.3827	20.6946	19.3805	18.1682	16.5157
SPRED1	100512576	5.40821	5.55975	3.54996	5.7118	5.10281	5.73854	4.6732	4.89943	0.852166	0.709059	0.400018	0.203772	0.321206	0.31165	0.071855	0.424454	6.99993	10.5187	8.90592	8.15719	3.99557	2.53868	4.02803	3.06088	0.152911	0.166098	0.62874	0.430124	0.261349	0	0	0	6.31656	6.59313	5.69653	4.00622	2.75421	3.29353	3.24672	4.2707	0.310035	0.0464605	0.110789	0.0573537	0.154437	0.18764	0	0.0769963
LOC106506784	106506784	0	0	0.14639	0	0	0	0	0	0	0	0	0	0	0	0	0	0	0.0466459	0	0.12055	0	0	0	0	0	0.0553659	0	0.0391022	0	0	0	0	0	0	0	0	0	0	0.0785496	0.0762625	0	0	0	0	0	0	0.05005	0
TMCO5A	100152005	0	0	0	0	0	0	0	0	0	0	0	0	0	0	0	0	0	0	0	0	0	0	0	0	0	0	0	0	0	0	0	0	0	0	0	0	0	0	0	0	0	0	0	0	0	0	0	0
LOC110259520	110259520	0	0	0	0	0	0	0	0	0	0	0	0	0	0	0	0	0	0	0	0	0	0	0.0250188	0	0	0	0	0	0.0871165	0	0	0	0	0	0	0	0	0	0.0523664	0	0	0	0	0	0	0	0	0
MEIS2	100512756	0.338013	0.101086	0.073195	0	0.346487	0	0	0	0.243476	0	0.0363653	0	0	0	0	0.0848908	0.122806	0.0466459	0	0.0803664	0.0887904	0.157032	0	0.0286064	0.0764557	0.0830489	0.109346	0.0391022	0	0	0.0656374	0	0.0309635	0	0	0	0.0802198	0	0.0261832	0.0254208	0	0	0	0	0	0.0268056	0	0.0769963
LOC110261471	110261471	0	0	0	0	0	0.0617047	0	0	0	0	0	0	0	0	0	0	0	0	0	0	0	0	0	0	0	0	0	0	0	0	0	0	0.0309635	0	0	0	0	0	0	0	0	0	0	0	0	0	0	0
C1H15orf41	100512939	14.1966	13.3939	13.7607	11.8996	17.5448	12.6495	13.6035	14.8563	19.3564	15.0675	16.9099	14.0603	22.0026	16.907	17.8919	22.0292	19.956	18.0753	22.0742	15.5911	19.2379	15.0227	18.1636	15.5905	33.2582	24.9423	26.2977	16.1492	15.739	16.0604	15.753	14.975	23.3156	18.7795	19.6914	19.219	18.7714	14.2509	13.2225	16.1931	37.9172	23.9504	30.2084	21.5363	19.7459	16.0298	16.8168	13.5898
LOC110261472	110261472	0.50702	0.707605	1.09792	0.62244	0.598477	0.709604	0.448115	0.526821	0.405794	0.413618	0.218192	0.815088	0.441659	0.857038	0.43113	1.01869	0.521925	0.326521	0.866335	0.763481	0.355162	0.392579	0.725545	0.686553	0.458734	1.10732	0.820095	0.625636	0.464621	0.711898	0.722011	0.862616	0.43349	0.312471	0.575131	0.812072	0.828938	0.570034	0.366565	0.635521	0.868097	0.627217	0.701662	0.802952	0.705999	0.589724	0.575575	0.42348
LOC102166428	102166428	0	0	0	0.0366141	0	0	0	0	0	0	0.0363653	0	0.0401508	0	0	0.169782	0	0	0	0.0401832	0	0	0	0	0	0	0	0	0	0	0	0	0	0	0.0273872	0	0	0	0.0523664	0	0	0.0696907	0	0	0	0	0	0
LOC110261473	110261473	0	0.101086	0	0	0	0.0308523	0.0320082	0	0	0	0	0	0	0	0	0	0	0.0466459	0	0	0	0	0	0	0	0	0	0	0	0	0	0	0	0.0312471	0	0.0270691	0.0267399	0	0	0	0	0	0	0	0.0441249	0	0.0750751	0
LOC106506797	106506797	0	0.0505432	0.073195	0.146456	0.0629976	0.0617047	0.128033	0.26341	0.243476	0.324985	0	0.067924	0.0401508	0.0779125	0.071855	0.0424454	0.0307015	0.163261	0.242574	0.160733	0.177581	0.0785158	0.0500376	0.0858192	0.267595	0.193781	0.246029	0.117307	0.232311	0.0569518	0.0328187	0.138019	0.278672	0	0.0273872	0.162414	0	0.126674	0.0523664	0.0254208	0.0930104	0.0464605	0.0738592	0.143384	0.0882499	0	0.15015	0.230989
DPH6	102166599	16.112	17.9428	16.0297	17.2086	16.5999	18.8508	12.8033	14.6983	13.4318	16.8697	18.4008	15.2829	18.9512	20.3741	16.3111	20.5436	17.9604	26.215	28.5544	21.498	20.3922	20.8852	20.2152	18.68	24.5423	21.2328	22.99	24.3998	17.7427	21.243	14.2761	17.9079	22.6963	25.9663	23.7994	22.1966	16.9799	17.386	17.6213	21.7856	18.5091	22.4636	21.3822	24.6908	17.8927	21.0156	19.0941	22.5214
LOC102165617	102165617	0	0	0	0	0	0	0	0	0	0	0	0	0	0	0	0	0	0	0	0	0	0	0	0	0	0	0	0	0	0	0	0	0	0	0	0	0	0	0	0	0	0	0	0	0	0	0	0
LOC102166069	102166069	0	0	0.182987	0	0.0629976	0	0.0960246	0	0	0.0886323	0	0.033962	0.0401508	0	0.071855	0	0	0	0.0346534	0	0	0	0	0.0572128	0.114684	0	0	0	0	0	0.164093	0.0345046	0	0.124988	0	0.0270691	0.1337	0.0633371	0.0523664	0	0	0.0464605	0.0369296	0	0.0882499	0	0.2002	0
ZNF770	100514616	9.07003	11.9787	8.12464	13.5838	9.92212	10.5515	8.51418	9.37741	18.7882	28.3624	17.6372	18.3734	14.5747	20.1404	15.9518	16.2141	12.2192	14.9034	12.094	13.9436	12.697	13.4	14.5109	11.2137	18.1964	21.8972	19.4089	21.7017	17.5685	18.7371	18.5754	25.9475	9.90833	9.12414	11.6943	15.6189	12.4608	13.9658	10.2638	14.617	10.4792	14.0078	16.1752	23.0562	18.7752	22.2755	21.5215	26.2942
AQR	100738040	64.1099	60.4497	66.1683	63.6719	54.0204	62.7228	52.8776	55.0001	79.3326	82.3985	72.876	73.9353	78.8963	73.3157	59.2085	65.4933	69.723	68.8727	81.6087	62.3241	66.4744	65.2205	68.7517	71.8021	82.1898	95.8384	84.5518	82.7012	71.029	81.4411	67.4424	91.7479	61.6794	71.2433	65.1267	73.4655	59.6033	59.1886	60.0643	59.4847	73.3232	74.5226	73.8592	71.6348	65.4373	79.6664	82.5075	86.8518
ACTC1	100152267	0.169007	0.454889	0.182987	0.402755	0.53548	0.370228	0.480123	0.316092	0.284055	0.147721	0.218192	0.101886	0.0803016	0.233738	0.107782	0.212227	0.153507	0.303198	0	0.200916	0.147984	0.13086	0.20015	0.143032	0.420506	0.359878	0.054673	0.195511	0.0871165	0.170855	0.164093	0.172523	0.185781	0.624941	0.273872	0.135345	0.481319	0.380023	0.183282	0.533837	0.527059	0.394914	0.332366	0.315445	0.0661874	0.0536113	0.325325	0.0769963
GJD2	100157488	0	0	0	0	0	0	0	0	0	0	0	0	0	0	0	0	0	0	0	0	0	0	0	0	0	0	0	0	0	0	0	0	0	0	0.0547743	0	0.0267399	0	0.0785496	0.0254208	0	0	0	0	0	0	0	0
LOC110256992	110256992	0	0	0	0.109842	0	0	0.0320082	0	0.162317	0.0590882	0	0	0.0803016	0	0	0.0424454	0	0	0	0	0	0.0261719	0	0	0.114684	0	0.0273365	0	0	0.0284759	0	0	0	0	0	0.135345	0	0	0	0.0508417	0	0	0	0.0573537	0	0.0268056	0	0.0384982
LOC110256993	110256993	0.112671	0	0.14639	0.329527	0.0944964	0.215966	0.0640164	0.316092	0.0811587	0.265897	0.218192	0.271696	0.240905	0.0779125	0	0.764017	0.153507	0.0699689	0.20792	0.522382	0.147984	0.104688	0.150113	0.257458	0.458734	0.304513	0.164019	0.195511	0.232311	0.0854277	0.0984561	0.44856	0.0309635	0.156235	0.0273872	0.135345	0.481319	0.253349	0.130916	0.203367	0.310035	0.092921	0.184648	0.172061	0.330937	0.107223	0.175175	0.461978
ARHGAP11A	100157473	7.15462	6.16627	7.46589	7.83542	8.94566	8.85462	3.68094	6.69062	5.92459	5.79065	9.56407	6.14712	11.5233	12.0375	6.82622	15.6199	8.90343	12.9442	9.66829	9.44305	6.92565	8.79377	8.15613	8.29585	20.1843	24.4164	16.0739	12.3954	7.95664	7.88783	7.5483	7.55652	13.4691	10.749	8.35309	15.9437	9.14505	6.96709	6.49343	6.32979	24.8648	15.7269	16.5075	15.887	7.5233	9.11392	8.10811	6.12121
SCG5	397110	16.7317	14.607	16.7251	17.4649	18.0173	14.5006	21.7656	21.9157	30.5563	27.1806	39.6382	35.762	27.6639	32.1779	35.1012	32.6405	19.1577	12.5477	13.2029	20.5738	21.8424	22.2723	24.8437	21.512	25.7656	22.7831	28.8673	28.5055	29.4744	27.7071	27.4364	27.9488	17.7731	14.4986	15.9941	20.4372	27.7293	21.1863	21.5488	28.0646	26.1669	27.4814	28.9159	32.749	33.4246	32.8101	32.032	35.9188
GREM1	100156280	0	0	0	0	0	0	0	0	0	0	0	0	0	0	0	0	0	0.023323	0	0	0	0	0	0	0	0	0	0.0782045	0	0	0	0	0	0	0	0	0	0	0	0	0	0	0	0	0	0	0	0
FMN1	102159471	5.35188	4.90269	6.36796	4.32046	4.34683	3.91825	5.60144	4.47798	1.78549	1.94991	1.60007	1.35848	1.76663	0.857038	1.8323	0.806463	4.05259	7.88316	10.3614	5.66583	3.78839	2.61719	2.02652	3.03228	0.993924	1.02427	0.792759	1.05576	1.48098	1.16751	1.4112	0.96613	3.40599	6.59313	3.4234	2.38208	3.66337	2.85017	3.84893	4.90622	0.868097	0.696907	1.6249	0.573537	1.85325	0.884586	2.05205	1.27044
FAM169B	100623531	23.7173	15.4157	16.7251	25.3736	19.9702	17.4933	25.4785	22.8113	67.1588	53.4748	42.111	72.6447	52.8384	45.0334	81.9865	54.033	20.8463	16.6992	11.8861	19.9309	21.1321	21.2516	27.4456	23.1998	36.0488	37.9257	39.7199	76.7186	68.9091	53.3069	93.6317	76.8764	17.3396	13.7487	18.2399	24.4975	23.5044	21.4396	26.2094	28.6239	32.5846	32.8243	49.3749	59.9346	77.9908	55.6217	88.3133	87.3138
PGPEP1L	100518709	0	0	0	0.146456	0	0	0	0	0	0	0	0	0	0	0	0	0	0	0	0	0	0	0	0	0	0	0	0	0	0	0	0	0	0	0	0	0	0	0	0	0	0	0	0	0	0	0	0
IGF1R	397350	12.7882	11.726	12.9921	13.4374	10.8041	13.3591	16.3242	12.3276	4.50431	1.77265	1.89099	4.58487	3.01131	1.83094	3.70053	3.39563	9.42535	10.1688	12.4406	9.00104	12.1347	9.6051	11.6838	7.66651	1.29975	0.858172	2.05024	4.61406	2.67157	1.13904	4.29925	4.83065	5.945	7.15557	7.23021	5.49502	10.6425	9.72225	12.6203	11.6936	0.558062	0.511065	1.21868	1.6059	2.60337	1.82278	4.27928	3.88831
SYNM	100623833	0	0	0.43917	0	0.0629976	0.123409	0.160041	0.0526821	0	0	0	0	0.0401508	0.0389563	0	0.127336	0.0307015	0	0.20792	0.642931	0.177581	0.0261719	0.0750564	0.200245	0.267595	0	0	0.195511	0	0	0	0	0.123854	0.124988	0.410808	0.108276	0.347619	0.0316686	0	0.127104	0	0.0232302	0	0.0573537	0	0.0268056	0	0
TTC23	100518888	0	0	0	0	0.0629976	0	0.0960246	0	0	0	0	0.203772	0	0	0	0	0.0307015	0	0	0	0	0	0	0.171638	0	0.027683	0	0	0	0	0	0	0	0	0	0.0541382	0.0534799	0.0316686	0	0.0254208	0	0.0464605	0	0	0	0.0268056	0	0
LRRC28	100156704	55.0962	55.6481	47.3571	53.42	44.9488	49.8882	42.6669	50.6275	57.5009	65.3516	77.2035	71.7617	54.1634	56.1749	53.7116	58.1502	43.3505	53.8993	54.9256	48.3002	49.7226	54.6209	53.215	48.0301	63.8405	57.9958	63.038	59.2008	53.1411	56.9233	55.0698	61.9013	53.536	48.1517	52.3917	43.9873	51.4209	55.8	49.0673	60.4762	43.2188	52.7094	60.5276	54.9162	56.5902	62.2963	54.1792	69.9896
LOC110261474	110261474	0.112671	0	0	0.109842	0.0944964	0	0.0320082	0	0	0	0.0727306	0	0.0401508	0	0	0	0	0	0	0	0	0	0	0.0286064	0.0764557	0	0	0	0	0	0	0	0	0.0312471	0.0547743	0	0.0267399	0	0	0.152525	0	0	0	0	0	0	0	0
LOC106509035	106509035	0	0.0505432	0	0	0	0.0617047	0.128033	0	0.0405794	0	0.0727306	0	0.0401508	0	0	0	0.0614029	0.209907	0.277227	0	0	0	0.150113	0	0	0	0.054673	0.0782045	0	0	0	0	0.123854	0.0624941	0	0.0812072	0.0534799	0	0.0261832	0.0254208	0	0	0.0369296	0	0	0	0	0
MEF2A	100037273	72.1095	75.7643	63.2405	81.1734	54.7449	75.5882	42.3789	50.8382	38.7127	39.4709	28.1104	26.4904	24.8533	20.9585	21.7361	24.5334	53.482	74.3302	88.5394	80.728	61.1174	57.0025	60.4954	48.3162	24.3894	25.5514	24.0561	30.1087	28.429	29.8143	22.0542	33.7455	53.474	75.3991	59.0741	52.1892	36.8209	42.8792	53.3352	54.4514	19.7802	23.3232	21.0499	25.0922	21.4006	27.8511	25.3003	30.9525
LYSMD4	100152655	7.88698	6.26736	6.44116	6.51731	7.37072	7.34286	7.29787	5.21552	9.00862	9.21776	7.56398	10.9018	9.87709	8.95994	10.383	7.80995	9.91657	8.11639	6.65345	7.83572	11.2764	7.72072	7.73081	8.43889	9.32759	10.9901	8.36497	9.46274	11.5575	8.96991	9.28769	10.0063	8.42208	9.21788	6.1895	11.5314	9.17179	7.41045	8.61427	7.37204	9.76609	8.96688	9.52784	11.7002	8.51611	9.35517	8.40841	8.3156
ADAMTS17	102160867	0	0	0.0365975	0.0732282	0.0314988	0.0308523	0.0640164	0.0526821	0	0	0	0	0	0	0	0	0.0614029	0.023323	0.0693068	0.361649	0	0	0.150113	0.0286064	0.0764557	0	0	0	0	0	0	0	0.0309635	0.124988	0	0.0541382	0.10696	0	0.130916	0.0508417	0	0	0	0	0	0	0	0
CERS3	100152265	0	0	0	0	0	0	0	0	0	0	0	0	0	0	0	0	0	0	0	0	0	0	0.0500376	0	0	0	0	0.117307	0	0	0	0	0	0	0	0	0	0	0	0	0.0310035	0	0	0	0	0	0	0
LINS1	100154247	10.1404	12.1809	12.0406	13.3275	11.2766	11.0451	11.651	13.75	11.768	13.088	13.7097	10.766	12.2058	14.6476	16.347	16.7659	14.5218	17.0258	14	14.7874	12.0459	12.0653	12.6095	9.75478	20.8724	17.3572	12.9302	17.1268	12.1963	11.191	15.9499	15.9757	13.4072	14.1862	14.926	18.4882	13.263	16.0243	13.144	16.9557	14.5406	12.9857	14.8826	18.898	14.3406	15.6009	16.2412	17.4397
ASB7	100519936	16.788	12.4842	15.0416	20.5405	18.4898	19.0359	18.2127	15.8573	13.6752	12.1722	13.3824	17.015	17.1042	14.9592	12.5028	15.2379	18.9121	24.769	25.8861	20.4131	15.9231	14.5254	14.8111	16.0482	14.0678	15.1979	13.8596	16.6967	11.1799	11.4758	11.3224	13.2153	22.1699	20.8418	22.7313	21.8718	17.0066	12.6674	17.6475	23.1075	17.579	15.9359	14.181	19.1275	12.8404	13.7513	13.2633	15.2838
LOC106509040	106509040	0	0	0	0	0	0	0	0	0	0	0	0	0	0	0	0	0	0	0	0	0	0	0	0	0	0	0	0	0	0	0	0	0	0	0	0	0	0	0	0	0	0	0	0	0	0	0	0
LOC106509041	106509041	0	0	0	0	0.125995	0	0	0	0	0	0	0	0	0	0	0	0.0307015	0	0	0	0	0	0	0.0572128	0	0	0	0	0	0	0	0	0.0309635	0	0	0	0	0.0950057	0	0.0508417	0	0	0	0	0.132375	0	0	0
ALDH1A3	102162530	0.563356	0.202173	0.256182	0.402755	0.53548	0.246819	0.224057	0.105364	0.243476	0.531794	0.69094	0.611316	0.923468	0.779125	0.359275	0.466899	0.184209	0.186584	0.0346534	0.361649	0.147984	0	0.150113	0.200245	0.344051	0.387561	0.410048	0.547431	0.174233	0.0284759	0	0	0.123854	0.593694	0.19171	0.189484	0.16044	0.126674	0.261832	0	0.434048	0.580756	0.664733	0.430153	0.419187	0.348473	0.125125	0
LRRK1	100521353	30.9282	36.3911	47.3205	35.3692	34.0817	38.0409	32.0722	34.5594	12.1332	12.6449	9.34588	4.75468	5.74156	12.3881	2.76642	4.1172	30.3023	41.7714	54.0939	28.1282	37.7359	33.2384	31.924	33.6411	2.79063	2.54683	7.46287	3.04997	8.47934	8.6282	4.13515	5.45173	27.8982	40.3712	49.3791	28.1518	26.8201	33.157	30.5296	27.9883	2.85232	3.48454	9.12161	2.63827	6.59668	10.9099	4.52953	4.85077
CHSY1	100520288	87.8835	67.6268	60.3493	35.8818	78.873	57.663	49.5487	44.6744	25.078	20.2377	24.8011	20.4791	23.5284	21.5818	23.2092	30.3485	47.1268	70.5053	94.5691	49.6262	60.7918	33.5001	55.967	36.3587	27.18	23.7243	22.7166	24.3607	15.0131	17.171	14.5387	16.9073	43.6586	86.0544	37.0548	28.5849	45.7253	35.0571	57.2103	51.8331	34.2278	35.612	25.7399	26.0673	19.8342	20.9888	20.2452	22.5214
SELENOS	100151836	25.2383	38.5645	23.4956	25.1905	24.3486	25.7617	30.3438	26.9205	10.2666	18.2878	14.1461	12.4301	10.2385	11.5311	12.5746	14.8983	30.4252	42.3312	35.2771	31.5036	20.5106	20.1001	22.0165	20.8827	11.3537	12.7342	9.56778	7.50763	11.0928	9.93809	13.7182	10.869	30.6229	32.9344	27.661	25.7968	21.9	21.0279	24.5598	22.9296	11.5953	13.9149	11.7067	10.6104	10.7224	10.0253	10.5355	9.08556
GABRG3	100625298	0	0	0	0	0	0	0	0.0526821	0	0	0	0	0	0	0	0	0	0	0	0	0	0	0	0	0	0	0	0	0	0	0	0	0	0	0	0	0	0	0	0	0.0310035	0	0	0	0	0	0	0
GABRA5	100520472	0	0	0	0	0	0	0	0	0	0	0	0	0	0	0	0	0	0	0	0	0	0	0	0	0	0	0	0	0	0	0	0	0	0	0	0.0270691	0	0	0	0	0	0	0	0	0	0	0	0
GABRB3	100625548	0	0	0.0365975	0.0366141	0	0.0308523	0	0	0.0405794	0.0590882	0	0	0	0	0	0	0	0.023323	0	0	0	0	0	0.0286064	0	0.027683	0	0.0391022	0	0	0	0.0345046	0	0	0	0	0	0	0.0523664	0.0508417	0	0.0232302	0.0369296	0	0	0	0	0
TRNAE-UUC_3	110257142	0	0	0.0365975	0	0	0	0	0	0	0	0.0363653	0	0	0	0	0	0	0	0	0	0	0	0	0	0	0.027683	0	0	0	0	0	0	0	0	0	0	0	0	0.0261832	0	0	0	0	0	0.0220625	0	0	0
ATP10A	100158162	21.7455	25.12	22.8368	18.307	24.4116	21.9977	20.2932	18.386	43.7445	39.7368	30.4741	29.0375	33.1646	35.2165	29.8198	30.5182	32.1751	53.0131	42.9702	38.8973	29.7152	16.3575	24.1431	22.7993	38.0367	37.7596	48.9323	37.6554	46.5492	38.1862	37.1179	32.7794	31.397	61.8692	36.6988	29.7489	21.6593	16.8477	25.1882	19.9045	41.9477	55.7526	38.2591	34.2402	30.7551	28.3068	36.7618	32.1845
LOC110261522	110261522	0.50702	0.505432	0.43917	1.42795	2.80339	1.38836	0.512131	0.895595	1.50144	1.53629	2.40011	1.63018	3.17191	1.48034	2.44307	3.82009	1.41227	1.16615	1.24752	1.52696	1.74621	0.785158	0.925695	1.60196	1.60557	2.57452	2.92501	2.58075	3.92024	3.3032	2.29731	2.82938	1.20758	0.562447	0.876389	0.812072	1.4707	0.950057	0.418931	1.37272	1.61218	1.57966	1.80955	2.66695	3.08875	1.68876	3.15315	3.42634
UBE3A	100522589	60.4481	55.4964	52.371	57.9967	65.045	67.9369	65.7129	57.6869	58.9618	72.5013	73.4579	75.7353	63.9602	69.8096	66.1425	67.5731	64.688	77.1756	81.4354	79.5627	61.8277	60.7451	73.3051	64.3644	83.0691	74.6333	65.8263	72.1045	55.0576	56.3823	59.6316	72.5288	66.4478	79.18	58.5812	76.2807	64.6839	67.3591	69.3593	73.5679	61.2008	67.4839	63.482	69.9142	63.6723	71.3834	72.1221	71.0676
LOC102163334	102163334	0	0	0	0	0	0	0	0	0	0	0	0	0	0	0	0	0	0	0	0	0	0	0	0	0	0	0	0	0	0	0	0	0	0	0	0	0	0	0	0	0	0	0	0	0	0	0	0
LOC106509042	106509042	0.0563356	0	0.109792	0.0366141	0	0	0	0	0	0	0	0	0	0.0389563	0	0.0424454	0	0.0466459	0	0.12055	0.0295968	0.0261719	0	0.114426	0	0.027683	0	0.156409	0.0290388	0.0284759	0	0.103514	0	0.0312471	0	0	0.0534799	0	0.0261832	0	0.124014	0	0	0	0	0.0804169	0.05005	0
NDN	100144475	0	0	0	0	0	0.0308523	0	0	0.284055	0	0	0.033962	0.0401508	0	0.323347	0.0424454	0	0	0	0	0	0	0.100075	0	0.382278	0.138415	0.0820095	0	0	0	0	0.0345046	0	0	0	0	0	0	0.0785496	0.0508417	0.0310035	0	0.0369296	0.0573537	0	0	0	0
MAGEL2	100154924	0	0	0	0	0	0	0.0640164	0.210728	0	0.0590882	0	0.033962	0.0803016	0	0	0	0.0307015	0.0466459	0	0	0	0	0	0	0	0	0	0	0	0	0.0328187	0	0	0	0	0	0	0	0	0.0254208	0.0620069	0	0	0	0	0	0.025025	0
MKRN3	100155343	1.18305	0.505432	0.29278	0.475983	0	0.092557	0.608156	0.368774	0.64927	0.797691	0.545479	0.441506	0.0803016	0	0.754477	0.382009	1.71928	0.862949	0.762374	0.241099	0.207178	0.575783	0.900677	0.572128	1.6438	0.74744	0.738086	1.32948	0.0580777	0.0854277	1.11584	1.00063	0.650234	0.874917	1.09549	0.785003	0	0.0633371	0.706947	0.762625	0.341038	0.998901	0.812451	1.51987	0.375062	0.509307	1.27628	1.15494
CHRNA7	100415931	0	0	0	0	0	0	0	0	0	0	0	0	0.0401508	0	0	0	0	0	0	0	0	0	0	0	0	0	0	0	0	0	0	0	0	0	0	0	0	0	0	0	0.0620069	0	0	0	0	0	0	0
LOC110259530	110259530	0	0	0	0	0	0	0	0	0	0	0	0	0	0	0	0	0	0	0	0	0	0	0	0	0	0	0	0	0	0	0	0	0	0	0	0	0	0	0	0	0	0	0	0	0	0	0	0
OTUD7A	100525093	8.78835	6.26736	5.27004	9.44644	5.70128	4.6587	7.61795	7.27012	15.0549	8.42007	19.0918	22.1093	12.768	12.1544	20.5505	13.4976	5.74117	4.45468	4.57425	4.09869	6.86646	6.90939	7.4556	4.89169	9.67164	8.47099	14.2697	13.021	13.6773	16.0319	18.2472	16.5967	5.29477	3.15595	5.36788	6.46951	7.05934	8.55051	7.69786	7.80419	7.68886	7.17815	12.3345	12.5891	17.297	18.0402	17.9429	18.6716
KLF13	494563	56.7863	42.0014	39.0129	37.5294	37.0111	32.1481	23.6541	34.8755	58.7995	50.7568	47.0203	44.1506	47.6991	31.2429	54.6098	37.4793	40.311	36.5471	27.5494	32.9502	39.5413	35.1489	35.1014	37.3313	29.4737	33.441	43.1643	41.8003	54.593	55.7843	45.257	46.7538	34.5244	36.8403	33.7958	25.851	23.5311	26.6333	30.0845	31.5218	41.6376	49.1087	39.9578	37.8821	31.9685	33.0514	41.967	42.579
LOC102164789	102164789	0.50702	0.404346	0.365975	0.475983	0.283489	0.493638	0.640164	0.632185	2.47534	0.620426	1.81826	2.683	2.16814	2.33738	2.37121	1.65537	0.521925	0.326521	0.31188	0.803664	0.503146	0.523439	0.42532	0.486309	1.26152	0.941221	1.4215	1.95511	1.97464	0.911229	2.39576	1.17316	0.402526	0.218729	0.520356	0.324829	0.534799	0.158343	0.523664	0.584679	1.11612	0.859519	1.66183	2.32283	2.118	1.60834	2.07708	1.88641
LOC110261527	110261527	0	0	0	0.0366141	0	0	0.0320082	0.0526821	0.202897	0.0886323	0.0727306	0.271696	0	0.194781	0	0	0.184209	0	0.0693068	0.160733	0.0591936	0.0261719	0	0.0286064	0.0382278	0.027683	0	0.195511	0.0580777	0.0284759	0	0.0345046	0.309635	0.0937412	0.0273872	0	0.0267399	0	0.0261832	0.152525	0.0930104	0.116151	0	0.0860306	0	0.0804169	0.0750751	0.0384982
LOC106509043	106509043	0	0	0.109792	0	0	0	0	0	0	0	0	0	0	0	0	0	0	0	0	0	0	0	0	0	0	0	0	0	0	0.0284759	0	0	0	0	0	0	0.0267399	0	0	0	0.0310035	0	0	0	0	0	0	0
TRPM1	100158130	0	0	0	0.0366141	0	0	0	0	0	0	0	0	0	0	0	0	0	0	0.31188	0	0	0	0	0	0	0	0	0	0	0	0	0	0	0	0	0	0	0	0	0.0508417	0	0	0	0	0	0	0	0
MTMR10	100525443	68.2787	81.4251	65.1435	74.1802	72.6362	68.0603	61.0076	60.3736	54.2546	72.1763	56.8753	63.475	63.0769	52.6299	57.951	63.0314	58.4556	90.5164	90.5146	81.6523	77.3069	62.2631	73.7804	65.3084	60.1706	71.1729	65.6623	71.5571	63.8854	60.5398	64.259	70.1825	71.6187	86.2419	76.4376	72.5722	65.7802	62.8938	63.8608	72.8561	50.8147	65.277	63.6666	70.4017	63.4296	58.1683	64.9649	65.7933
FAN1	100525727	14.1402	12.7874	11.7478	15.3779	13.4815	12.6186	13.2834	16.4368	25.4838	24.758	24.5102	34.1997	27.5033	23.3738	32.2629	27.1226	13.6929	12.0346	12.2326	12.3764	16.1599	15.8602	17.5132	17.5643	20.3754	25.8282	21.5685	26.6286	27.5288	25.1727	29.2415	29.674	14.1503	13.7799	12.5159	13.3992	20.2421	16.341	16.2336	15.1	17.4859	21.7203	22.3424	24.5474	28.1517	24.7416	26.2763	27.8727
MPHOSPH10	100153310	31.0972	38.1601	36.4877	36.5409	28.9789	29.248	28.9994	25.5508	39.1997	54.6566	43.4201	44.8638	36.0956	37.2032	41.2448	38.4131	30.1488	40.2554	44.1831	44.081	34.2435	30.4118	31.6238	32.1536	41.5154	56.6116	38.1344	38.3984	39.2605	36.9902	51.4925	48.479	33.1929	34.5592	34.0696	38.8441	28.8791	28.9451	26.9163	28.268	38.0102	42.9295	47.6023	43.1873	41.1465	46.1057	40.7658	46.3518
MCEE	100037986	2.81678	3.13368	2.52523	3.66141	2.6144	2.34478	4.19308	3.42433	1.66375	2.2749	2.69103	3.19243	4.01508	4.59684	4.09573	3.6503	3.99119	5.994	4.71286	4.90235	2.42694	3.21915	4.02803	2.46015	4.89316	5.23208	3.30772	2.58075	2.78773	1.45227	2.1004	1.96676	6.19271	4.37459	4.24501	4.16864	2.86117	3.04018	3.69183	3.20302	4.86754	4.25114	5.244	3.29784	3.86093	2.78779	3.62863	2.96436
APBA2	100739808	0	0	0	0	0	0	0	0	0	0	0	0	0	0	0	0	0	0	0	0	0	0	0	0	0	0	0	0	0	0	0	0	0	0	0	0	0	0	0	0	0	0	0	0	0	0	0	0
FAM189A1	110261534	0	0	0.073195	0	0	0.0308523	0	0	0	0	0	0	0	0.116869	0	0	0	0	0	0	0	0	0	0	0.0382278	0	0.0273365	0	0	0	0	0	0.123854	0	0	0	0	0	0	0	0	0.0232302	0.0369296	0.0573537	0	0	0	0
NSMCE3	100620354	14.3656	15.4662	12.6993	17.0622	13.2295	12.5569	13.5075	14.0661	19.2752	24.2557	23.6374	20.9885	14.9762	13.0114	18.6823	18.294	12.3113	13.2241	12.3366	10.5682	12.7562	13.7403	17.8384	14.2746	16.9349	16.5544	18.3701	16.6184	18.4977	18.0252	16.5734	16.7002	12.757	11.9051	13.0911	13.7782	14.2524	13.0791	14.0342	14.7695	15.2537	19.9083	16.6922	18.9554	18.0692	16.4319	15.7157	18.5561
LOC102162639	102162639	0.281678	0.252716	0.182987	0.0732282	0	0.123409	0.0640164	0.0526821	0.0811587	0	0	0	0.0401508	0	0	0	0.0921044	0.023323	0.0693068	0	0.0295968	0.0261719	0	0.0286064	0.0382278	0.027683	0.109346	0.156409	0	0.0854277	0.0656374	0.138019	0	0.0937412	0	0.135345	0.1337	0.348354	0.0261832	0.30505	0.155017	0.0464605	0.0738592	0.0860306	0.0661874	0.134028	0.125125	0.192491
LOC106509044	106509044	0	0	0	0	0	0	0	0	0	0	0	0	0	0	0	0	0	0	0	0	0	0	0	0	0	0	0	0	0	0	0	0	0	0	0	0	0	0	0	0	0	0	0	0	0	0	0	0
TJP1	100736682	13.9149	12.4336	15.3709	13.9134	14.8359	15.889	11.779	16.1734	19.3564	17.1947	18.0735	16.4036	25.9776	15.115	32.1551	19.1853	14.706	9.88893	16.1485	10.5682	13.8217	16.1219	18.2887	17.0208	18.6934	17.2465	24.5208	10.9877	21.6049	12.3585	26.8785	17.4248	12.1996	11.3427	18.7054	15.7001	15.2418	14.3459	15.003	13.2443	9.54906	10.5698	20.9391	14.9693	17.9809	15.4937	25.5255	14.9758
SEH1L	110261549	0.619691	0.101086	0.256182	0.366141	0.283489	0.586195	0.35209	0.421457	0.202897	0.177265	0.218192	0.577354	0.240905	0.272694	0.0359275	0.382009	0.368418	0.326521	0.10396	0.0803664	0.0295968	0.314063	0.225169	0.114426	0.344051	0.166098	0.273365	0.70384	0.0290388	0.14238	0.229731	0.172523	0.123854	0.468706	0.547743	0.406036	0.481319	0.158343	0.0785496	0.686362	0.403045	0.789828	0.258507	0.372799	0.132375	0.294862	0.425425	0.307985
TARSL2	100523715	0	0	0.073195	0	0	0.0308523	0	0	0	0	0	0	0	0	0	0	0	0	0.0346534	0	0	0	0	0	0	0.027683	0	0	0.0290388	0	0	0	0.154818	0	0	0.0541382	0	0	0.0523664	0.0254208	0	0.092921	0.0738592	0	0.0441249	0	0	0
TM2D3	100523885	8.90102	8.03637	9.51535	7.76219	4.72482	5.64598	7.45791	6.11112	9.13036	11.9949	8.36401	9.81502	7.78925	9.54428	6.32324	6.15458	7.79817	8.04642	8.45543	7.63481	7.34001	9.10784	7.33051	7.58069	9.36582	7.91733	8.09161	7.50763	8.36318	9.28314	9.64869	7.24598	7.83378	7.93675	7.66841	8.39142	8.74396	8.04382	7.67168	7.09241	7.34782	7.59629	8.45688	9.60675	8.73674	8.14892	8.85886	8.3541
PCSK6	100524545	0.676027	0.758148	0.109792	0.549211	1.03946	0.802161	0.128033	0.210728	0.973905	0.709059	0.109096	0.305658	0.281056	0.428519	0	0	0.337716	0.443136	0.173267	0.401832	0.532743	0.314063	0.475357	0.31467	0.152911	0	0.738086	0.35192	0.0871165	0.227807	0.0984561	0.0345046	0.495417	0.593694	0.246485	0.162414	0.374359	0.348354	0.0785496	0.101683	0.0620069	0.325223	0.110789	0.200738	0.0661874	0.107223	0	0.115494
SNRPA1	100156573	25.2383	25.3727	26.643	21.1263	25.514	21.936	28.9354	27.6054	36.2779	39.146	50.2205	37.562	35.6138	39.8912	43.0771	34.0837	28.8594	26.5415	23.0792	24.6725	27.4658	27.4805	25.1939	25.3739	43.1592	41.0261	41.6335	28.6228	34.2658	32.3201	37.9056	31.6408	32.3259	25.7163	30.5641	25.5803	28.2374	30.9719	24.7431	24.2769	50.1016	41.6518	39.7732	33.1218	40.1537	40.6374	33.5585	30.7985
LOC102165209	102165209	0.0563356	0.0505432	0	0	0	0	0.0640164	0.105364	0.121738	0	0	0	0	0	0	0	0.0614029	0	0	0	0	0	0	0	0.0382278	0	0.0273365	0	0	0	0	0.0345046	0	0.0624941	0.301259	0	0	0	0	0	0	0.0464605	0	0	0	0.107223	0.0750751	0
CTDP1	100158188	29.2945	24.6651	28.9852	30.3165	34.3967	35.0791	38.5059	39.5642	31.1649	28.3624	35.6016	38.8865	38.9061	48.111	51.9511	51.3589	40.8023	40.9784	28.0692	32.8699	33.0596	30.7782	29.322	30.6947	39.8716	40.4448	40.7314	36.2478	34.8176	31.7506	38.8245	31.7443	48.7985	35.7154	38.2599	39.196	37.0348	37.1472	38.6726	42.1477	58.6275	49.0158	42.2105	49.0948	38.6755	33.7483	36.2362	42.656
NFATC1	397318	144.501	133.889	126.81	138.914	141.209	128.747	110.844	143.453	153.917	146.775	172.844	145.459	135.268	131.166	150.105	120.545	124.433	89.8167	87.881	87.8405	154.17	150.829	141.106	150.298	106.77	113.666	148.902	103.934	171.532	176.123	123.3	120.18	100.074	94.8036	121.818	96.2577	120.784	128.004	115.206	115.817	103.117	123.887	121.166	101.401	127.698	123.467	104.705	114.878
LOC110261559	110261559	1.18305	2.83042	2.59842	3.51495	1.32295	1.14154	0.640164	0.316092	2.88113	2.95441	0.836401	0.16981	1.24467	0.467475	0.359275	0.339563	0.890343	1.02621	1.00495	0.683114	1.36145	1.93672	1.62622	1.48753	0.917468	0.802806	1.1208	0.312818	1.82945	1.5377	0.787649	0.690093	0.43349	0.781176	1.01333	1.40759	1.57766	1.48842	1.09969	0.762625	0.403045	0.348454	0.738592	0.200738	0.551562	1.20625	0.900901	0.461978
ATP9B	100154901	26.3087	28.3042	29.1316	28.4125	32.2863	27.5203	28.5513	30.0288	31.5707	30.9327	30.8741	28.9017	35.2122	29.0614	34.9574	31.4096	33.0041	30.5531	29.3168	27.6059	33.7108	32.2177	32.2993	28.4062	25.3451	32.8043	36.5489	32.142	32.5235	35.9935	34.0658	34.5737	34.4315	31.7783	30.2628	27.8812	34.0934	33.347	29.7965	32.92	33.2977	29.061	31.9441	34.4983	35.8074	31.2286	33.033	38.5366
SALL3	100513452	0	0	0	0	0.0944964	0	0	0	0	0	0	0	0	0	0	0	0.0921044	0	0	0	0	0.0523439	0	0	0	0.0830489	0	0	0	0	0	0	0	0	0	0	0.0267399	0	0	0	0	0.092921	0.0738592	0	0	0	0	0
GALR1	100736969	0	0.555975	0.256182	0.0732282	0.472482	0.185114	0.192049	0.210728	0.0405794	0.0886323	0.0727306	0	0	0	0	0	0.245612	0.606397	0.450494	0.0401832	0.266371	0.235548	0.150113	0.0286064	0	0	0.054673	0	0	0	0	0	0.0928906	0.437459	0.0547743	0.324829	0.187179	0.158343	0.418931	0.279629	0	0	0	0	0	0	0	0
MBP	414286	5.52089	3.18422	2.48863	3.03897	3.21288	2.09796	2.49664	2.52874	3.7333	3.92937	2.14555	2.03772	2.6901	1.8699	2.44307	3.22585	2.0263	1.37605	1.5594	1.84843	1.98299	1.23008	1.6012	2.17409	1.60557	1.4672	1.80421	2.46344	2.35215	2.30655	2.36295	4.14056	1.91974	1.5936	2.10881	2.03018	2.03223	2.2168	2.33031	2.00825	2.44927	4.36729	3.95147	3.92873	2.118	2.62695	2.9029	3.61883
ZNF236	100621373	43.8291	41.496	38.464	42.3991	36.4441	36.5909	25.7026	25.8142	55.1473	56.6065	41.02	47.6826	45.5711	32.1389	36.8616	39.6016	40.3417	29.3403	33.094	35.1603	44.2768	41.7443	46.5099	49.203	38.5719	44.0159	41.0594	48.7214	57.555	59.8563	49.786	54.1033	30.0037	34.8717	29.5234	33.0243	30.6707	31.2885	31.1056	27.8612	38.4133	37.3775	33.8644	35.1865	34.1306	42.0313	48.2232	45.6203
LOC102160197	102160197	0.281678	0	0.073195	0.0732282	0	0	0.288074	0	0	0.177265	0.0363653	0.135848	0.0803016	0.194781	0.0359275	0.0424454	0.0921044	0.023323	0.0346534	0	0	0.0261719	0.0750564	0.0286064	0.0764557	0.193781	0.164019	0.117307	0.203272	0.0854277	0	0.552074	0	0	0.0273872	0.0812072	0.0534799	0.0316686	0.0523664	0.0508417	0.0620069	0.0232302	0.184648	0.0573537	0.0661874	0.0536113	0.175175	0.500476
LOC106509046	106509046	0	0.101086	0.0365975	0.0366141	0.0314988	0	0.0320082	0	0	0.118176	0	0.067924	0	0	0	0.0424454	0	0.023323	0.242574	0	0.0295968	0.0261719	0.0750564	0	0.0382278	0	0.054673	0	0	0	0.164093	0	0.0309635	0	0	0.0270691	0.0802198	0	0.0523664	0	0	0	0	0	0.0441249	0.0268056	0.025025	0.0769963
LOC102168188	102168188	0	0	0	0	0.0314988	0.0617047	0	0.105364	0	0	0	0	0	0	0	0	0	0	0	0	0	0	0	0	0	0	0.0273365	0	0	0.0284759	0	0	0	0	0	0	0	0	0	0	0.0310035	0	0.147718	0	0	0	0.05005	0
LOC102157619	102157619	0.112671	0.202173	0.365975	0.0732282	0.125995	0.0617047	0.128033	0.0526821	0	0	0	0	0	0.233738	0	0	0.122806	0.0932918	0	0.12055	0.0295968	0.261719	0.275207	0.286064	0.0382278	0	0	0	0	0.0284759	0.164093	0	0.154818	0.0624941	0.219097	0.216553	0.16044	0.158343	0.130916	0.0508417	0	0.0464605	0	0	0	0.0268056	0	0.115494
ZNF516	106504155	17.0697	18.1956	19.4699	24.4582	21.3562	31.5928	19.685	20.388	6.16806	9.7791	5.20024	6.21505	3.85448	3.66189	2.69456	4.07476	20.4779	26.1683	25.3663	21.2167	20.5402	15.8864	17.8134	17.5643	1.72025	3.98635	6.04137	4.61406	4.12351	6.57793	4.26643	5.9693	18.2066	25.2789	22.5123	20.9515	13.9048	16.1193	20.9466	23.921	2.01522	4.04206	4.94857	4.90374	3.44175	3.94043	4.22923	4.69677
LOC110261567	110261567	0	0	0	0	0	0	0	0	0	0	0	0	0	0	0	0	0	0	0	0	0	0	0	0	0	0	0	0	0	0	0	0	0	0.0312471	0	0	0	0	0	0	0	0.0232302	0	0	0	0	0	0
LOC106509048	106509048	0.338013	0.808691	0.402572	0.292913	0.157494	0.617047	0.672172	0.210728	0.771008	0.413618	0.872767	0.237734	0.401508	0.272694	0.071855	0.254672	0.429821	0.23323	0.519801	0.442015	0.473549	0.314063	0.0250188	0.286064	0.114684	0.193781	0.410048	0.391022	0.116155	0.170855	0.525099	0.414056	0.154818	0.84367	0.301259	0.189484	0.695238	0.190011	0.0523664	0.152525	0.558062	0.162612	0.110789	0.114707	1.12519	0.723752	0.475475	0.230989
TSHZ1	100152487	24.6186	21.3798	19.7992	24.0555	26.1125	28.5076	21.8296	28.659	28.365	21.8922	21.4919	29.8866	35.3327	28.1264	42.3944	32.9801	28.491	25.1421	21.797	27.0031	27.6434	26.1458	26.1947	23.257	22.7838	21.7311	25.0676	28.2318	26.3673	25.0588	32.1623	25.1194	24.0587	22.9353	23.3339	28.6391	26.1784	24.4481	26.4189	26.6156	20.7413	23.2767	23.4872	30.4835	32.8951	27.6098	30.3303	35.3413
ZADH2	100737192	20.5625	23.8059	27.1553	24.5681	23.2776	21.8126	30.1517	30.661	26.0519	25.6443	27.0558	34.4035	25.7768	23.6075	32.5862	22.9205	24.6226	22.1335	20.2722	18.5245	24.1214	22.0368	23.893	23.4	17.8906	17.1081	21.2405	20.1376	27.7321	24.1476	25.1063	23.7392	26.7215	23.1228	26.8668	20.8432	32.8634	27.045	28.0946	27.4291	19.0361	20.0245	21.4561	24.5761	29.7843	22.7848	27.5275	26.9487
LOC110261572	110261572	0.169007	0.252716	0	0.0366141	0	0.0617047	0.128033	0.105364	0	0	0.0363653	0.101886	0	0	0	0.0424454	0.0921044	0.0466459	0	0.0401832	0	0	0	0	0	0	0	0.0391022	0	0.0284759	0.164093	0.0345046	0.0619271	0.0937412	0	0	0	0	0.0261832	0.101683	0.0310035	0	0.110789	0.114707	0.0882499	0.0536113	0.05005	0
ZNF407	100152080	28.7875	25.6759	20.2384	29.1082	26.837	31.8088	23.6861	29.3439	33.9649	33.2667	40.1836	42.7582	38.6652	32.6843	34.67	34.1261	33.8023	27.3811	26.1287	26.0387	27.9394	28.004	29.7223	34.7282	36.9663	36.9567	32.2297	34.9183	30.0552	34.0857	30.9152	38.5417	28.022	25.8413	26.456	24.1998	27.9165	25.2715	25.8428	28.5476	27.4691	30.7801	27.9926	27.5871	30.0711	34.9546	33.8588	43.2334
CNDP1	100516053	2.5351	2.77988	2.45203	1.72086	2.29941	1.3575	1.24832	0.526821	1.13622	1.97946	0.945497	0.67924	0.843167	0.428519	0.179637	0.594236	2.1491	1.23612	3.81187	1.24568	1.77581	0.366407	1.37603	1.8022	0.87924	1.05195	0.820095	0.586533	0.667893	0.597994	0.426643	1.20766	1.48625	2.81223	1.67062	1.29932	0.855678	1.20341	0.680763	0.762625	0.558062	0.720138	0.406226	0.487507	0.308875	1.01861	0.175175	0.538974
CNDP2	100158127	136.445	133.687	136.252	96.8077	134.311	137.385	148.646	96.8823	58.4749	57.4042	59.3481	46.1544	58.4194	62.33	69.879	55.0092	164.222	223.457	225.351	146.267	134.665	100.212	91.2936	104.585	45.4911	51.1858	70.9382	42.6605	59.849	65.637	44.8631	43.7864	206.527	245.383	207.622	134.29	94.0443	134.401	143.903	122.096	69.7268	69.5281	72.2712	52.0198	52.5307	57.096	45.9459	41.424
FAM69C	100737395	0	0	0	0	0	0	0	0	0	0	0	0	0	0	0	0	0	0	0	0	0	0	0	0	0	0	0	0	0	0	0	0	0	0	0	0	0	0	0	0	0	0	0	0	0	0	0	0
C1H18orf63	100622499	0	0	0	0	0	0	0	0	0	0	0	0	0	0	0	0	0	0	0	0	0	0	0	0	0	0	0	0	0	0	0	0	0	0	0	0	0	0	0	0	0.0310035	0	0	0	0	0	0	0
CYB5A	414799	49.7443	47.6117	43.6608	51.6991	47.5947	48.1297	44.4594	51.365	53.159	58.0246	51.5296	61.0297	51.0317	52.0066	61.4001	59.5085	46.5741	55.1355	55.1335	50.1888	47.2661	47.4759	51.1134	47.9729	55.8509	54.4247	49.151	62.4463	45.5619	45.6469	49.5234	58.4509	51.5543	47.5268	42.3406	49.8342	50.6187	52.3165	50.586	62.3319	48.6444	50.1541	49.1902	54.1706	62.1059	49.4564	57.3573	69.1812
TIMM21	100622200	7.15462	6.21681	7.61228	7.65235	8.22119	8.88548	9.7625	9.114	12.2955	8.24281	9.23678	10.1546	11.2422	10.9467	7.93997	10.6114	10.3157	11.0551	11.3317	10.2869	8.61267	7.22346	9.63224	8.58192	9.40405	11.6545	8.96637	13.5294	11.5575	8.65667	9.18923	11.8696	10.9611	9.31162	10.6536	11.8292	8.637	8.45551	9.08557	8.64308	12.0603	10.1748	10.1187	11.8149	10.9871	10.7759	12.7878	12.7429
FBXO15	100516237	0.225342	0.353802	0.14639	0	0.157494	0.154262	0.0640164	0	0.121738	0.118176	0.109096	0.135848	0.401508	0.350606	0.43113	0.169782	0.583328	0.023323	0.0693068	0.401832	0.828711	0.287891	0.0750564	0.143032	0.114684	0.138415	0.246029	0.234613	0.290388	0.170855	0.26255	0.0690093	0.464453	0.156235	0.301259	0.135345	0.454579	0.126674	0.183282	0.330471	0.248028	0.185842	0.295437	0.229415	0.132375	0.107223	0.5005	0.346483
LOC110261590	110261590	0.169007	0	0.0365975	0.0366141	0.0944964	0	0.256066	0	0.121738	0.118176	0	0	0	0	0	0.127336	0	0	0	0.200916	0.0295968	0	0	0	0	0	0	0	0.0580777	0.0569518	0.0328187	0.0690093	0.0309635	0	0.0821615	0	0.0802198	0.0950057	0	0	0.155017	0	0.184648	0	0.0220625	0.0268056	0	0.0769963
NETO1	100622872	0	0.101086	0	0.0366141	0.0314988	0.123409	0.160041	0	0	0	0	0	0	0	0	0	0	0	0	0	0	0	0	0	0	0	0	0	0	0	0	0	0	0.0312471	0	0	0.0267399	0	0	0	0.0310035	0	0	0	0.0220625	0	0	0
LOC102158634	102158634	0.112671	0.101086	0	0	0.0314988	0	0.0640164	0	0	0	0	0	0.120452	0	0	0	0	0	0	0.0401832	0	0	0.0500376	0	0.0382278	0	0.136683	0	0	0	0	0.0345046	0	0.0312471	0	0	0.0267399	0.0316686	0	0	0.0310035	0.0464605	0.0738592	0	0.0220625	0	0.025025	0
CBLN2	100517134	0	0	0	0	0	0	0	0	0	0	0	0	0	0	0	0	0	0	0	0	0	0.0261719	0	0	0	0	0	0	0	0	0	0	0	0	0	0	0	0	0	0	0	0	0	0	0	0	0	0
LOC110257000	110257000	0	0	0	0	0	0	0	0	0	0	0	0	0	0.0389563	0	0	0	0.023323	0	0	0	0	0	0	0	0.0830489	0	0.0391022	0	0	0	0	0	0	0.0547743	0	0	0	0	0	0	0	0	0	0	0	0	0
LOC110261593	110261593	0	0	0	0.0732282	0.0944964	0	0	0	0	0	0	0	0	0	0	0	0	0.023323	0.173267	0	0	0.0523439	0	0	0	0	0.0273365	0.0391022	0	0	0.0328187	0	0.123854	0	0	0	0	0	0.0261832	0.0254208	0	0.0464605	0	0.0286769	0.198562	0	0.025025	0
LOC100517320	100517320	0	0	0.073195	0.0366141	0.0314988	0	0	0	0	0	0	0	0	0	0	0	0	0	0.173267	0.281282	0	0.0261719	0	0	0	0	0	0	0	0	0	0	0.0928906	0	0	0	0	0.0633371	0	0.0254208	0	0	0	0	0	0.0268056	0	0
LOC106509052	106509052	0.338013	0.353802	0.805145	0.256299	0.503981	0.246819	0.480123	0.526821	0.0405794	0.443162	0.0363653	0.237734	0.160603	0.272694	0	0.339563	0.0614029	0.23323	0.31188	0.12055	0.177581	0.157032	0.20015	0.343277	0.0382278	0.0553659	0.136683	0.35192	0	0.284759	0.0656374	0.207028	0.371563	0.0624941	0.465582	0.433105	0.240659	0.728377	0.157099	0.228787	0.248028	0.209072	0.0369296	0.258092	0.26475	0.18764	0.25025	0.153993
SOCS6	100155619	11.8305	10.513	9.18597	12.1193	12.505	13.5442	10.8508	12.2222	6.89849	6.94287	6.25483	6.35089	6.98624	4.71371	6.1436	4.96611	11.728	14.9267	16.9109	13.8632	12.3715	10.652	10.5079	10.8704	6.04	5.39818	7.32618	5.82623	5.37218	6.86269	4.62744	4.58912	13.8097	14.1237	12.8994	14.5902	9.01136	8.2655	10.0805	11.5156	5.3636	6.89938	7.05355	7.45598	5.60387	5.30752	5.58058	8.20011
RTTN	100623296	14.4219	14.9102	14.6024	18.0874	13.009	13.9761	8.5782	9.6935	28.6896	32.3213	18.6554	19.8678	20.5572	21.3091	14.371	21.5198	16.0569	11.4049	13.2376	14.1847	14.5024	17.8754	15.8369	16.0482	25.9567	28.9841	24.7669	29.053	25.2347	27.1945	20.2491	27.0171	12.9428	12.7488	12.0777	14.4008	15.3487	13.1108	12.856	12.0241	22.6635	20.6981	17.5046	20.2459	18.9737	21.6054	23.1732	22.8294
CD226	100517508	51.0964	52.3122	33.9991	45.731	50.5556	46.9264	27.5591	40.7759	112.527	107.866	137.606	123.486	175.017	205.416	150.033	173.644	61.8328	57.0946	56.2078	83.0185	44.3656	57.2904	53.1399	36.4159	282.427	271.016	225.444	219.715	156.81	171.938	138.692	145.299	77.8733	61.5254	53.5967	74.846	47.9179	53.0765	47.3131	39.1989	230.914	219.712	195.69	222.676	144.708	186.621	170.195	143.329
LOC110261609	110261609	2.76044	2.47662	3.80614	4.13739	1.95293	1.75858	2.27258	2.21265	15.5825	9.27685	9.85499	13.1433	12.6475	18.3874	8.15554	7.30061	2.91664	2.21568	1.97524	3.49594	2.57492	3.8211	4.35327	2.94646	13.1886	12.2082	10.9346	16.5402	15.1002	21.6986	19.0677	13.2843	3.40599	2.96847	2.3553	3.43777	5.10733	3.54688	3.16817	2.5675	13.0215	8.38612	8.71539	7.82878	17.8485	19.5949	17.3173	10.587
DOK6	100517871	0.0563356	0.758148	0.329377	0.329527	1.03946	0.771309	0.35209	0.526821	0	0.206809	0	0	0	0.0779125	0	0	0.0921044	0.443136	0.519801	0.200916	0.503146	0.81133	0.300226	0.31467	0	0	0.136683	0	0	0.0854277	0	0	0.154818	0.281223	0.356033	0.135345	0.534799	0.44336	0.57603	0.177946	0.0310035	0	0.0369296	0.172061	0.154437	0.0268056	0	0.0384982
LOC102162853	102162853	4.84486	2.83042	5.37983	4.06416	2.42541	2.83842	4.2891	2.68679	5.39705	3.45666	6.36392	8.99993	4.69764	5.84344	3.01791	3.39563	2.21051	2.3323	2.21782	3.49594	2.13097	1.98907	2.30173	2.689	4.74025	7.66818	4.0458	8.05506	5.13987	6.2647	9.87843	4.4511	2.26034	2.09355	1.97188	3.73553	5.5619	2.37514	2.53977	2.46582	5.33259	4.48344	3.65603	3.67064	7.94249	11.2048	5.75575	4.2348
CCDC102B	106506845	0	0	0	0.0366141	0	0.0308523	0	0	0	0	0	0	0.0803016	0	0	0	0	0	0	0	0	0	0	0	0	0	0	0	0	0	0	0	0	0	0	0	0	0	0	0	0	0	0	0	0	0	0	0
TMX3	100518050	51.3217	54.6372	50.9803	62.427	56.3514	61.9207	41.6747	49.5211	39.9301	48.8364	56.9844	51.2826	51.0317	48.7343	34.5263	49.7885	55.6311	69.7823	71.178	65.0566	52.9191	47.5021	54.616	46.1421	69.0777	62.0098	58.8282	66.943	41.119	38.9835	36.0677	45.4081	63.8468	62.8378	67.3724	62.5025	44.6824	44.621	46.9465	61.5438	46.2261	55.9384	53.9541	57.0383	45.0736	43.6664	48.7738	56.0533
LOC110257002	110257002	0.169007	0.0505432	0.109792	0	0.157494	0.092557	0.0320082	0	0.0405794	0.0295441	0	0	0	0.116869	0	0	0.0921044	0	0.10396	0.0401832	0	0	0	0.0286064	0	0	0	0.156409	0	0.0854277	0.0328187	0.0345046	0	0.0624941	0.164323	0	0.0802198	0.0316686	0.0523664	0	0.0310035	0.0696907	0	0.0286769	0.0661874	0.107223	0	0
LOC110261617	110261617	0.0563356	0.202173	0.073195	0.0366141	0.220492	0.185114	0.640164	0.26341	0.0811587	0	0.0363653	0.033962	0	0.0389563	0	0	0.122806	0	0.0346534	0.0803664	0.0295968	0.0523439	0	0.200245	0.0382278	0	0.0820095	0	0	0	0.0328187	0.0345046	0.0619271	0	0	0.0270691	0.0267399	0.0950057	0.183282	0.254208	0.124014	0	0	0.0573537	0.154437	0.134028	0.125125	0.115494
DSEL	110261618	0	0.101086	0.182987	0.292913	0.188993	0.154262	0.128033	0.105364	0	0.50225	0.0363653	0	0	0	0	0.0424454	0.245612	0.279875	0.970295	0	0.266371	0.366407	0.125094	0.171638	0.0764557	0.027683	0.300702	0	0	0.0569518	0.0328187	0	0.309635	0.249976	0.0821615	0.0812072	0.240659	0.22168	0.0785496	0.0254208	0.0620069	0	0	0.0573537	0	0	0.125125	0
LOC106509055	106509055	0	0	0	0	0	0	0.0320082	0	0	0	0	0	0	0	0	0	0	0	0	0	0	0	0	0	0	0	0	0	0	0	0	0	0	0	0	0.135345	0	0	0	0	0	0.0232302	0	0	0	0	0.025025	0
CDH19	100518408	0	0	0	0	0	0	0	0	0	0	0	0	0	0.0389563	0	0	0	0	0	0	0	0	0	0	0	0	0	0	0	0	0	0	0	0	0	0	0	0	0	0	0	0	0	0	0	0	0	0
LOC110261625	110261625	0.50702	0.252716	0.219585	0.366141	0.188993	0.0308523	0.35209	0.210728	0.162317	0.118176	0.145461	0	0.0803016	0.155825	0	0.127336	0.0614029	0.023323	0.0693068	0.0401832	0	0.0523439	0.100075	0.0572128	0.0382278	0.193781	0.109346	0.0782045	0.0580777	0.227807	0.196912	0.0345046	0.154818	0.187482	0.109549	0.135345	0.0534799	0	0.130916	0.177946	0.155017	0.116151	0.0369296	0.229415	0.198562	0	0.3003	0.230989
LOC110261626	110261626	0.394349	0.404346	0.219585	0.439369	0.220492	0.339376	0.128033	0.316092	0.405794	0.0590882	0.145461	0.16981	0.240905	0	0.251492	0	0.245612	0.23323	0.0346534	0.0803664	0.177581	0.183204	0.375282	0.114426	0.0382278	0.0553659	0.355375	0.391022	0.0871165	0.284759	0.131275	0.310542	0.371563	0.406212	0.19171	0.216553	0.1337	0.158343	0.340382	0.228787	0.372041	0.255533	0.147718	0.200738	0.1765	0.0804169	0.3003	0.307985
CDH7	100156376	0	0	0	0	0	0	0	0	0	0	0	0	0	0	0	0	0	0	0	0	0	0	0	0	0	0	0	0	0	0	0	0	0	0	0	0	0	0	0	0	0	0	0	0	0	0	0	0
LOC106509059	106509059	0	0	0	0	0	0	0	0	0	0	0.0727306	0	0	0	0	0	0	0	0	0	0	0	0	0	0.0382278	0	0	0.0782045	0	0	0	0	0	0	0	0	0	0	0.0261832	0	0.0310035	0	0	0	0.0441249	0	0	0
LOC100156248	100156248	14.1402	17.2352	12.8823	14.7189	15.8439	19.3444	19.9411	14.5402	1.1768	1.80219	0.436383	0.67924	0.722714	0.545388	1.14968	0.382009	17.8376	28.8038	25.7475	30.2579	16.811	6.70002	12.4844	8.32446	0.229367	0.553659	1.03879	0.391022	0.377505	0.0854277	0.164093	0.310542	22.2318	22.9353	17.3361	16.1873	9.67985	9.59558	15.8932	18.0742	0.651073	0.278763	0.627803	0.688245	0.330937	0.18764	0.325325	0.42348
SERPINB10	100154994	41.7447	72.3779	60.8982	49.3558	44.5393	70.3433	67.4093	49.4158	6.41154	13.8562	2.58194	0.815088	0.843167	2.61007	2.11972	1.61293	112.521	177.581	232.178	145.945	68.9014	35.5938	47.1855	33.7269	1.87316	5.78574	5.11193	6.37366	2.87484	1.45227	1.01738	0.621084	130.635	152.236	147.945	92.3868	31.5264	46.0461	63.0492	72.0935	1.70519	2.02103	4.02533	1.03237	1.01487	1.68876	1.25125	1.53993
SERPINB2	100519286	0.563356	2.32499	0.58556	0.512597	0.409484	0.802161	0.288074	0.0526821	0.730428	0.915868	0.145461	0	0.0803016	0.0389563	0	0	0.767537	0.746334	0.831681	0.482198	0.799114	26.2505	18.8141	39.9059	0.0382278	0.581342	0.109346	0.273716	0.0871165	0.654946	0.75483	0.586579	0.0309635	0.937412	1.17765	0.0812072	2.80769	1.58343	6.10069	1.80488	0.0930104	0.0696907	0.147718	0	0.286812	0	0.0750751	0.0769963
LOC100153783	100153783	0	0	0	0	0.598477	0	0.89623	0.210728	0	0	0	0	0	0	0.14371	0	0.21491	0.163261	0	0	0.118387	0.0261719	0.250188	0.600734	0	0	0	0	0	0	0	0	0	0.156235	0.136936	0.108276	0.267399	0	0.628397	0.686362	0	0	0	0	0	0	0	0.0769963
SERPINB7	100152588	0	0	0	0	0	0	0.0640164	0.0526821	0	0	0.0727306	0	0	0	0	0	0	0	0	0	0	0	0	0	0	0	0	0	0	0	0	0	0	0	0	0.0541382	0.0534799	0	0	0	0	0	0	0	0	0	0	0
SERPINB11	100156623	0.225342	0.454889	0.219585	0.329527	0.283489	0.277671	0.320082	0.632185	0	0.265897	0	0	0	0	0	0	0.706134	1.21279	0.658414	0.200916	0.147984	0.157032	0.225169	0.143032	0	0	0.109346	0	0	0	0	0	0.774089	1.12489	0.575131	0.324829	0.0802198	0.158343	0.497481	0.533837	0	0	0	0	0	0	0	0
LOC110261633	110261633	0	0	0	0	0	0	0	0	0	0	0	0	0	0	0	0	0	0	0	0	0	0	0	0	0	0	0	0	0	0	0	0	0	0	0	0	0	0	0	0	0	0	0	0.0286769	0	0	0	0
LOC110261636	110261636	0	0	0	0	0	0	0	0	0	0	0	0	0	0	0	0	0	0	0	0	0	0	0	0	0	0	0	0	0	0	0	0	0	0	0	0	0	0	0	0	0	0	0	0	0	0	0	0
LOC110261637	110261637	0	0	0	0	0	0	0	0	0	0	0	0	0	0	0	0	0	0	0	0	0	0	0	0	0	0	0	0	0	0	0	0	0	0	0	0	0	0	0	0.101683	0	0	0	0	0	0	0	0
SERPINB13	110261638	0	0	0	0	0	0	0	0	0	0	0	0	0	0	0	0	0	0	0	0	0	0	0	0	0	0	0	0	0	0	0	0	0	0	0	0	0	0	0	0	0	0	0	0	0	0	0	0
SERPINB12	110257004	0	0	0	0	0	0	0	0	0	0	0	0	0	0	0	0	0	0	0	0	0	0	0	0	0	0	0	0	0	0	0	0.0345046	0	0	0	0	0	0	0	0	0	0	0	0	0	0	0	0
SERPINB5	100155836	0	0	0	0	0.188993	0	0	0	0.0405794	0	0	0	0	0	0.215565	0.0424454	0.153507	0	0.0693068	0.200916	0	0.0261719	0	0.0286064	0	0.027683	0.0820095	0.117307	0	0	0.0984561	0	0	0	0	0	0.0534799	0	0.0523664	0	0	0.0464605	0	0	0	0.0804169	0	0.0769963
VPS4B	100625338	81.7992	85.5191	76.1228	84.2124	76.1641	85.5536	64.9767	66.2214	68.2951	85.1757	67.5303	65.4108	72.6328	86.2491	62.6935	73.091	82.1878	99.9622	114.425	103.673	78.7275	72.8889	80.0101	72.8605	101.342	95.9491	87.5588	91.3819	76.7787	71.8447	66.4578	83.6048	96.018	95.616	91.9661	99.6142	71.3154	73.6294	71.3754	84.1429	87.9568	84.9066	84.5319	88.6402	79.7338	72.7505	79.5796	79.6142
KDSR	100152988	26.5341	31.7917	23.9348	30.8657	28.6324	30.9758	26.3748	32.6102	29.136	37.137	34.1834	33.8262	31.5585	34.9827	37.6879	38.88	26.5261	33.2818	29.3861	31.6242	31.0175	28.3704	30.1226	28.0629	41.7448	38.3686	37.9704	39.8061	29.3002	29.0454	32.1951	37.058	29.5392	29.8097	28.8387	27.9353	23.344	28.6601	28.2255	33.6063	28.3682	33.8	35.8586	35.6453	31.3287	32.0327	36.2612	46.1208
BCL2	100049703	71.0392	79.4539	64.0822	72.203	49.6106	49.734	53.4537	61.5327	195.714	223.029	198.009	194.772	129.526	118.505	169.254	164.985	93.0562	66.5637	75.5444	99.6543	55.79	64.1474	76.7326	69.2847	179.212	171.994	225.417	257.449	163.46	141.725	200.522	198.091	66.6955	60.838	74.0549	68.8908	52.5172	57.7635	62.5517	72.3985	106.373	136.385	202.78	148.689	139.28	127.917	199.9	216.398
LOC110261644	110261644	0	0.101086	0.182987	0	0.220492	0	0.256066	0.105364	0.121738	0.177265	0	0.101886	0.281056	0	0	0	0.368418	0.0466459	0.0346534	0	0.0295968	0.0523439	0.250188	0	0.114684	0	0.0820095	0.117307	0.0580777	0.170855	0.229731	0.103514	0.0619271	0	0.0547743	0	0	0.506697	0.0261832	0.0254208	0.124014	0	0.0369296	0.0860306	0.132375	0.0268056	0.0750751	0.0769963
LOC110261643	110261643	0.563356	0.555975	2.67162	0.659054	0.283489	0.462785	5.88951	0.948277	3.28693	1.09313	3.52743	7.67541	0.803016	3.42815	2.15565	0.806463	0.644731	0.443136	1.24752	0.241099	0.295968	0.654299	0.525395	0.457702	2.3319	1.35646	1.28482	2.61985	0.725971	0.768849	11.224	1.79424	0.43349	0.5312	0.438195	1.02863	4.70623	1.80511	2.56595	0.559258	1.89121	0.720138	0.96017	0.716921	5.09643	5.81683	4.12913	2.19439
LOC106506858	106506858	0	0.0505432	0	0.0366141	0	0	0	0	0	0.0295441	0	0	0	0	0	0	0.0307015	0	0	0.0401832	0	0	0	0	0	0	0	0	0	0	0	0	0	0	0	0	0	0	0	0	0	0	0	0	0	0	0	0
PHLPP1	100154633	9.63338	9.65375	8.08804	7.72557	7.8117	6.04706	9.47443	8.95595	10.5912	7.59284	8.65494	6.55467	5.17945	6.66152	6.10767	5.89991	6.47801	5.15437	8.00493	4.50052	10.0333	7.90393	8.03103	10.0695	6.65164	4.65074	5.13926	5.08329	6.44662	6.69184	7.12166	7.31499	5.44958	5.37449	5.20356	4.16864	7.86154	6.49206	8.56191	7.72793	3.13135	4.62282	4.46848	5.01845	7.3468	5.81683	7.50751	6.3137
ZCCHC2	100625613	120.727	114.733	114.404	108.854	103.442	144.79	97.401	99.253	89.5586	81.0395	85.4948	72.7466	72.1108	74.8739	68.2263	72.4967	151.021	216.67	248.257	166.439	117.44	83.4362	85.189	90.0243	86.2802	94.6757	99.3955	85.2038	68.1832	62.1344	68.5911	76.5658	137.974	240.227	162.351	120.457	82.8403	78.7597	98.8154	112.335	75.9585	126.907	89.7759	72.4091	61.2675	63.9315	73.5485	77.9588
TNFRSF11A	100521706	15.7176	16.8309	14.4926	15.8173	13.9225	16.9996	15.1079	14.4349	8.88688	11.1972	7.41852	10.3924	8.47182	10.0118	9.08965	6.9186	13.5393	19.8478	18.9554	16.1938	16.3966	8.42737	10.1827	9.89781	6.34582	9.27379	9.07572	14.2723	10.5121	14.3519	8.79541	11.6971	18.7329	15.686	13.6388	15.1045	10.1612	13.9658	13.4844	14.1594	4.68152	11.5454	10.4141	17.7796	10.8989	13.242	12.7628	9.85553
KIAA1468	100521354	37.9702	42.5574	36.9635	37.1267	31.9398	38.4729	31.144	28.5537	36.6026	45.8525	34.6925	31.0413	23.5685	31.7493	26.3348	25.255	35.1225	43.6139	51.7722	37.4507	39.5709	40.8544	38.629	39.1049	30.0853	31.0049	29.1954	28.8965	34.0625	41.4324	31.9654	39.9219	37.4659	47.7767	36.8357	35.1898	33.7993	38.129	34.6927	35.8942	23.6556	26.9006	26.22	27.2143	28.3944	37.6351	34.0841	32.5309
PIGN	100522054	9.80239	10.7657	12.8457	12.522	12.4735	12.5569	10.3707	11.274	13.8781	17.1651	16.5826	17.1168	17.8671	17.5693	14.0476	19.822	13.9999	20.8274	19.8564	19.3281	16.7814	14.8395	14.5359	16.5917	20.7577	26.022	22.7713	22.5229	18.8462	18.3954	14.9981	19.9782	15.296	18.342	16.8431	19.3273	14.1187	13.4275	11.5468	15.9897	16.1838	21.3951	19.9789	25.4077	18.3119	19.8094	20.1451	23.6764
RNF152	100155834	2.98579	3.43694	2.78141	2.41653	1.44894	2.28307	0.992254	1.31705	0.64927	1.24085	0.218192	0.611316	0.281056	0.194781	0.0359275	0.254672	1.19736	2.91537	1.5594	3.17447	2.01258	2.51251	2.22667	0.829585	0.496962	0.830489	0.273365	1.40768	0.49366	0.313235	0.164093	0.310542	1.64107	1.68734	2.05404	1.86777	1.28352	1.86845	2.59214	1.8303	0	0.603986	0.443155	0.200738	0.330937	0.294862	0.325325	0.153993
CDH20	100522414	0	0	0	0	0	0	0.0640164	0	0	0	0	0	0	0	0.0359275	0	0	0	0	0	0	0	0	0	0	0	0	0	0.0580777	0	0.0328187	0.103514	0	0	0	0	0.1337	0	0.0261832	0.0254208	0	0	0	0	0.0441249	0	0.0750751	0
LOC102165284	102165284	1.07038	1.21304	0.622157	0.402755	0.188993	0.215966	0.35209	0.948277	0.689849	0.620426	0.109096	0.237734	0.321206	0.116869	0.215565	0.212227	0.767537	0.349844	0.381187	0.401832	0.473549	0.157032	0.275207	0.457702	0.573418	0.525976	0.191356	0.391022	0.232311	0.199331	0.787649	0.276037	0.247708	0.499953	0.38342	0.270691	0.615018	0.0633371	0.314198	0.635521	0.496055	0.371684	0.332366	0.602214	0.551562	0.562919	0.7007	0.654469
LOC110261667	110261667	0	0	0.0365975	0	0	0	0	0	0	0	0	0	0	0	0	0	0	0	0	0	0	0	0	0	0	0	0	0	0	0	0	0	0	0	0	0	0	0	0	0	0	0	0	0	0	0	0	0
MC4R	397359	0	0	0	0	0	0	0	0	0	0	0	0	0	0	0	0	0	0	0	0	0	0	0	0	0	0	0	0	0	0	0	0	0	0	0	0	0	0	0	0	0	0	0	0	0	0	0	0
PMAIP1	397278	50.702	73.8942	59.0683	77.8416	73.3607	66.5177	53.4857	38.8794	62.2082	66.3265	78.6217	52.9128	42.5598	30.1911	30.4665	42.0209	33.8944	68.7094	63.9355	61.7616	56.7963	80.5573	93.17	73.0607	26.7977	25.5237	37.533	41.8785	57.584	59.7994	47.4558	47.9615	45.7022	85.0545	37.63	41.0638	55.4586	62.7038	75.2767	69.7293	30.8174	62.0712	26.3677	24.9775	38.5873	35.1958	39.039	45.6203
LOC110261681	110261681	0.0563356	0.101086	0.109792	0.109842	0.25199	0.0308523	0.288074	0	0.0811587	0.0295441	0.0363653	0.033962	0	0.0389563	0.28742	0.0424454	0.122806	0	0	0	0.0591936	0.0523439	0	0.143032	0.0382278	0.138415	0.054673	0.0391022	0	0	0.0328187	0	0.0309635	0.156235	0	0.135345	0.10696	0.158343	0.0261832	0.0762625	0.0620069	0.0232302	0.0738592	0	0	0.0268056	0.175175	0.153993
CCBE1	100510995	0	0	0	0	0	0	0.128033	0	0	0	0	0	0	0	0	0	0	0	0	0	0	0.0261719	0	0	0	0	0	0	0	0.113904	0	0	0	0	0	0.0270691	0	0	0	0	0	0	0	0	0	0.0268056	0	0
LOC106509065	106509065	1.23938	0.859235	0.841742	0.878738	0.566978	0.894718	0.960246	0.842913	1.33912	0.50225	0.545479	1.12075	1.04392	0.779125	1.50895	0.976244	1.07455	1.25944	1.17821	1.16531	0.621533	0.706643	0.975733	1.57335	1.14684	1.66098	0.62874	1.05576	1.01636	0.711898	2.33013	1.27667	1.05276	0.499953	0.766841	0.757934	1.4707	0.760046	1.54481	1.01683	0.620069	0.557526	0.664733	0.802952	1.54437	1.23306	1.1011	0.692967
LMAN1	100153007	58.589	67.5257	69.7914	63.8916	77.0776	70.3125	46.668	84.3967	36.0345	44.3162	49.5295	41.9431	56.452	55.5127	39.5562	63.7105	126.613	200.577	132.93	153.861	75.9158	71.8158	65.1489	77.4661	78.9023	78.8134	70.2548	62.1334	43.1227	39.8093	42.2048	48.3065	117.383	106.584	94.1571	116.722	71.3956	60.9937	76.7692	66.2721	71.711	71.433	69.8339	65.9854	45.1839	47.2584	46.972	48.3152
CPLX4	100523764	0	0.353802	0.0365975	0	0.0629976	0.092557	0	0	0	0	0.0727306	0	0	0.0389563	0	0	0.0307015	0.116615	0.31188	0	0	0.0261719	0	0	0.114684	0	0	0	0	0.0284759	0.131275	0	0.0619271	0.187482	0.0821615	0.189484	0	0	0.0785496	0.0508417	0	0	0.184648	0	0.0661874	0.107223	0	0.115494
RAX	100157455	0	0	0	0	0	0	0	0	0	0	0	0	0	0	0	0	0	0	0	0	0	0	0	0	0	0	0	0	0	0	0	0	0	0	0	0	0	0	0	0	0	0	0	0	0	0	0	0
GRP	102166444	0	0	0	0	0	0	0	0	0	0	0	0	0	0	0	0	0	0	0	0	0	0	0	0	0	0	0	0	0	0	0	0	0	0	0	0	0	0	0	0	0	0	0	0	0	0	0	0
SEC11C	100524124	37.5195	40.6367	47.9793	39.3235	35.0897	44.1806	43.4671	45.3593	27.594	31.6713	42.511	34.3356	31.5987	39.1121	38.2628	34.6354	46.4513	66.3771	51.7375	64.8959	31.195	39.3888	34.651	36.845	39.26	37.2059	30.3435	29.7959	24.9153	26.3117	29.2086	28.5008	52.2045	45.9957	42.3953	45.8821	39.4949	53.8999	46.7632	42.4274	43.9939	34.7524	36.708	31.5445	36.381	34.7937	34.9099	28.7196
LOC100627702	100627702	0	0	0	0	0	0	0	0.105364	0	0	0	0	0.0401508	0	0	0	0	0	0	0	0	0	0	0.0572128	0	0	0	0	0	0	0	0	0	0	0	0.108276	0.1337	0	0	0	0	0	0	0	0.0441249	0	0	0
ZNF532	102167001	0.169007	0.404346	0.512365	0.732282	0.850468	0.185114	0.192049	0.842913	0.162317	0.147721	0.0727306	0.067924	0.0401508	0.233738	0.071855	0.424454	0.0921044	0.349844	0.138614	0.12055	0.473549	0.680471	0.550414	0.514915	0.305823	0.304513	0.218692	0.117307	0.261349	0.0854277	0.393824	0.414056	0.278672	0.406212	0.164323	0.487243	0.374359	0.380023	0.497481	0.228787	0.279031	0.418144	0.221578	0.258092	0.26475	0.214445	0.225225	0.192491
MALT1	100153830	147.599	107.101	124.248	159.015	144.989	143.062	112.829	123.645	189.749	173.631	163.062	189.134	183.369	179.978	181.721	194.315	165.235	128.206	158.054	145.383	146.889	164.543	158.219	149.726	204.939	195.525	184.521	212.325	172.316	162.028	198.947	202.232	140.853	137.987	162.296	178.439	152.123	153.149	128.848	154.813	131.269	145.119	172.831	188.493	188.59	188.095	210.736	231.797
ALPK2	100152584	30.7592	27.8493	27.5579	29.2913	24.5061	25.0213	20.9334	26.5518	53.5647	58.2314	52.6933	55.2901	51.3127	38.1771	60.0708	46.3079	32.7892	18.3785	30.9455	25.0341	24.299	36.981	38.4289	35.615	42.5094	38.7285	52.7868	59.5136	54.593	46.7005	67.4096	64.5582	23.2536	21.248	35.5759	26.8525	25.7238	27.6783	27.8327	30.4796	26.1049	29.9438	47.6761	42.7859	47.5226	41.8168	53.979	59.5951
LOC106509068	106509068	0.50702	0.101086	0.14639	0.146456	0.157494	0.154262	0.416107	0	0.365214	0.147721	0	0	0.160603	0.0389563	0	0.212227	0.0307015	0	0.0693068	0.0803664	0.177581	0.104688	0.100075	0.0286064	0.0764557	0.0553659	0.109346	0.0782045	0.145194	0.0284759	0.0656374	0.345046	0.123854	0.187482	0.0547743	0.0270691	0.187179	0.0633371	0	0.127104	0.0930104	0.162612	0.147718	0.0286769	0.154437	0	0.0750751	0.0769963
LOC110256838	110256838	0	0	0	0	0	0	0	0	0	0	0	0	0	0	0	0	0	0	0	0	0	0	0	0	0	0	0	0	0	0	0	0	0	0	0	0	0	0	0	0	0	0	0	0	0	0	0	0
MIR122	100170404	0	0	0	0	0	0	0	0	0	0	0	0	0	0	0	0	0	0	0	0	0	0	0	0	0	0	0	0	0	0	0	0	0	0	0	0	0	0	0	0	0	0	0	0	0	0	0	0
NEDD4L	100512083	14.1966	11.726	13.1385	14.0232	11.2766	16.1975	11.651	12.2749	10.9158	12.8517	10.4368	8.18484	7.5082	7.4796	10.7782	9.67755	8.2587	7.39338	8.49008	9.04122	15.0056	14.2114	15.8369	14.0457	8.67772	7.80659	8.63834	8.99351	9.43762	7.46069	11.0927	9.97184	8.2363	9.99906	7.75057	9.20349	12.6212	11.654	10.7613	12.5579	6.23169	6.89938	7.20127	5.39125	8.00868	7.34475	10.1852	7.96912
LOC102157644	102157644	0.0563356	0	0	0.0366141	0.0314988	0	0	0	0	0	0	0.067924	0	0	0	0.0424454	0	0.023323	0	0.0401832	0	0	0	0	0	0	0	0.0391022	0.0580777	0	0.0984561	0	0.0619271	0.0624941	0	0	0	0	0	0.0762625	0.0620069	0.0696907	0.0369296	0.0286769	0.0661874	0	0	0.0384982
ATP8B1	100153006	0.112671	0	0	0.0366141	0	0	0	0	0	0	0	0	0	0	0	0	0.0614029	0	0	0.12055	0	0	0	0	0.114684	0	0.0273365	0.0782045	0	0.0284759	0	0	0	0	0	0	0	0	0	0.101683	0	0	0	0	0	0	0	0
LOC110261747	110261747	0.0563356	0.101086	0	0.109842	0.188993	0.0308523	0	0	0	0	0	0	0	0	0	0	0	0	0	0	0	0	0	0	0	0.0553659	0	0.0782045	0	0	0.0328187	0	0.0309635	0.0312471	0	0.0812072	0	0	0.0523664	0	0	0	0.0369296	0	0.0220625	0	0	0.115494
SLC51B	100525144	0	0	0	0	0	0	0	0	0	0	0	0	0	0	0	0	0	0	0	0	0	0	0	0	0	0	0	0	0	0	0	0	0	0	0	0	0	0	0	0	0	0	0	0	0	0	0	0
RASL12	100155433	0.0563356	0	0.073195	0	0	0	0	0	0	0.0295441	0.145461	0	0.0803016	0.0779125	0.0359275	0	0	0	0	0	0	0	0.0250188	0.200245	0	0.138415	0.136683	0	0.203272	0.113904	0	0	0	0.0312471	0.0273872	0	0.1337	0.126674	0.0261832	0.0254208	0	0.0232302	0	0	0	0	0.275275	0
KBTBD13	110261750	0	0	0	0	0	0	0	0	0	0	0	0	0	0	0	0	0	0	0	0	0	0	0	0	0	0	0	0	0	0	0	0	0	0	0	0	0	0	0	0	0	0	0	0	0.0220625	0	0	0
UBAP1L	110261753	0.732362	0.657062	0.87834	0.439369	0.755971	0.246819	0.384099	0.684867	1.50144	1.12268	1.09096	0.883012	0.321206	0.93495	0.826332	0.509345	0.368418	0.466459	0.623761	1.00458	0.503146	0.732815	0.700526	0.257458	0.382278	0.442927	0.382711	0.273716	1.01636	1.33837	0.820467	0.621084	0.340599	0.593694	0.246485	0.351898	1.0696	0.411691	0.680763	0.482996	0.372041	0.743368	0.332366	0.430153	0.705999	0.455696	0.725725	0.384982
PDCD7	100152985	10.4221	10.0581	9.84472	9.73935	8.44168	9.81105	6.81775	10.1676	11.2811	13.029	10.8732	9.54332	7.54835	10.4403	9.59264	10.0596	6.96923	7.99977	6.99998	9.00104	8.67187	8.29651	8.63148	10.4699	7.72202	10.4365	8.74768	9.54094	10.9186	11.0487	10.6333	12.0421	8.29823	7.12433	7.01111	11.0442	7.94176	8.01215	8.03824	9.65991	10.6652	12.5211	9.08468	14.5678	11.3842	11.7141	11.7367	10.895
CLPX	100151784	63.4339	58.3269	63.46	70.5187	64.3521	70.9604	59.5993	65.1677	59.4488	52.4999	54.5843	62.2863	62.314	67.0827	62.8012	73.0061	84.6439	96.7669	99.2473	88.7647	68.0135	62.0799	66.6	60.5883	86.3567	87.1736	66.045	69.3673	59.5296	51.2566	64.5215	64.3857	97.3804	96.1159	80.9565	90.14	64.9245	64.9206	62.5255	74.4322	73.4472	66.9728	66.2517	75.7069	57.2521	60.8488	72.2472	75.0329
LOC106506879	106506879	0.0563356	0	0	0	0	0	0.0320082	0	0	0	0	0	0	0	0	0	0	0	0	0	0	0	0	0	0	0	0	0	0	0	0	0	0	0	0	0	0.0802198	0	0	0	0	0	0	0	0	0	0	0
CILP	397672	0.112671	0	0.475767	0.18307	0.220492	0.0617047	0	0.316092	0.284055	0.265897	0.145461	0.16981	0.401508	0.155825	0.071855	0.212227	0.276313	0	0.381187	0.321466	0.147984	0.183204	0.100075	0.0572128	0.114684	0.221464	0.218692	0.70384	0.0290388	0.0854277	0.328187	0.0690093	0.247708	0.249976	0.273872	0.541382	0.213919	0.126674	0.104733	0	0	0.0464605	0.147718	0.200738	0.397124	0.268056	0.15015	0.153993
PARP16	100512642	11.6615	12.282	11.0524	12.3756	12.2215	13.0814	11.4909	12.433	14.5274	14.5062	16.8735	16.098	17.0239	17.7641	17.4248	16.6386	12.3727	17.3523	12.8564	13.4212	13.437	15.9125	16.1371	19.7098	12.1947	15.9177	17.4407	15.289	15.8262	15.9465	14.2761	15.2165	14.5838	11.9989	12.1599	10.4487	11.311	10.0389	14.7935	12.5579	12.5564	14.1937	16.8768	17.0054	18.9737	15.3328	16.4164	18.1326
IGDCC3	100737193	0.732362	0.353802	0.14639	0.146456	0.503981	0.0617047	0.54414	0.579503	0.0405794	0.177265	0	0.067924	0.0401508	0.350606	0	0	0.675432	0.256552	0.242574	0.160733	0.73992	0.183204	0.350263	0.0572128	0.114684	0.0830489	0.054673	0	0	0.0854277	0.164093	0	0.712162	0.468706	0.328646	0.243622	0.374359	0.380023	0.418931	0.864308	0.0310035	0	0.147718	0.0860306	0	0.160834	0.025025	0.307985
IGDCC4	100513900	0.112671	0	0	0.109842	0.125995	0	0	0	0.162317	0.118176	0	0.067924	0.762865	0.0779125	0	0.0848908	0	0	0.0346534	0.0401832	0.0295968	0	0	0.0286064	0	0	0.109346	0.273716	0.0290388	0.0569518	0.0328187	0	0	0.0624941	0	0.108276	0	0	0	0.101683	0	0	0	0	0	0	0.025025	0.0384982
DPP8	100155833	58.758	63.6844	60.9714	63.5255	50.8706	54.7629	43.3391	44.2529	65.211	70.1082	51.9296	51.4524	54.2036	49.5524	36.2149	50.2978	56.9819	64.8378	80.0147	65.9406	58.8089	52.3962	62.6471	57.928	64.5286	74.7163	57.0239	71.7135	58.2229	60.5113	51.5253	65.1103	55.7653	63.994	55.2125	63.8018	50.6722	47.1545	50.7954	54.426	56.7983	54.7072	54.9882	57.3537	52.9499	57.1764	59.2843	58.4017
HACD3	100154613	16.2246	18.3472	16.6519	19.7716	18.0173	21.3498	14.8518	15.3305	15.0144	17.9924	11.6733	11.8188	13.1293	15.5046	11.9998	15.4077	21.0305	29.8067	29.3861	29.8561	18.0245	19.3411	17.0878	14.9611	18.464	18.077	15.8825	15.5236	13.8515	18.2531	15.8514	15.6651	24.3064	22.4354	21.4168	24.5517	13.6106	18.6528	15.2648	16.9303	19.7492	16.0289	15.8797	16.6039	12.5977	16.5391	13.0881	14.0133
INTS14	100153401	20.0555	20.7733	19.9456	18.2704	20.5687	24.9595	24.1982	22.9167	20.8578	20.0014	22.001	21.7357	20.6777	21.7765	21.7361	27.8442	24.6226	26.4249	29.1781	21.9802	25.0981	22.4555	23.4426	20.8827	26.2243	29.9806	24.9309	20.0203	21.2564	21.5563	22.2183	25.2229	28.1459	24.6852	26.3191	28.8286	22.6755	23.5614	22.0986	22.0653	30.1664	22.5101	23.7088	24.0312	24.1143	23.7766	23.1732	22.8294
SLC24A1	102160209	0.901369	1.36467	0.365975	0.732282	0.755971	0.339376	0.800205	0.474139	1.01448	1.71356	0.836401	0.916974	0.52196	0.350606	0.970042	0.891353	0.460522	0.303198	1.17821	1.08495	1.06549	0.732815	1.27596	0.829585	1.22329	1.88244	1.17547	1.17307	0.958281	1.39532	0.722011	1.17316	0.681198	0.718682	1.17765	1.08276	1.2033	0.380023	0.602214	0.686362	0.961107	1.25443	1.21868	1.37649	0.794249	1.39389	1.05105	1.03945
DENND4A	100157295	91.2073	89.3604	75.2444	75.4983	64.8875	72.9349	57.1667	79.9714	49.1822	50.4909	33.6015	27.9168	41.4758	42.3844	30.0713	42.2332	71.5037	83.5661	100.426	72.3298	64.4027	69.9576	76.4574	77.0942	43.3504	42.3549	31.8744	28.5446	33.5398	36.4207	35.5426	41.164	79.9479	86.2419	86.653	91.9266	55.9132	61.9121	63.6776	70.0852	28.7092	27.2955	35.3047	31.7453	34.5278	45.0067	42.0671	45.0043
LOC110261793	110261793	1.85907	2.47662	3.44016	2.45314	1.13396	0.92557	2.97676	1.89655	0.60869	0.886323	1.16369	1.12075	0.240905	0.857038	0.826332	1.74026	2.48682	2.30897	2.98019	3.53612	0.976695	0.706643	1.10083	0.572128	3.66987	1.79939	0.820095	1.52499	0.522699	0.199331	0.26255	0.621084	3.12732	2.90598	0.985938	4.62881	1.2033	1.48842	0.811679	1.37272	0.496055	0.766598	0.480085	0.258092	0.750124	1.34028	2.25225	4.42729
TRNAQ-CUG_1	110257144	0	0	0	0	0	0	0	0	0	0	0	0	0	0	0	0	0	0	0	0	0	0	0	0	0	0	0	0.0391022	0	0	0	0	0	0	0	0	0	0	0	0	0	0	0	0	0	0	0	0
RAB11A	595117	45.9135	53.5758	42.9654	41.4472	44.8228	49.1478	39.5301	40.6706	26.0114	29.8986	29.2741	23.1281	28.7078	34.1646	27.5564	34.1685	54.8942	59.6135	66.7424	61.8821	49.0419	53.2599	47.5357	44.6832	36.3547	37.6488	29.2501	28.1927	25.7865	24.3184	22.9731	22.9456	66.0452	63.869	64.7159	59.958	42.1421	55.0083	42.3382	47.6132	38.3203	32.0577	31.6487	32.3188	23.6951	29.245	25.5255	24.1383
MEGF11	100515463	0	0	0	0	0	0	0	0	0	0	0	0	0	0	0	0	0	0.0699689	0	0	0	0.0261719	0	0.114426	0	0	0.0273365	0	0	0	0	0	0	0	0	0	0	0	0	0	0.0310035	0	0	0	0	0.0268056	0	0
MIR339-2	104796813	0	0	0	0	0	0	0	0	0	0	0	0	0	0	0	0	0	0	0	0	0	0	0	0	0	0	0	0	0	0	0	0	0	0	0	0	0	0	0	0	0	0	0	0	0	0	0	0
LOC110261938	110261938	0.112671	0	0.073195	0	0	0	0	0	0	0	0	0	0	0	0	0.0424454	0	0.023323	0	0	0	0	0	0	0	0	0	0	0	0	0	0	0	0	0	0.0270691	0	0	0	0.0254208	0	0	0	0	0	0	0.05005	0
LOC110261939	110261939	0	0	0	0	0	0	0	0	0	0	0	0	0	0	0	0	0	0	0	0	0	0	0	0	0	0	0	0	0	0	0	0	0	0	0	0	0	0	0	0	0	0	0	0	0	0	0	0
LOC110261940	110261940	1.29572	1.31412	0.768547	1.46456	1.16546	0.987275	0.672172	0.684867	1.74491	0.915868	1.20005	0.984898	1.24467	1.40243	0.57484	1.31581	0.890343	0.723011	0.935641	1.72788	1.24307	1.3086	1.17588	1.85942	1.60557	0.692074	1.01145	1.25127	1.27771	1.48075	0.623555	0.828112	0.928906	0.499953	1.0681	1.19104	1.76484	1.96345	1.54481	1.11852	0.80609	1.02213	1.55104	1.2331	1.059	2.30529	1.62663	1.15494
DIS3L	100515640	24.4496	17.9934	15.7735	24.7145	26.9945	27.5203	22.9499	26.4991	31.4084	29.16	35.7471	39.3959	37.0592	45.8515	36.3227	48.6849	31.5611	30.7863	24.8118	36.9284	28.3537	32.4009	28.1461	29.0069	48.3964	50.6875	35.5648	43.1689	31.1877	34.4274	34.7222	40.3014	30.8397	26.2163	22.4027	36.9764	31.2857	34.0754	24.7169	33.1488	50.1946	46.3211	38.5914	47.03	38.9844	36.4557	38.038	45.1968
TIPIN	100153268	15.5486	16.2244	14.1266	17.3185	17.4503	23.1393	13.1554	18.5968	23.6578	26.5602	17.2371	18.7131	24.4518	28.8666	21.8798	28.4384	17.9297	18.4485	13.896	23.2661	17.5509	19.1055	19.6398	19.5954	32.4937	37.5935	21.5412	28.31	19.2818	22.0119	29.1758	28.3628	19.6619	18.342	13.7484	25.4179	16.2579	21.0279	14.008	18.4301	39.0644	32.6617	24.1889	32.9784	25.1953	26.35	24.4995	26.1787
MAP2K1	100233191	30.5339	33.7629	27.5213	30.4995	31.4358	38.3495	31.5921	34.296	14.4868	17.2833	15.8189	16.2338	14.7755	16.4395	14.9458	13.7099	32.083	38.5062	39.4702	33.3119	31.3726	28.8153	35.952	30.7519	18.2729	16.0561	14.8164	11.4178	15.8262	13.8962	12.3398	13.1118	39.2927	35.4342	36.7262	32.2663	25.189	32.682	31.4984	37.1144	15.1607	15.8663	18.1694	15.6576	13.7008	12.277	15.3153	15.5918
SNAPC5	100157710	4.90119	4.54889	4.3185	3.95432	5.89028	5.3066	5.4414	5.5843	5.76227	7.23831	8.43675	7.81126	8.35136	7.05108	10.9938	8.82864	6.72362	6.64704	6.51484	7.27316	5.26823	6.04572	5.02878	5.378	7.53088	9.24611	7.51754	6.60828	9.81512	7.48916	6.76065	9.24725	6.68813	5.59322	7.12066	6.65899	5.88278	6.17537	4.45114	6.20268	8.0919	5.55203	8.01372	9.86484	9.1118	9.14073	8.43343	9.89402
RPL4	100038029	2480.79	2534.49	2612.26	2501.37	2074.16	2027.34	2949.94	2724.93	3810.81	3821.65	4297.21	4717.19	3209.57	3397.3	4724.97	3718.09	2356.83	2281.08	2137.91	2488.71	2137.75	2517.48	2536.81	2421.39	3503.05	3136.45	2855.33	3108.39	2967.39	2871.79	4195.51	3771.6	2615.74	2127.71	2411	2277.24	2817.43	3021.59	2588.18	2923.6	3031.83	2704.91	3220.19	3205.93	4049.54	3737.89	3852.53	3921.31
ZWILCH	100516481	16.281	15.9211	21.4095	19.1858	18.1748	19.437	15.2999	16.2261	23.252	25.9988	26.6194	20.3432	28.748	26.2565	19.1134	30.688	23.9778	27.0313	24.4306	24.5519	18.9716	17.1165	21.241	19.0805	50.6137	55.8088	41.0868	30.8908	23.2891	23.8628	30.4229	24.7053	26.1332	24.2165	23.7173	23.7937	20.1619	18.0828	17.3595	14.9474	48.7994	36.0766	38.6653	30.971	25.438	29.0573	27.2022	21.6745
LCTL	100517209	0	0	0.073195	0	0	0	0	0	0	0	0	0	0	0	0	0	0	0	0	0	0	0	0	0	0.0382278	0	0	0	0	0.0284759	0	0	0	0	0.0821615	0	0	0	0	0	0	0	0	0	0	0	0	0
SMAD6	100152069	0.338013	0.758148	0.219585	1.46456	0.913465	1.38836	1.63242	1.10632	0.243476	0	0.109096	0	0	0	0.215565	0	0.21491	0.349844	0.485147	0.88403	0.355162	0.183204	0.750564	1.25868	0	0.0553659	0.109346	0	0	0	0.196912	0	1.05276	0.218729	0.356033	0.351898	0.508059	0.253349	0.837863	1.29646	0.0310035	0.116151	0	0	0.0220625	0.0268056	0.225225	0
LOC102161686	102161686	0.338013	0.0505432	0.109792	0.18307	0.377986	0.185114	0.320082	0.26341	0.0405794	0.147721	0.0727306	0.305658	0.120452	0.0389563	0.14371	0.212227	0.0307015	0	0.10396	0.200916	0.0591936	0.0523439	0.0250188	0.257458	0.0382278	0.0830489	0.054673	0.0782045	0.232311	0.0284759	0.426643	0.0345046	0.309635	0.281223	0.136936	0.135345	0.0802198	0.126674	0.0785496	0.127104	0.0930104	0.092921	0.110789	0.200738	0.154437	0.375279	0.1001	0.0384982
LOC106509074	106509074	0.169007	0.202173	0.109792	0.109842	0.0629976	0	0	0	0.162317	0	0	0	0	0	0.0359275	0	0.0614029	0	0.0346534	0	0.0887904	0	0	0	0.0764557	0.027683	0.0820095	0.117307	0.0580777	0	0.131275	0	0.247708	0	0.19171	0	0.10696	0	0.0523664	0.177946	0	0.209072	0.184648	0	0.132375	0.160834	0.05005	0.0769963
LOC110261941	110261941	0	0.202173	0	0.0366141	0.0314988	0.0617047	0	0.105364	0.121738	0	0	0	0	0	0	0	0	0	0.0693068	0	0.118387	0.0523439	0	0.0572128	0	0	0.0273365	0	0.0580777	0	0	0.0690093	0	0	0	0.0270691	0	0	0	0.101683	0.0930104	0	0.0369296	0	0	0.0536113	0	0
SMAD3	397260	96.6155	90.2196	64.192	70.9215	70.6518	66.5177	65.3288	71.8057	66.0226	61.8654	55.057	53.4562	52.2362	51.7729	51.017	49.746	68.8327	57.7476	57.1434	57.7031	71.1507	77.8615	77.1329	76.1788	42.8152	36.2647	45.1599	41.5657	64.6695	61.0808	52.4443	61.1422	55.3009	52.2763	43.573	50.8087	56.2073	62.6088	66.5053	68.1787	38.0722	42.7437	34.4922	32.3475	50.3466	48.0625	54.3543	56.5153
AAGAB	100517743	22.8722	29.5678	25.7646	22.6641	27.1205	26.4713	32.8724	26.0249	17.8955	17.5787	15.6007	17.9659	14.9361	15.9331	13.6524	17.6997	21.6138	26.6815	31.0148	25.2752	26.1636	19.7336	20.1401	23.257	17.4319	17.2465	15.5818	12.7082	15.4196	14.4942	14.1449	15.113	30.8707	24.2477	23.2243	23.8208	25.189	23.0231	23.1721	27.7341	18.168	16.2147	14.8826	17.0054	15.907	17.1288	16.3914	15.6302
IQCH	102166010	0	0	0	0	0	0	0.0640164	0	0	0	0	0	0	0	0	0	0	0	0	0.0803664	0	0	0	0	0	0	0	0	0	0.0284759	0.0328187	0	0	0	0	0	0	0	0	0	0	0	0	0	0	0	0	0
LOC110261942	110261942	8.394	5.20595	7.72207	7.61573	4.25234	4.38103	3.71295	4.47798	9.86078	5.08159	4.65476	7.40372	4.65749	5.02536	4.16759	6.53659	6.14029	3.59173	5.30197	2.81282	3.93638	5.41759	3.85289	7.38045	9.90101	10.5749	6.64277	11.2614	6.27239	4.55614	8.13903	10.6964	7.83378	9.96781	7.75057	12.939	7.27326	7.37878	6.80763	8.33803	8.1229	10.7788	8.38302	10.6965	6.06718	10.1593	12.5375	14.1673
C1H15orf61	100152039	6.98561	7.32876	5.01386	4.50353	5.41779	5.09064	6.30562	6.58526	8.88688	7.97691	12.8006	11.581	7.5885	9.19368	8.51481	9.04087	6.171	5.15437	3.32672	5.34437	6.77767	5.81017	6.40481	8.63913	8.98354	6.83769	6.17805	4.92688	9.23435	8.28649	10.3379	9.69581	6.37849	3.90588	4.65582	5.41382	9.06483	9.31056	7.0171	5.77053	8.24692	6.41155	7.64443	7.8001	8.71468	8.65822	8.88388	9.47055
MAP2K5	106504229	32.4493	36.3911	37.8052	37.5661	32.5698	35.5728	39.4981	38.774	34.8171	39.7073	41.6019	38.6827	32.2812	34.0867	42.6459	33.0225	31.6225	32.4189	32.089	34.3566	36.848	32.8196	33.225	32.0392	35.5519	33.2195	34.0886	34.3318	36.4437	38.8696	36.2647	33.3315	34.8959	30.8408	31.5226	28.2331	32.1147	39.2374	34.6142	37.6228	31.9646	32.4527	36.8188	32.4909	36.8885	37.2062	37.3874	36.3808
SKOR1	100152847	1.46472	2.02173	2.01286	1.06181	1.00796	1.11068	0.672172	1.00096	1.21738	4.63843	2.36374	1.66414	1.24467	1.8699	1.18561	2.29205	1.10525	1.00289	1.28218	1.88861	1.00629	0.680471	0.950714	0.629341	1.75848	1.88244	2.48762	1.56409	1.62617	2.44893	0.853286	1.31118	0.95987	1.40612	1.80755	1.05569	1.01612	1.48842	0.602214	0.686362	3.28637	5.08742	2.622	2.17944	1.45612	2.01042	1.15115	1.07795
LOC106509076	106509076	0	0	0	0.0366141	0	0	0	0	0	0	0	0	0	0	0	0	0	0	0	0	0	0	0.0250188	0	0	0	0	0	0	0	0	0	0	0.0312471	0	0	0	0	0.130916	0	0	0	0	0	0	0	0	0
PIAS1	100519005	87.3201	92.5952	92.4452	100.616	81.1094	98.3881	84.8538	76.7051	104.005	98.2933	104.15	109.46	92.4673	94.3131	81.5913	91.5123	81.4203	103.297	131.302	102.025	97.9358	93.0413	94.8212	90.4534	104.782	114.857	116.016	110.503	91.6756	91.3792	111.124	120.352	85.1498	97.7408	88.707	129.228	90.3275	90.1921	93.9192	97.8448	86.9027	90.1566	87.4862	119.783	94.4715	104.917	113.213	122.232
CALML4	100519528	1.35205	7.78365	5.16025	2.05039	1.98442	2.0054	6.2416	0.579503	2.3536	2.80669	1.45461	0.747164	1.48558	0.389563	1.32932	0.254672	0.982447	2.40226	2.70296	0.88403	2.21976	1.57032	1.57618	0.286064	1.3762	1.68866	0.874768	0.391022	2.26503	0.825801	0.689192	1.06964	0.402526	0.906164	0.766841	0.487243	0.909157	1.14007	2.72305	0.533837	1.30215	1.34735	0.849381	0.45883	2.18418	0.241251	0.625625	0.307985
CLN6	100156072	14.6472	16.6793	19.0307	18.9295	17.6078	21.0104	29.0314	21.5996	20.6549	14.4471	14.0734	22.6866	17.7065	17.4134	23.6403	18.4637	14.1227	17.119	14.3812	17.8012	18.8236	19.9169	20.5154	15.9624	12.5005	13.094	14.9804	14.546	23.899	23.1509	23.1044	19.4261	16.7513	12.78	15.1451	11.3419	19.3597	19.6345	23.8529	19.7266	19.0051	15.9127	14.9196	16.7186	23.5627	18.3083	20.9209	16.9007
FEM1B	100158096	81.5176	79.0496	73.7439	75.2054	61.6117	58.9588	57.1667	58.0556	102.382	101.484	122.551	120.022	67.4533	69.1084	73.9388	67.1486	63.9512	56.8614	49.485	52.8007	89.3824	85.5561	76.1572	86.0194	76.0352	60.0997	56.7506	61.5078	87.2326	80.6153	89.6607	107.482	61.989	57.8695	51.3509	60.4453	77.2249	79.4564	63.4419	73.517	65.7273	59.9805	55.8376	72.2944	79.0719	73.4207	78.3033	85.3119
ITGA11	100520350	1.01404	0.454889	0	0.292913	0.913465	0.185114	0	0.105364	0.284055	1.62493	0.545479	0.373582	0.441659	0.0389563	0	0	0.0921044	0	0.0693068	0	0.118387	0.104688	0	0.171638	0	0	0.54673	0.156409	0	0.14238	0.0656374	0	0.123854	0	0	0.108276	0.481319	0	0.209466	0	0	0.0696907	0	0.143384	0.0661874	0.160834	0	0
LOC110257006	110257006	0	0	0	0	0	0	0	0	0	0	0	0	0	0	0	0	0	0	0	0	0	0	0	0	0	0	0	0	0	0	0	0	0	0	0	0.0270691	0	0	0	0	0	0	0	0	0	0	0	0
CORO2B	100520530	1.80274	1.8701	0.805145	1.31811	1.22845	1.20324	1.50439	1.00096	1.21738	1.50675	0.945497	2.03772	0.0803016	0.973906	0.934115	0.254672	1.38157	1.16615	0.450494	1.28586	0.473549	1.02071	1.70128	1.14426	0.573418	0.719757	1.25748	1.01666	0.696932	0.256283	1.64093	0.483065	1.30047	0.874917	1.42413	1.08276	0.721978	1.80511	1.96374	0.864308	0.620069	0.836289	0.664733	0.688245	0.485374	0.723752	0.7007	0.923956
LOC106509078	106509078	0	0	0	0	0	0	0	0	0	0	0	0	0	0	0	0	0	0	0	0.241099	0	0	0	0	0	0	0	0	0	0	0	0	0	0.0312471	0	0	0	0	0	0	0	0	0	0	0	0	0	0
ANP32A	100155298	143.994	154.46	150.928	150.777	154.88	161.296	204.532	175.537	141.419	145.416	164.626	168.927	155.624	163.032	221.816	174.62	143.959	152.695	156.148	158.402	148.31	155.985	154.291	141.802	184.029	185.393	159.454	128.685	151.263	142.123	164.914	131.98	165.903	147.08	170.54	149.746	176.296	174.652	172.574	176.115	186.114	164.191	182.248	153.278	192.958	163.89	171.471	159.806
SPESP1	100415935	0	0	0.0365975	0	0	0	0	0	0	0	0	0	0	0	0	0	0	0	0	0	0	0	0	0	0	0	0	0	0	0	0	0	0	0	0.0273872	0	0	0.253349	0	0	0.0310035	0	0	0	0	0	0	0
NOX5	100156068	0	0	0	0.109842	0.125995	0.0308523	0	0.0526821	0	0	0	0.203772	0	0.0389563	0	0	0.0307015	0	0.0693068	0	0	0	0	0.114426	0.0764557	0	0	0	0	0	0	0	0.123854	0.0312471	0	0.0270691	0	0	0	0	0.186021	0.092921	0	0	0	0	0	0
LOC110261967	110261967	0	0	0	0.0366141	0	0	0	0	0	0	0	0	0	0	0	0	0	0	0	0	0	0	0	0	0	0	0	0	0	0	0	0	0	0	0	0.0270691	0	0.0316686	0	0	0	0	0	0	0	0	0	0
LOC102161781	102161781	0.225342	0.101086	0.073195	0	0.25199	0.185114	0.0320082	0	0.0405794	0.0295441	0	0	0	0	0	0.0424454	0	0	0.0346534	0	0.0295968	0	0.0250188	0	0.0382278	0.0830489	0.0273365	0.0391022	0.116155	0	0.0328187	0	0.0928906	0.0312471	0.0821615	0.0541382	0.0267399	0.0633371	0	0	0	0.0464605	0	0	0.110312	0.0536113	0	0.0384982
GLCE	100154444	15.1543	12.5347	10.3205	15.5244	15.7809	24.1574	13.9876	14.1715	10.3072	11.6108	15.8553	13.6867	16.783	18.8548	9.23336	13.9645	18.0525	22.1335	23.3564	23.5474	21.4577	19.3411	16.7626	17.4785	13.4562	16.6375	16.2379	13.6467	14.6065	14.3234	12.6352	13.9054	19.2284	20.3418	16.4597	22.3049	13.8513	16.3093	16.7311	17.1082	9.64207	11.3364	12.8515	12.1303	12.9727	15.4669	12.8629	14.8988
PAQR5	100521597	2.42243	3.63911	3.40357	3.99094	3.18138	8.17587	2.59266	1.42242	1.86665	3.04304	4.58203	1.73206	2.32875	4.71371	2.40714	1.44314	2.67103	2.51888	2.66831	1.84843	3.81799	5.70548	2.60195	3.03228	3.17291	3.9033	3.52641	0.938453	1.45194	2.59131	2.16603	2.58785	1.76492	2.1248	3.53294	2.13846	2.94139	5.70034	3.03725	1.62693	1.08512	1.74227	3.21288	0.946336	1.72087	3.40432	1.85185	2.92586
KIF23	100522116	6.6476	11.4228	12.187	10.2519	16.4739	16.9379	6.91377	18.5968	6.12748	4.60888	18.8736	7.43768	21.1996	27.8927	11.4968	33.7016	13.5086	21.4338	14.8663	16.676	10.9804	10.3641	11.8089	11.2137	53.3661	65.4425	43.6017	24.3607	12.6029	11.5612	9.91124	5.76228	28.3007	18.9357	18.4042	24.2268	12.1132	11.464	10.29	6.86362	61.7589	42.8133	42.8383	30.5982	11.7152	15.8153	11.7618	3.58033
LOC106509080	106509080	0.394349	0.202173	0.329377	0.915352	0.661475	0.339376	0.256066	0.316092	0.486952	1.0045	0.800036	0.407544	0.923468	0.6233	0.646695	0.594236	0.184209	0.62972	0.138614	0.482198	0.325565	0.575783	0.900677	0.114426	1.10861	1.10732	0.683413	0.860249	1.45194	0.797325	0.886105	1.06964	0.619271	0.249976	0.301259	0.378967	0.320879	0.44336	0.314198	0.330471	0.589066	0.627217	0.88631	0.54486	0.330937	0.643336	0.625625	0.846959
RPLP1	100170119	1691.76	1714.73	1855.38	1636.76	1511	1431.92	2091.8	1977.42	2973.01	3047.95	3578.31	3985.2	2904.91	2873.88	3869.96	2998.05	1843.32	1749.94	1605.25	1644.94	1695.54	1943.01	1878.89	1677.88	2441.34	2162.37	2329.18	2219.09	2416.18	2359.68	3237.83	2686.43	1966.87	1648.72	1840.12	1646.94	2148.55	2218.54	2085.36	2150.96	2220.47	2063.26	2476.72	2459.24	3118.33	2926.94	2689.24	2654.33
LOC100626276	100626276	12.6192	8.39017	8.16124	13.0712	14.9934	10.8292	11.587	11.3266	16.0694	7.7701	13.7097	20.581	26.7003	20.9974	15.4488	13.4127	15.2279	9.88893	7.06929	12.0148	15.0352	13.3477	10.2827	11.9861	23.5866	12.4573	8.74768	18.9255	26.6286	17.7974	13.5213	16.3552	11.9519	6.24941	7.0385	13.2368	18.0495	13.1108	9.92343	11.0835	22.0745	10.3607	10.5249	22.7121	24.4011	20.8816	14.2142	15.6687
LOC110261987	110261987	0	0	0.109792	0	0.0314988	0.0308523	0.0320082	0.0526821	0.243476	0.413618	0	0.033962	0.0401508	0.233738	0	0.0424454	0	0	0	0	0	0.0261719	0.0250188	0.0286064	0	0.0830489	0	0.0782045	0	0.0284759	0	0.241533	0	0	0.0273872	0.162414	0.0534799	0	0.104733	0	0	0	0.0369296	0	0.0882499	0.0536113	0	0
TLE3	100154048	297.17	280.565	262.77	300.199	293.758	283.656	298.413	295.704	294.728	284.864	318.596	334.763	302.255	285.394	359.993	310.997	280.796	259.398	251.445	243.108	269.627	263.866	271.279	244.299	251.004	246.932	280.5	242.356	291.927	314.175	309.841	282.11	278.115	277.786	299.561	259.349	233.627	264.876	268.247	258.53	314.065	334.283	304.115	306.699	279.796	291.833	299.549	311.489
LOC110261998	110261998	0	0.0505432	0	0	0	0	0	0	0	0	0	0	0	0	0	0	0.0307015	0	0	0	0	0	0	0.0572128	0	0	0.054673	0	0	0	0	0	0	0	0	0	0	0	0.0261832	0	0	0	0.0369296	0.0286769	0	0	0	0
[truncated: 26,064 more rows]
[truncated: 16 more columns]
