# Supplementary material for: Gene expression of peripheral blood mononuclear cells and CD8+ T cells from gilts after PRRSV infection
Source: Front Immunol. 2023 Jun 20;14:1159970. doi: 10.3389/fimmu.2023.1159970 (PMC10318438; doi:10.3389/fimmu.2023.1159970)
Supplement: Supplementary file 4 [file Table_2.xlsx]

## Sheet: DEGs of PBMCs_dpi 0 
Gene	Max group mean	Fold change	FDR p-value
SLPI	39.9117	13.2437	1.71839e-09
TAGLN	16.3124	11.4599	0.000176288
LOC780435	6.8428	8.60776	4.28745e-05
CLEC4E	8.60548	8.15385	3.08382e-07
TMSB15A	52.875	7.42637	7.0319e-16
PPBP	13.4793	7.12732	2.22798e-07
CALD1	4.70485	6.50132	1.40721e-12
LOC100158011	53.3382	6.46142	2.88434e-13
TMOD1	4.63498	6.02587	7.71437e-12
LOC100520680	32.1693	5.81338	3.3814e-10
CLEC1B	6.01274	5.77656	3.03051e-06
GP6	2.86372	5.7702	8.1057e-08
CLU	43.8289	5.58386	6.72431e-15
PDLIM1	20.2498	5.5113	3.66598e-09
TUBB1	18.5052	5.31193	1.21206e-10
DDAH1	2.31762	5.29889	4.57508e-07
MPIG6B	1.65631	5.08318	0.00145922
GP1BB	2.17812	4.89895	0.00211784
PDZK1IP1_2	4.52876	4.75997	0.00020835
CKB	49.2651	4.73419	7.99492e-11
TREML1	10.4892	4.72201	2.13845e-07
HBEGF	17.6397	4.61678	1.80815e-06
SLC6A4	1.65413	4.55191	3.94545e-05
MYL9	174.47	4.50216	3.03704e-11
TIMP3	2.86226	4.34108	3.71505e-05
FAM149A	2.35184	4.33917	0.000218392
SERPINE1	4.43062	4.31103	5.61163e-08
LOC100512873	63.1532	4.25436	4.28745e-05
NR4A3	4.31094	4.22067	0.00350567
ITGB3	5.36616	4.13571	5.12833e-06
SH3BGRL2	8.17579	3.88719	2.11652e-09
TGM3	159.332	3.86244	0.000132443
RBPMS2	1.65342	3.65763	0.00162231
FAM102B	7.77614	3.61661	6.32192e-07
TMEM40	1.68771	3.49332	0.00398554
LOC110257510	2.88404	3.40633	0.000163998
DUSP4	2.84244	3.34514	1.01053e-12
ITGA2B	7.47188	3.32288	4.42042e-06
ACER2	1.54555	3.22738	0.00736034
LGALSL	4.98017	3.20638	6.78138e-09
NMUR1	5.78877	3.18014	3.34018e-05
TP53INP2	10.5007	3.16944	1.12619e-07
LOC102161780	2.06091	3.107	0.00332233
LOC110260387	2.46316	3.09324	0.00450427
CDKN1A	19.4555	3.06696	5.73971e-12
FHL1	10.7096	3.05216	9.41761e-07
LOC110259674	3.70135	2.87888	0.00102691
LOC100516105	2.98331	2.74669	1.86793e-06
RAB7B	3.55981	2.74032	0.00550149
SRXN1	3.56716	2.72191	0.00605797
LOC106510299	4.91215	2.63201	1.73141e-06
SELP	2.30482	2.6062	0.00176559
FXYD7	10.7303	2.60533	0.000242649
PER1	28.0706	2.54092	3.96824e-14
NRGN	15.8504	2.53987	2.88262e-07
GNG11	15.6171	2.52497	0.000190955
ACTA2	4.69109	2.49898	0.00621001
PFKFB3	28.941	2.47643	3.77667e-07
PPP1R3B	1.6681	2.46737	0.000396679
POMP	3.58787	2.46653	1.28587e-11
SIK1	17.3534	2.45919	2.59161e-09
LOC110260188	2.29928	2.45703	0.000302452
YOD1	2.84476	2.44903	1.83977e-09
TOM1L1	1.76673	2.42957	0.00573577
LOC110256540	1.8516	2.40632	1.52032e-06
TRMT44	3.80096	2.38548	0.00018306
THBS1	70.3489	2.355	0.00678614
LOC102158714	1.74867	2.34678	0.00670168
IRAK2	10.5279	2.34073	5.88006e-06
LOC100519166	17.5892	2.30596	2.11652e-09
LOC100523672	3.67868	2.30232	0.000310708
FOSL2	33.871	2.26067	3.39872e-05
MTURN	1.71099	2.26004	0.00357812
SLA	28.7413	2.24313	1.36317e-07
ROGDI	6.83545	2.17843	6.6757e-07
VEGFA	4.81616	2.17323	6.32192e-07
PHACTR1	20.4876	2.14436	6.6757e-07
CREM	17.6115	2.13717	3.77983e-06
SLC16A6	9.90205	2.08932	2.21784e-06
THBS2	2.81928	2.08154	7.16941e-05
AMIGO2	10.6895	2.07661	0.000223644
TWF1	14.5781	2.07611	5.39361e-08
PDE4D	2.96747	2.05818	0.000105558
KCTD6	3.03574	2.05767	9.4518e-08
FBXO48	6.83214	2.05566	3.98379e-06
FAM46A	10.8903	2.02506	2.77807e-06
IRS2	9.87207	2.01908	5.09651e-06
SLC7A11	1.62719	2.01226	0.000890978
SMIM3	7.24356	2.00808	0.00102691

## Sheet: DEGs of PBMCs_dpi 7
Gene	Max group mean	Fold change	FDR p-value
ISG12(A)	37.4237	73.4921	9.71458e-41
SLPI	102.535	51.0664	1.06353e-32
LOC100512873	248.497	35.3523	9.3763e-59
LTF	4.16228	17.5332	3.90595e-26
MS4A7	5.34482	11.3377	0.000449678
OAS1	106.269	11.2251	6.95269e-08
FCGR1A	21.9396	10.1172	3.75716e-21
IFIT2	69.3458	9.00168	1.05433e-14
LOC110256045	2.25733	8.9486	1.48755e-05
SIGLEC1	8.37441	8.32608	7.41731e-14
RSAD2	63.4124	8.17062	7.8743e-23
OASL	4.94349	8.02267	1.89538e-07
IFIT1	215.491	7.7903	9.95694e-20
CLEC4E	10.4991	7.76301	9.29407e-08
LOC100151816	72.041	7.64934	1.45882e-21
S100A12	486.4	7.51605	1.30414e-26
GZMA_1	11.6439	7.41659	3.75738e-13
SLC2A5	2.16072	7.22938	2.7528e-12
IFIT3	112.426	7.10156	1.20138e-18
S100A8	188.738	7.00289	3.09811e-26
LOC780435	7.08481	6.93684	1.06442e-10
CXCL10	164.74	6.79426	1.09846e-07
ISG20	23.3443	6.4851	4.00802e-21
DDX58	23.8694	6.35737	8.98597e-22
LYZ	652.232	6.28405	6.90265e-34
LOC110256043	7.87672	6.19022	3.32097e-17
MX1	416.123	6.10205	4.48802e-20
IFI6	266.56	5.89953	1.12406e-15
HERC5	45.8762	5.39054	6.98401e-20
FAM111B	15.0543	5.37996	7.56898e-18
DDX60	8.90018	5.29481	3.47929e-35
S100A9	96.9976	5.29377	9.7195e-18
XAF1	84.5471	5.15851	8.20404e-15
LOC106510200	1.9354	5.14646	1.64744e-06
MX2	82.2311	5.09829	4.40562e-17
USP18	25.751	5.00145	8.50779e-32
GZMA_2	49.7286	4.97364	1.4069e-25
LOC110258690	51.5936	4.93617	3.8783e-07
LOC396867	8.42915	4.86176	9.05883e-06
LY6D	8.29188	4.68183	2.90258e-07
LOC100038329	248.839	4.53122	3.34926e-05
AQP9	3.70656	4.45433	2.00087e-06
LOC396866	2.24703	4.41792	0.000178971
HNMT	103.785	4.36265	2.2099e-13
S100A2	1.68727	4.32463	0.00623232
AXL	6.69505	4.28013	3.75072e-09
OAS2	165.261	4.27416	2.9629e-07
PLAC9	7.29144	4.25728	8.8314e-06
NFE2	18.8829	4.2117	1.02911e-15
EPSTI1	96.0698	4.131	5.35685e-23
FAM111A	43.2659	4.05254	2.24631e-14
MANSC1	5.837	3.927	6.40812e-12
ISG15	150.658	3.91575	1.76175e-17
IFI44	45.9116	3.84929	2.86283e-14
AMBN	6.59317	3.77624	1.23829e-08
DHX58	23.6114	3.76716	3.05433e-19
IRF7	55.4377	3.75827	8.68689e-11
NUDT7	3.74945	3.74559	2.27375e-05
GPBAR1	3.8532	3.74417	1.7144e-05
BCL2L14	4.85051	3.64139	1.39581e-07
RTP4	16.6435	3.60506	2.36498e-13
CMPK2	33.5244	3.58601	6.61153e-12
LGALS9	275.147	3.54668	1.0913e-13
MS4A4A	11.105	3.53426	1.6303e-11
SERPINB10	72.2811	3.51305	2.79953e-15
LOC110257911	24.1649	3.44676	0.00169323
IFITM3	542.249	3.3831	1.86293e-10
CLDN3	4.89459	3.36961	0.00105762
TFEC	5.10855	3.35107	1.08138e-12
ATOH7	3.43649	3.34442	0.00568088
CCR2	69.4978	3.34025	4.58191e-06
CCR1	41.6069	3.3331	1.09851e-11
NRG1	6.1927	3.33092	2.60262e-16
LOC100520491	65.5377	3.30372	1.59939e-11
ITSN1	4.42486	3.25213	2.14281e-09
GAPT	1.62039	3.21544	4.90982e-07
DTX3L	9.07101	3.20277	6.54125e-18
TNFSF10	48.6286	3.16915	1.42555e-12
LOC100157763	7.48357	3.16321	1.64744e-06
CLEC5A	3.03006	3.16205	0.00167798
CASP1	182.86	3.14829	8.33311e-08
PLBD1	487.676	3.14577	4.97596e-16
LRP11	4.76501	3.11083	7.62831e-06
AGRN	1.87943	3.09163	2.4941e-05
STAP1	7.68142	3.08869	3.34926e-05
HERC6	77.4781	3.08205	1.24076e-15
LOC102167466	13.8589	3.06509	0.000616545
JCHAIN	416.823	3.06096	8.48416e-09
LTB4R	2.59688	3.03656	9.67279e-06
ATP8B4	3.97065	3.01212	9.61984e-14
SPARC	3.34201	3.0107	0.00618921
LOC110256218	2.5568	2.99511	0.00560109
TOM1L1	2.50761	2.97631	5.06709e-07
KCNE3	5.06464	2.96686	0.000669186
ARL11	3.88923	2.95481	8.75943e-05
LOC110260307	5.63801	2.94167	2.90143e-06
GMPR	5.68659	2.94108	8.29496e-06
F13A1	273.696	2.94013	2.61316e-12
MORC3	13.6085	2.93543	2.97505e-12
TMEM254	6.52966	2.92391	1.76939e-06
BMX	4.88741	2.92115	2.27182e-09
BST2	79.7054	2.91325	3.65484e-11
LPAR6	5.96344	2.89405	1.24521e-11
LGALS8	19.2076	2.89238	7.38337e-09
CARD6	53.5351	2.89135	1.12893e-08
PLSCR1	18.9063	2.88453	1.34885e-15
AZU1	3.79347	2.87687	7.81554e-05
ETV7	3.06614	2.87421	7.4637e-11
LOC110258833	17.0109	2.87206	7.62831e-06
STXBP1	16.115	2.84314	2.50485e-05
ZBP1	20.284	2.83955	1.59739e-12
VCAN	44.8119	2.83041	2.04516e-13
DRAM1	6.07322	2.81621	2.50258e-05
LOC100519098	153.519	2.80854	2.61316e-12
GNB4	17.691	2.8024	2.94821e-08
MMP19	3.99078	2.7991	0.000121274
ALDH1L2	15.9973	2.79662	2.3839e-14
CCRL2	10.6782	2.78384	8.76286e-08
CXHXorf21	3.67398	2.78232	3.61894e-07
KLRD1	2.03571	2.77584	0.000870292
GZMB	18.9275	2.77514	1.15781e-06
RN5-8S	323.39	2.75812	0.00310544
LOC110258824	18.9771	2.755	1.11703e-06
LOC100519082	41.6582	2.75317	9.39953e-13
TNFSF13B	19.7027	2.7467	3.52633e-13
TMEM144	2.47802	2.74403	0.000309803
SEL1L3	8.39116	2.73645	0.000119786
LOC110261020	2.03264	2.73302	0.00344565
LOC100523789	1.82401	2.72306	3.20163e-06
SNX24	5.73539	2.70263	4.12965e-05
SOAT1	4.63926	2.6963	5.8018e-08
CRYBG3	3.70691	2.67705	2.946e-10
CEBPD	81.3303	2.67438	0.000499977
HMOX1	31.8977	2.66678	3.78406e-07
HK3	59.7595	2.65678	1.16093e-10
DSTN	2.68306	2.64265	0.000746762
LOC110256941	1.52046	2.64201	0.000846048
ASAP3	6.50022	2.61644	1.56458e-10
TLR8	16.9028	2.6121	4.86528e-08
LOC110259534	4.51809	2.60934	0.00694987
FN1	29.7597	2.60684	0.000155091
LOC100522887	70.0622	2.59693	1.12956e-10
MCTP1	2.60204	2.59175	1.58446e-05
NRP2	4.06581	2.58048	2.79627e-05
RNASE6	113.256	2.57851	1.84353e-13
SLFN11	6.74785	2.57678	8.73945e-11
CASP3	20.9979	2.57241	2.52028e-08
SLC39A8	14.8142	2.55084	6.54934e-08
HSP90B1	295.149	2.5466	1.80904e-11
MERTK	3.25754	2.54392	0.000525327
LOC110260994	12.3144	2.53729	8.65695e-08
LOC110256379	8.68114	2.52935	3.03562e-05
LOC100518417	9.33853	2.52618	0.000286726
TNFRSF17	11.4935	2.52575	0.000141095
TMEM47	2.27787	2.52148	0.00566337
EIF2AK2	14.5729	2.50978	1.85832e-10
LOC102161418	18.3607	2.4975	0.00120986
RNASEL	5.33984	2.47226	9.0747e-06
C2	57.1334	2.46567	1.15781e-06
QPCT	15.2206	2.45786	9.07575e-11
LOC110258835	23.2793	2.44817	5.88306e-06
RHPN2	2.70005	2.44477	0.000509439
CLIC2	20.6607	2.44094	3.12715e-06
STEAP4	24.389	2.44008	7.62883e-12
LOC100152327	1719.93	2.43845	0.000144914
ROGDI	4.63309	2.4306	3.30776e-07
PSTPIP2	94.3005	2.41811	1.16621e-08
PPA1	79.3835	2.41208	1.43121e-10
TSPAN13	27.6217	2.40796	2.2111e-08
ASAH1	48.319	2.40686	5.57864e-08
NAGK	18.0904	2.39867	1.63023e-07
THBS1	89.6546	2.39756	0.000312597
EHD4	29.8604	2.38811	3.87016e-10
C5AR1	65.4449	2.38744	7.82927e-06
IGSF6	36.5793	2.37357	2.42946e-07
FFAR2	3.09144	2.36688	0.000649675
ASRGL1	10.1022	2.35766	1.40931e-08
P2RY1	2.9125	2.35438	2.83841e-08
MCEMP1	26.833	2.35084	4.86528e-08
CTNND1	2.45079	2.34926	8.17823e-05
C10H9orf72	14.4186	2.34573	1.32593e-08
LOC110259329	1.91286	2.33616	0.000420731
ANXA1	606.603	2.32661	4.46948e-08
ANG	22.7064	2.31897	5.8819e-08
CNIH4	25.1889	2.3129	3.40281e-09
LOC733579	144.708	2.29477	4.59451e-10
CHPT1	63.9528	2.28046	3.27539e-05
PARP9	23.1432	2.27889	8.06919e-09
CYSLTR2	4.55771	2.27671	0.00210642
CHI3L2	3.44493	2.27255	0.00103766
RNASE4	19.1913	2.26814	6.78696e-05
B3GNT5	1.82555	2.26218	4.38119e-05
LOC100156248	5.15477	2.2596	2.89045e-05
IFIH1	29.5179	2.25835	4.22086e-08
THAP2	2.709	2.25515	0.000235457
FCN1	225.289	2.2432	7.11916e-10
LOC100511343	4.69092	2.23813	0.00891218
S100A6	486.711	2.23014	1.2374e-10
C3AR1	11.9779	2.23008	0.000105939
PILRA	102.243	2.22116	7.88921e-05
C1R	20.8711	2.21917	4.34362e-05
F5	20.9202	2.21913	7.25277e-09
SERPING1	58.6181	2.2124	1.98539e-05
TCEAL8	6.70367	2.2099	0.000621232
GK	2.32143	2.20797	6.34303e-08
LOC100519314	13.5353	2.20697	0.000168254
KDELC1	4.82078	2.20675	0.000229794
ADGRE1	4.20308	2.20666	5.43435e-05
TRIM14	14.4443	2.20633	1.93004e-09
SCARB2	28.4532	2.2044	5.1327e-05
SLC35G1	3.38924	2.19566	5.9573e-05
RMI1	2.46383	2.1931	0.000255696
ENTPD1	12.2106	2.19266	4.64878e-09
TNFRSF1A	45.5585	2.19089	4.46874e-05
PARP14	20.1817	2.18269	9.46452e-09
LOC102165485	24.1823	2.17675	0.000588098
LGALS3BP	91.2548	2.17436	4.17782e-06
LAP3	73.6642	2.16768	4.05992e-07
ADAP2	4.31529	2.15735	0.00687737
LCN2	12.6644	2.1544	0.00137945
EHHADH	1.98444	2.15231	0.00112271
LOC100511275	1.77895	2.15136	0.00394006
CHMP7	17.2956	2.14919	1.62843e-09
MRPL47	8.07295	2.14779	0.000185619
SLC16A1	15.1041	2.13743	7.21305e-10
HMGN5	2.34063	2.13374	0.000344567
FAM26F	6.66438	2.13154	0.00983473
STAT1	180.691	2.13013	1.57282e-05
ACER3	4.50757	2.12927	4.64008e-06
LOC100516420	4.20508	2.12885	0.00683488
MYCL	3.74208	2.12785	0.000382814
CMKLR1	3.60288	2.1217	1.05937e-07
LOC100626247	55.8794	2.11681	8.30311e-07
LOC106508719	67.3597	2.11552	0.00196165
CALD1	2.74734	2.11326	0.0061863
HEXB	80.2372	2.11291	8.85939e-07
UNC93B1	52.9914	2.11278	3.57796e-07
KYNU	3.46097	2.11191	7.01197e-06
THEMIS2	35.1966	2.10963	7.0015e-06
NXPE3	13.9905	2.10394	1.16797e-07
MZB1	35.3479	2.10111	2.04292e-05
TLR7	19.8722	2.09645	8.88018e-07
CCDC88A	12.6947	2.09082	2.32539e-07
RIN2	7.46211	2.08773	5.56406e-05
CD180	24.6721	2.08741	4.47951e-06
MFSD1	33.0854	2.08675	7.71992e-09
GIMAP4	943.077	2.07583	7.66283e-05
PRRG4	5.3921	2.0731	0.000260169
LOC110255360	43.1675	2.07214	1.05599e-06
SCPEP1	61.3147	2.06868	3.53365e-06
PLXNC1	42.5356	2.06412	3.41027e-09
LMAN1	30.7178	2.063	7.83995e-09
TMEM156	45.7819	2.05338	2.12455e-08
ZNFX1	29.3965	2.0512	5.30035e-07
LOC102163557	3.15406	2.04746	0.00708722
GNLY	737.341	2.04743	0.000629702
LOC100514951	77.8506	2.04594	3.93877e-06
PLOD1	3.64033	2.04404	0.000411949
NMI	43.0691	2.04361	4.7611e-07
CTNNA1	19.6512	2.04055	2.37338e-08
CIDEB	9.29772	2.02902	0.00461941
ZCCHC2	29.6798	2.02811	3.83016e-07
CRELD2	13.4495	2.02553	0.00180589
LOC110258822	21.1758	2.02439	0.00699511
P2RX4	6.57709	2.02238	0.00301102
DNAJA1	69.8482	2.02198	6.53962e-08
BAG3	9.82326	2.02037	3.73325e-06
TIAM1	7.13069	2.01742	2.88628e-10
PARP12	48.5487	2.01738	2.99801e-07
IFI44L	72.6952	2.0171	1.71505e-07
RBM47	2.29016	2.01435	3.75261e-05
GBE1	26.7092	2.01428	3.33869e-08
XG	4.90025	2.01357	0.00117995
GXYLT2	4.18538	2.01334	0.000405684
CHMP5	41.9226	2.01296	1.2692e-07
LTBR	15.2283	2.01284	5.99538e-05
GLIPR1	21.2948	2.00173	1.58446e-05

## Sheet: DEGs of PBMCs_dpi 14
Gene	Max group mean	Fold change	FDR p-value
LOC110260351	1.60969	67.551	3.38449e-05
SLPI	68.9578	24.1756	5.50459e-20
MS4A7	5.6109	23.0533	6.44477e-12
ISG12(A)	12.3766	19.2253	7.05495e-16
LOC100512873	209.273	18.0893	6.60645e-30
SNURF	4.56188	9.44437	0.000897173
LTF	4.73547	8.66157	1.07747e-16
GZMA_1	11.3951	8.21541	7.92154e-13
LOC110258396	2.70924	7.78911	0.00213029
RN5-8S	1199.7	7.52912	3.30066e-08
OAS1	76.1526	7.38097	1.00402e-07
LOC780435	6.62838	6.41506	6.69681e-07
SLC2A5	2.00493	5.68353	2.08092e-08
S100A8	240.495	5.55019	1.4747e-17
AQP9	4.1215	5.22177	2.79605e-07
S100A12	535.888	5.1446	2.22975e-15
CLEC4E	8.17471	5.04821	0.000380377
IFIT2	54.7766	4.93758	6.98025e-17
RSAD2	49.9114	4.8551	3.63441e-11
ISG20	24.1572	4.70075	1.07813e-16
LOC110258690	61.2434	4.7007	4.19909e-08
CXCL10	124.479	4.68371	8.5484e-10
LOC100151816	45.1581	4.64422	1.71556e-19
LYZ	702.55	4.4676	1.30828e-13
OASL	2.2832	4.40219	3.01541e-06
MX2	65.2552	4.33566	1.05538e-11
FCGR1A	14.7906	4.2886	6.91063e-07
LOC110256045	4.00934	4.2785	0.000500144
LOC106510200	1.5781	4.07716	0.000491826
DDX60	6.81614	4.03738	1.22214e-18
S100A9	121.03	3.94554	1.39292e-09
DDX58	17.9168	3.89199	1.32815e-11
GZMA_2	56.2364	3.72873	3.98335e-11
LOC110256218	2.54307	3.71051	7.7339e-05
LOC110256043	8.78091	3.65642	6.40195e-07
LY6D	7.68249	3.63981	0.00380163
KLRD1	1.74598	3.62798	1.58425e-06
ATOH7	9.7425	3.62372	0.00147797
MX1	330.403	3.60904	2.79251e-10
LOC110257911	56.3213	3.51239	0.000994809
USP18	24.3432	3.46799	1.11437e-14
CMPK2	33.711	3.44776	4.27518e-18
IFI44	49.4782	3.41304	1.45097e-24
LOC102158335	762.275	3.35992	0.00302712
IFI6	230.063	3.32248	5.84777e-08
GZMB	26.582	3.31564	3.06093e-06
IFIT1	144.941	3.29039	6.44894e-08
ETV7	3.35752	3.26666	2.30729e-08
IFIT3	81.2467	3.1849	3.93641e-10
HERC5	38.1638	3.06619	8.29639e-09
LOC106504325	50.482	3.05331	0.00668919
LOC100038328	31.8413	3.0237	1.35874e-09
LOC396867	10.1409	2.93015	0.00313418
CHI3L2	4.00511	2.92266	3.81388e-05
OAS2	132.704	2.86634	0.00148969
ANKRD22	2.59019	2.83218	0.000726238
EPSTI1	85.3061	2.81089	4.60601e-10
CLEC5A	2.4121	2.7974	0.00524591
DHX58	22.8616	2.78295	2.79251e-10
FAM111A	35.5985	2.76952	4.15717e-12
TFEC	4.42408	2.75862	1.5175e-11
ISG15	133.565	2.75552	0.000206133
HK3	71.6121	2.73477	2.99487e-13
FAM111B	11.8256	2.71796	6.66198e-08
LRP11	3.60873	2.70087	7.37557e-08
RTP4	17.3517	2.67904	2.78611e-05
CCR2	60.3888	2.67543	1.09489e-14
RHPN2	2.11707	2.66052	1.49579e-05
TNFSF10	45.0881	2.65948	8.09597e-16
XAF1	62.855	2.65678	3.78956e-07
MORC3	11.318	2.62691	3.83495e-12
B3GNT5	1.8998	2.62461	5.71057e-05
ZBP1	19.2545	2.62177	3.08624e-06
BCL2L14	3.91767	2.57831	6.16451e-08
PLBD1	498.857	2.57105	7.12807e-07
LOC396781	843.027	2.54026	1.35736e-09
CPT1A	12.0969	2.52883	4.65261e-05
HERC6	77.3527	2.51492	1.00648e-07
THBS1	78.3371	2.43684	0.000269152
TTK	2.03125	2.43598	3.08735e-05
SERPINB10	56.5176	2.4216	2.07731e-09
LOC110258215	6.41104	2.42153	0.00994814
MS4A4A	9.89791	2.40939	6.54106e-06
STXBP1	13.3164	2.39226	0.00277365
KIF20A	3.10569	2.37262	6.26307e-07
IRF7	48.5745	2.33381	8.87339e-07
SLFN11	6.62878	2.32841	3.63411e-12
LOC100519314	11.351	2.32492	0.00111368
MANSC1	5.12354	2.3216	0.00093085
SOAT1	4.48806	2.319	6.286e-08
LAP3	79.6518	2.31324	1.28183e-10
SEL1L3	7.75851	2.3067	0.00032841
CCR1	31.7516	2.30319	2.80644e-05
F13A1	242.125	2.30169	2.98624e-06
AMBN	5.4443	2.29233	0.00191043
LOC110258394	4.01042	2.29124	0.0023165
VCAN	37.4562	2.28404	0.000162269
ITSN1	3.07261	2.27713	3.01278e-05
GVIN1	13.0481	2.27523	8.965e-06
IFIH1	25.1588	2.26406	5.62831e-08
HNMT	82.2221	2.25331	3.67486e-05
ZNFX1	28.4786	2.24613	1.35782e-08
EIF2AK2	13.3752	2.24604	1.82428e-08
E2F8	2.82355	2.24296	2.94744e-05
LOC100519098	141.133	2.24122	9.60118e-09
LGALS9	230.654	2.23317	5.384e-05
PARP14	20.2962	2.22161	1.12054e-08
DTX3L	8.31908	2.20952	3.22353e-10
LOC110258617	2.37546	2.19746	0.00790618
PARP9	22.6338	2.19204	6.66177e-10
LOC110255360	47.2819	2.1769	2.4959e-08
KIF23	5.08555	2.16519	2.14057e-06
DRAM1	5.71048	2.15907	0.00615801
CASP3	17.8316	2.14935	1.36345e-07
LOC733579	140.882	2.14786	3.84152e-08
LGALS8	14.4035	2.14728	1.50766e-09
TMEM254	4.84835	2.14302	0.00267447
LCN2	15.6249	2.13736	0.00304302
ESPL1	1.50684	2.13256	0.000402345
FAM26F	8.62908	2.12591	0.000661077
NFE2	18.9435	2.11978	0.000125537
CHEK1	1.77271	2.11306	0.00716454
KIF11	9.08998	2.11082	6.30326e-09
NOD1	4.51338	2.11056	4.09661e-05
DLGAP5	8.00639	2.1067	3.42958e-06
IFITM3	482.055	2.10422	3.12418e-07
HMMR	3.21866	2.09956	4.57058e-05
SLC39A8	13.0861	2.09899	3.16042e-08
RMI1	2.77048	2.09858	0.000753651
PLSCR1	15.8853	2.09722	3.73923e-07
ALDH1L2	12.3684	2.06224	1.00796e-06
ROGDI	5.04034	2.05919	6.22057e-06
POLE	2.45738	2.05902	3.9938e-05
E2F7	2.47308	2.05005	6.18083e-05
LTB4R	2.39822	2.04976	0.00107296
LOC100155195	60.7786	2.04663	2.10844e-09
TLR8	14.5336	2.04131	4.39846e-06
FXYD7	8.93739	2.04112	0.00419851
RNASEL	4.48821	2.0367	0.000625479
STAT1	181.254	2.02861	5.13115e-06
GINS1	7.3513	2.02669	0.00545356
PSTPIP2	87.3314	2.02509	3.22683e-05
MFSD14B	17.7585	2.01905	9.60201e-08
MASTL	2.15134	2.01751	0.00458846
TNFSF13B	15.2786	2.01557	4.13019e-06
MCM10	2.03116	2.01501	0.00076192
BUB1B	6.00204	2.006	4.77429e-06

## Sheet: DEGs of PBMCs_dpi 21
Gene	Max group mean	Fold change	FDR p-value
CD5L	2.98175	2850.14	4.15425e-05
CCL2	160.26	480.546	1.01101e-34
CTSL	44.6873	444.229	1.18648e-29
PRG4	5.49139	240.945	2.62515e-15
KRT8	5.06159	149.741	8.02435e-12
SAA3	10.8821	105.114	9.23198e-12
CXCL13	2.87875	101.779	6.45362e-09
C4BPA_2	14.0872	82.051	3.81615e-12
ISG12(A)	10.1455	75.2292	7.77943e-20
CAV1	6.85215	74.4379	9.12953e-11
TNFAIP6	1.79517	69.8712	1.10107e-07
DKK3	1.91086	66.8765	1.52537e-09
VCAM1	19.0602	65.8206	4.83141e-16
SPP1	34.1999	57.4225	1.44092e-15
KRT19	5.57793	50.1582	4.94324e-08
SERPINH1	2.18562	49.8873	8.11299e-08
POSTN	1.84572	47.3598	1.44186e-07
CNN3	2.85973	46.1612	2.00397e-08
IDO1	14.1023	34.7206	1.56137e-11
PDPN	1.84513	32.4814	1.08778e-06
CXCL9	4.32946	30.8979	2.54721e-08
TM4SF1	3.22923	27.8977	2.32302e-10
SLPI	55.9398	27.3556	9.68568e-17
MS4A7	23.2031	26.6236	1.71116e-08
C1S	2.57546	25.5063	9.35238e-11
CD209	1.87171	23.682	3.00996e-05
SPARC	7.95173	23.0693	5.53042e-08
COL1A2	3.76976	22.879	2.71614e-05
LIPG	1.60837	22.1441	2.75766e-11
MARCO	5.62461	21.969	3.66049e-06
TIMD4	7.06818	18.7713	6.88801e-06
LOC100624077	19.6209	18.2795	3.2175e-07
MSR1	5.38499	16.7843	1.01542e-12
ADIRF	3.15683	14.3985	0.00082798
SOD3	3.70425	14.3022	8.19131e-07
COL1A1	4.14468	13.4054	0.00358143
MMP14	5.29535	13.2737	9.76554e-09
APOE	21.1502	12.4684	5.00728e-10
COL3A1	1.6811	12.3182	0.00178526
C4A	3.06332	10.2759	8.02435e-12
LOC100512873	103.987	9.92362	2.07154e-08
C1QB	31.8423	9.87215	0.000111507
C1QC	26.1012	9.86491	0.000293594
ANXA8	2.16823	9.27313	5.23193e-06
RGL1	2.7123	9.00089	2.3764e-09
SDC2	20.8704	8.90913	8.35935e-08
GZMA_1	15.1618	8.85665	1.51965e-17
SLC2A5	4.99744	8.81102	1.52537e-09
LOC780435	7.4234	8.56627	1.08778e-06
VSIG4	10.1874	8.52496	6.53428e-07
C1QA	7.69783	8.27552	0.00493666
MRC1	3.12913	8.13974	1.93297e-07
LOC110258690	101.168	7.72226	1.1056e-10
CXCR6	2.71155	7.2959	0.000195326
S100A2	4.56826	7.24821	0.000424429
CLEC4E	10.2726	7.15404	9.29688e-06
TFPI2	2.12988	6.92073	0.00441779
OAS1	44.3702	6.5676	6.68322e-05
LOC396781	2095.04	5.83	5.37697e-22
C3	11.5906	5.76286	1.12368e-07
GPNMB	10.9449	5.65725	1.28084e-06
LCN2	41.6296	5.38611	0.00305679
OASL	3.01904	5.36529	9.32064e-06
CCL8	128.453	5.28979	6.46589e-06
CXCL10	64.7162	5.27756	1.91856e-06
CRABP1	1.72878	5.0339	0.00873427
DAB2	3.08467	5.03014	1.73595e-07
NR4A3	4.1967	4.79584	0.00396167
MERTK	6.28714	4.67837	6.55204e-05
S100A8	418.339	4.6661	0.00756518
PLA2G7	9.40172	4.22715	5.90017e-05
HAVCR2	1.91	4.17984	5.06414e-07
LMNA	10.8429	4.13414	1.88827e-09
CTTNBP2NL	2.28345	4.05084	0.000729701
IFI6	135.112	3.97698	1.18578e-08
FCGR1A	9.33542	3.89791	0.000297605
AMBN	8.44843	3.88086	6.45203e-06
SIGLEC1	4.05744	3.8412	0.000204211
EPB41L3	1.71729	3.72116	0.0038132
FAM26F	15.7493	3.68186	0.000132801
RN5-8S	445.737	3.60943	0.00279086
CPQ	2.00991	3.59372	0.00441779
ADGRE1	7.93798	3.55605	0.000462651
LOC110259982	2.25884	3.5411	0.00554902
LOC110258698	5.90971	3.53927	0.00133218
ISG20	13.0892	3.42647	3.20689e-06
TMEM144	3.3704	3.41626	0.00031086
NUPR1	3.56073	3.33751	0.00244424
LOC110258384	12.0705	3.33127	0.000302924
ISG15	79.55	3.30678	4.3944e-08
LOC110256043	7.85881	3.29777	0.00346585
AXL	3.7692	3.24868	0.000284216
LOC100514068	5.6148	3.24015	0.000846845
DSTN	3.83581	3.20001	0.000317249
FABP5	34.8858	3.19846	1.96959e-06
STXBP1	14.1616	3.16995	0.006467
GZMK	40.1426	3.14315	4.63259e-11
CLDN3	3.8043	3.13926	0.00581653
PLAC9	5.9216	3.09799	0.00436629
EGR3	4.23597	3.08801	0.00255376
BST2	82.4084	3.02701	8.15079e-08
LOC110258349	90.5742	3.02386	4.34475e-06
TMEM254	6.88905	3.01965	5.4944e-05
LOC110258825	42.2694	2.95421	1.51742e-11
LGMN	139.983	2.95089	0.00238667
LOC110258663	21.1185	2.93647	1.13124e-07
MS4A4A	10.209	2.90771	0.000158405
LOC110258835	46.1537	2.90174	1.45305e-06
USP18	14.4385	2.88325	5.23193e-06
GZMA_2	68.1572	2.77136	0.000888681
LOC100524972	9.28	2.74269	0.00393275
ABCA1	3.01117	2.72815	0.000264799
LOC100151816	24.9122	2.71956	0.00566139
C3AR1	15.6335	2.64528	0.00912815
LOC110258394	5.22971	2.60489	0.00947797
DUSP5	39.0328	2.58133	0.000298222
RAB7B	2.87583	2.57684	0.0088365
CD68	65.3836	2.56543	0.000453383
FXYD7	9.73387	2.55903	0.00228625
HERC5	20.074	2.54705	0.000193816
MX1	167.144	2.54254	0.00189253
ATP1B1	18.1061	2.42411	0.0053203
PRR11	6.06342	2.41193	0.00134738
LGALS9	170.171	2.40928	0.000750612
KIF23	5.53767	2.36501	6.88801e-06
CDT1	5.11266	2.3584	0.000463328
ISYNA1	2.49345	2.34223	0.00376702
LOC110258383	47.3153	2.33648	0.000362978
KIFC1	3.44822	2.33275	0.000138072
IFITM3	407.377	2.33186	0.00171439
LOC100125542	95.327	2.32157	0.000460537
DHX58	12.8173	2.32127	0.000675691
PLAU	5.39569	2.28733	0.00619479
KIF20A	3.28353	2.27991	0.000440168
DUSP4	2.67201	2.27163	0.00284167
TP53INP2	2.87723	2.26504	0.00219533
TTK	1.89164	2.25317	0.00111743
E2F8	2.58287	2.23525	0.000948551
FAM102B	5.38786	2.21775	0.0018741
LOC110258818	28.7966	2.20017	1.89691e-06
LOC102167466	12.6412	2.18512	2.13037e-07
MELK	3.42422	2.1742	0.00551642
CDCA8	8.00883	2.17184	0.00109201
UBE2C	37.5551	2.17138	2.28214e-05
LOC445536	53.1712	2.16958	0.00759993
MASTL	2.24557	2.14671	0.00665555
ROGDI	5.78346	2.14514	0.00574254
P2RX4	7.11477	2.13722	0.00695464
XAF1	33.9489	2.13694	0.00318207
SLC11A1	59.5996	2.12996	0.00985987
CCNF	2.46417	2.1116	0.00764393
C1R	22.7983	2.10876	0.00566139
LOC100038329	105.187	2.10857	0.00171439
RSAD2	19.2508	2.10013	0.0040424
GINS1	6.65931	2.0994	0.00410211
LOC102167597	16.0098	2.08881	3.06358e-05
DLGAP5	7.58855	2.08837	0.000362978
FABP3	42.5681	2.08763	0.00294237
LOC110258838	31.4518	2.08724	0.00364983
ESPL1	1.52229	2.08305	0.00268328
SIK1	11.2732	2.07007	0.00294237
BUB1B	6.40223	2.05998	0.000292175
CDC20	7.83935	2.05611	0.00116128
LOC100152327	1671.96	2.05177	0.00130286
IFI44	25.8264	2.04337	0.00865022
LOC110258179	24.939	2.03742	0.00098793
CCNB1	13.3991	2.03008	5.93843e-05
E2F7	2.24894	2.0175	0.00310233
SCARB2	25.5753	2.01368	0.0087372
CCNB3	1.96577	2.01186	0.00892103
CD8B	24.3845	2.01062	0.000948551
CDCA5	2.00792	2.00469	0.00526359

## Sheet: DEGs of CD8+_dpi 0 
Gene	Max group mean	Fold change	FDR p-value
PDZK1IP1_2	1.88222	66.99	2.26014e-06
SLPI	4.40141	36.1606	6.34576e-06
LOC100512873	6.6768	24.8551	3.97232e-08
PDLIM1	6.72787	22.3415	5.72845e-09
CLU	14.9968	17.0151	1.52566e-12
TAGLN	7.51129	15.8794	2.97754e-06
PYY	1.51676	15.8683	9.4797e-05
LOC780435	7.60602	15.8358	5.36699e-07
TMOD1	1.898	15.1372	7.6925e-08
LOC100158011	20.4019	14.6193	5.70486e-09
TUBB1	6.59137	14.4775	5.73863e-08
TMSB15A	19.3683	13.7605	2.37339e-08
LOC100520680	13.5002	13.5912	8.77966e-08
CKB	17.8289	13.4071	4.44023e-11
TREML1	3.9826	12.5425	2.84032e-06
CLEC1B	2.30856	10.0011	0.000405285
CALD1	1.65476	9.50433	9.35271e-06
LCN2	7.69919	8.16532	9.44882e-09
FHL1	3.68712	7.92592	9.78596e-08
CDKN1A	3.75714	7.76254	3.05365e-09
SERPINE1	1.68082	7.34871	1.53217e-05
TGM3	21.3944	7.28768	9.26568e-05
LOC102165571	1.59888	6.41234	6.57302e-07
PHACTR1	3.80943	6.23983	2.94652e-08
GNG11	4.04711	6.17219	0.000953154
LOC102164513	1.55716	6.13539	0.00352288
SIK1	7.79943	5.60834	1.37062e-09
MYL9	67.3703	5.46873	6.45048e-08
HBEGF	2.18575	5.43011	0.00145581
LOC110257510	2.9359	5.32397	1.66715e-10
SLC40A1	2.35649	5.27081	0.000953154
NRGN	4.52287	5.16883	0.000783646
THBS1	9.44029	5.03573	0.000275485
PTI	6.6338	5.00175	0.00285727
TUBB6	2.18451	4.77059	0.000188205
F13A1	23.7304	4.63399	4.37148e-05
SH3BGRL2	4.18935	4.21568	2.73644e-05
CREM	16.062	4.18911	2.35725e-09
LY49	1.72695	4.06086	0.00716694
CD83	3.39814	3.91552	0.000451768
IFNGR1	13.3988	3.87304	2.9886e-10
C9H1orf186	8.21289	3.62598	4.96551e-05
SOX13	3.3475	3.61871	0.000557602
F5	3.28284	3.55833	0.00133236
CD163	2.99669	3.51197	0.0061126
ITGB3	2.17746	3.44894	0.00437239
TP53INP2	2.51138	3.38606	0.00048675
FOSL2	7.62815	3.38151	1.39019e-05
IL10	3.08695	3.30143	0.0019064
ITGA2B	3.85478	3.25991	0.000449461
LOC100511639	15.6639	3.20737	0.000242548
PLK3	20.5769	3.14017	3.44527e-07
NMUR1	13.9048	3.10482	0.000112033
DUSP5	24.1159	3.05498	2.84032e-06
IRS2	2.64222	2.96648	0.000325295
PER1	9.11685	2.86978	4.24241e-08
RGS2	71.1226	2.81848	1.40981e-11
ECM1	6.33352	2.79298	0.00536942
LOC100627879	11.8537	2.79292	0.00211548
DUSP4	1.82526	2.75148	0.000927094
LOC100519166	23.9058	2.66835	5.91036e-12
FCER1G	77.1523	2.65868	0.0010335
CSF2RB	7.75406	2.61284	0.00523076
PDE4D	7.57965	2.606	2.51033e-07
LGALSL	2.13393	2.6039	0.00449421
PLBD1	19.1858	2.58995	0.00625271
DNASE1L2	3.42453	2.55815	0.00444966
MS4A2	3.74312	2.54891	0.00915324
INSIG1	7.17511	2.54116	0.000557602
POMP	2.53691	2.53441	8.52389e-05
LOC110260188	4.0554	2.53042	0.00276553
NR4A2	19.1391	2.5264	0.000687176
LOC110256540	2.20187	2.51514	0.00016901
COQ10B	20.1632	2.49676	2.60451e-08
SLC16A6	5.01173	2.43493	6.90535e-06
TRIB1	5.60252	2.38755	0.00232989
LOC102160313	10.6725	2.38235	7.59953e-05
RGS1	213.58	2.37158	1.51031e-06
ARL5B	5.84193	2.3644	7.53697e-07
PRDM1	5.20002	2.32646	0.000375248
TGIF2	4.10195	2.28838	1.88874e-05
EMILIN2	9.81547	2.27389	0.0081036
REM2	1.88565	2.26529	0.00203552
NFIL3	13.4814	2.22931	0.00146114
LOC100516105	2.85201	2.2267	0.00217793
PTAFR	3.7794	2.22368	0.00156454
ARRDC3	128.384	2.18179	5.20214e-07
PFKFB3	14.3173	2.15745	0.00135774
MAP4K5	2.35822	2.13018	0.00048675
TRMT44	3.57078	2.12428	0.0012258
RNFT1	8.13532	2.12374	0.00121262
TNFAIP3	101.053	2.11771	0.000369205
PLEKHF2	18.0437	2.11476	1.78803e-08
ZBTB10	3.20167	2.10962	1.06782e-05
FBXO48	5.07514	2.10176	0.00184518
STK17B	338.949	2.05849	6.8883e-05
KCTD6	3.3233	2.04791	0.00146041
GPR183	17.5835	2.01804	0.00162297

## Sheet: DEGs of CD8+_dpi 7
Gene	Max group mean	Fold change	FDR p-value
SLPI	1.75821	350.27	0.00133007
LOC100512873	2.95307	24.541	2.17019e-10
PPBP	4.72761	16.8148	1.16327e-06
NUPR1	3.39444	16.7584	1.92779e-06
COL1A2	5.15925	14.2239	4.72721e-07
CALD1	1.96573	12.3305	1.25941e-08
TMOD1	1.57256	12.1705	1.50364e-11
OAS1	2.42164	11.8192	3.71386e-07
FSTL1	2.72659	11.6558	2.69981e-05
LOC100158011	16.0245	11.5215	2.36163e-09
TMSB15A	20.8696	10.8202	9.91929e-09
LOC100520680	10.1117	10.6072	2.71402e-07
COL1A1	9.8144	10.3436	1.38816e-05
GZMA_1	102.138	10.3367	3.54676e-21
PDLIM1	6.90387	10.2352	5.54538e-09
GZMA_2	225.8	9.88922	1.15454e-34
CLU	15.7053	8.85917	1.33152e-06
FHL1	3.21319	8.49968	2.873e-10
DCN	6.82066	8.44493	0.000967803
SPARC	5.57416	7.98971	2.38286e-05
TREML1	2.85054	7.95892	0.000369342
LOC100154508	2.75224	7.60444	0.000547097
GNG11	3.80143	7.39102	1.45774e-06
LOC780435	5.23936	7.26693	0.000170196
SLC40A1	2.56748	7.12608	2.02697e-10
TUBB1	5.08204	6.9362	5.42526e-06
PI16	1.66301	6.79927	0.00418607
RN5-8S	1089.11	6.76808	1.11303e-08
LCN2	6.66677	6.61616	8.2512e-08
GPNMB	2.27565	6.59971	1.0506e-05
LOC102161782	5.31313	6.21562	8.90328e-05
DLGAP5	17.1946	6.09705	9.13828e-23
CENPE	8.97267	6.07438	1.15093e-35
CXCL10	4.22434	6.06209	2.83385e-06
CLEC1B	2.28477	5.95448	0.000157868
DEPDC1	2.9414	5.92955	3.46054e-15
IFI6	73.147	5.76479	1.67083e-13
COL3A1	3.65755	5.64195	0.000715123
HERC5	16.3241	5.53144	1.50042e-16
PCLAF	50.7036	5.49597	6.088e-18
SGO2	4.65311	5.37817	1.05804e-14
PBK	4.60346	5.36645	2.38636e-10
CCNB3	4.51582	5.34326	4.72242e-16
MX1	94.6246	5.31155	4.82296e-25
NDC80	9.56809	5.27462	6.63827e-15
KNL1	3.73147	5.26138	1.24392e-20
SH3BGRL2	4.59965	5.19062	4.61512e-08
MFAP5	2.54186	5.11179	0.00300451
LOC110261668	5.2049	5.09103	4.3763e-05
PTI	3.48332	5.06298	8.90328e-05
CENPF	7.62903	5.03247	1.69179e-26
LOC100154071	4.38737	4.97733	0.00283327
MELK	7.38657	4.97688	2.46468e-15
TAGLN	4.24742	4.96364	0.00608599
IFIT3	16.1019	4.96254	1.41319e-19
SGO1	6.25959	4.93898	3.55812e-16
HMMR	5.40249	4.92149	7.45217e-17
LOC110261661	2.83764	4.91157	0.000575373
CDK1	3.38001	4.90003	9.45141e-18
F13A1	13.9569	4.871	1.62079e-12
CENPA	10.6612	4.81338	5.59655e-14
KIF15	7.6543	4.79388	5.73421e-20
KIF23	9.44852	4.77907	1.24278e-16
CKB	12.5611	4.77132	2.13392e-07
HNMT	1.9402	4.76437	1.96024e-05
CCRL2	1.82366	4.75916	2.03752e-08
TOP2A	31.2077	4.75632	4.06315e-22
KIF11	16.9564	4.71987	9.91434e-20
BUB1	11.604	4.69468	2.03154e-19
RSAD2	17.0823	4.62699	2.81115e-20
KNTC1	2.21922	4.61915	9.78898e-19
ATOH7	8.49164	4.58029	1.0156e-05
LOC102723301	44.2006	4.56937	4.68036e-07
BUB1B	10.7055	4.56626	4.33991e-19
ESCO2	2.69137	4.56173	1.6661e-13
DEPDC1B	3.6664	4.53159	5.51673e-10
ASPM	2.65458	4.52293	8.05935e-15
PLK4	3.59192	4.50219	2.34612e-17
GEN1	1.75036	4.49953	9.05619e-09
PRR11	8.65236	4.46226	3.55359e-13
LOC106504325	58.7957	4.46126	9.67323e-05
TPX2	27.9238	4.35886	2.66123e-19
LOC100158117	5.21116	4.34541	0.00538601
TMEM254	1.80252	4.32101	1.11392e-05
LOC100157763	8.08082	4.30972	2.38503e-06
MKI67	21.0309	4.30649	9.48947e-17
NUF2	16.4043	4.30548	1.1083e-16
CCNB1	21.1938	4.29455	2.45133e-18
KIF20A	5.73667	4.288	2.53078e-15
DTL	3.15669	4.26079	2.39571e-08
ISG20	6.94558	4.25513	4.58785e-07
LOC110257911	49.5326	4.24719	1.20663e-05
HMGN5	2.97614	4.23355	1.89043e-09
CDCA8	13.7246	4.22479	4.75693e-14
NCAPG	8.62114	4.21815	7.53718e-19
TTK	3.42406	4.21417	1.84667e-09
E2F7	3.89311	4.21022	1.65053e-15
SPAG5	6.93497	4.16822	1.23926e-18
TPM4	51.2383	4.15384	1.79991e-20
SMC2	22.0555	4.11204	3.20893e-19
ERCC6L	2.23817	4.08768	3.91591e-09
CDC25C	3.62067	4.0718	2.2287e-07
RRM2	33.3009	4.03692	1.04011e-14
MX2	7.70983	4.02709	2.13392e-07
CCNB2	14.3835	4.01038	5.14924e-12
POLE2	6.29254	3.94182	2.17597e-10
NEIL3	1.73059	3.94154	1.17316e-05
CKAP2	7.22627	3.91509	3.95834e-13
IGF2BP3	2.644	3.89544	1.0937e-09
LOC110261664	5.01212	3.8792	0.00425852
KIF4A	8.12812	3.87672	1.32836e-15
CDCA2	1.74814	3.86744	9.57125e-12
MASTL	3.65727	3.85716	2.54375e-10
HERC6	36.4029	3.85641	1.98354e-28
LOC102158335	674.347	3.85003	0.000139546
PARPBP	2.3181	3.84377	6.71428e-08
SHCBP1	9.41107	3.82443	2.86309e-14
ASF1B	24.7824	3.80146	1.98711e-13
SERPING1	3.46386	3.77614	0.000362963
CKAP2L	1.79536	3.75677	2.42483e-09
NCAPH	17.3637	3.75536	1.28191e-13
SPC24	18.9512	3.75119	1.43397e-08
CIT	3.35824	3.73343	5.09949e-14
CENPN	7.09413	3.7173	1.4404e-09
GINS1	10.2242	3.69872	1.22946e-09
CDKN3	6.92039	3.69289	5.77517e-08
CDC6	2.85279	3.6637	7.24108e-10
FAM72A	1.57942	3.62756	8.36991e-06
E2F2	7.2326	3.62344	3.57487e-10
CENPU	9.37547	3.60631	5.5024e-10
LOC100512420	3.37575	3.57859	0.00194072
SPDL1	3.21453	3.57221	1.45362e-08
LOC110261669	7.28574	3.57204	0.00778807
LOC100156932	7.6498	3.55996	0.000527616
DCK	2.92344	3.54463	3.50073e-14
ESPL1	2.65346	3.54306	3.00436e-09
LOC110261483	153.9	3.53415	1.7481e-10
FABP3	65.8091	3.50642	9.23142e-11
APITD1	4.47153	3.50278	5.95736e-10
MTBP	2.25897	3.4949	3.58279e-08
CCNA2	27.6926	3.4916	7.47709e-16
LOC110261671	5.9616	3.46283	0.000866604
NEK2	4.81917	3.45799	1.43464e-07
MCM6	60.114	3.45341	2.03818e-18
USP18	11.8015	3.4499	1.85441e-14
E2F8	4.72972	3.44887	1.76289e-08
UBE2C	36.7813	3.4214	5.14924e-12
LOC110261666	6.25429	3.39028	2.36059e-05
POLE	4.2842	3.38389	2.61631e-09
GZMB	80.9466	3.38237	7.05113e-20
IFI44	21.8606	3.3727	4.35977e-13
SKA1	3.9918	3.35833	2.47228e-05
HMGB3	2.02878	3.34423	3.40413e-06
CDC20	11.8543	3.32495	8.0378e-10
RMI1	3.52593	3.31159	6.76493e-08
LMNB1	92.7665	3.28356	8.52508e-16
MYL9	46.6068	3.28181	1.35527e-07
ORC1	9.92615	3.28062	4.46982e-11
CEP55	5.29428	3.27451	1.33107e-08
SERPINB10	1.89059	3.26912	0.00189801
RN18S	19552.3	3.26403	0.000329306
S100A12	7.69838	3.25428	0.00791474
KIF18B	3.07176	3.24352	1.181e-06
BIRC5	22.3201	3.23008	2.88071e-11
MCM10	3.09982	3.21141	1.36917e-08
CHEK1	2.48608	3.19711	2.55597e-06
CCNE2	5.76152	3.19517	1.3254e-14
KIF18A	2.01294	3.18361	4.36172e-07
BARD1	1.54374	3.1806	1.33152e-06
CDCA7	17.8903	3.17798	1.06082e-09
CX3CR1	9.94653	3.17128	5.72176e-14
CCNF	3.866	3.1611	5.84987e-08
HJURP	2.80688	3.16042	4.21771e-06
CMPK2	13.5891	3.15223	3.26298e-09
KIF2C	5.36928	3.14649	9.35124e-08
BRI3BP	5.60283	3.13378	1.8437e-14
BRCA2	2.0234	3.11345	1.04919e-13
KIF22	17.9785	3.08868	3.52042e-09
LOC100151816	5.74778	3.08294	2.38654e-05
CENPT	3.47522	3.07632	2.94894e-05
ATAD2	8.92621	3.05774	2.7384e-16
CHAF1B	3.70537	3.0223	2.31495e-06
PLK1	14.5343	3.00584	2.54375e-10
FANCD2	7.74169	2.9499	5.46606e-15
F5	2.60822	2.9484	8.37016e-06
TICRR	2.15475	2.92529	3.29973e-06
ZGRF1	1.68403	2.92289	3.50045e-08
ATAD5	4.44851	2.91051	2.39457e-13
IFIT2	5.52072	2.9006	5.36601e-07
CDCA3	9.86895	2.9002	1.10799e-07
KPNA2	37.4999	2.89526	1.69615e-11
FOXM1	3.82906	2.87168	1.49952e-06
SKA2	7.25031	2.86414	1.79054e-14
EXO1	2.41936	2.86306	6.78786e-07
LGALSL	2.11031	2.86306	1.81096e-05
MCM3	28.1623	2.84044	3.94724e-10
CTLA4	3.74527	2.83869	0.00430832
PDXP	1.67928	2.83712	0.000802816
KIF20B	7.72162	2.83247	1.51564e-15
RTP4	8.72374	2.79778	6.75181e-13
MCM4	48.0734	2.76872	4.11983e-12
TRAIP	2.64316	2.75361	3.50737e-05
AURKA	7.23518	2.75333	2.66845e-08
ECT2	5.16985	2.74208	4.43889e-08
RAD51	4.2995	2.74103	4.80155e-05
STMN1	124.394	2.72517	4.77071e-13
DUT	90.8782	2.72371	2.1112e-11
HACD4	2.02722	2.72266	2.14226e-05
EIF2AK2	9.16417	2.71737	1.02405e-16
KIFC1	4.22705	2.71453	5.07577e-06
H2AFZ	95.0859	2.69525	6.82331e-11
TK1	19.0653	2.68138	8.35512e-06
CDT1	8.05428	2.66653	1.63239e-05
MRPL47	8.25243	2.65559	5.65432e-08
RAD54L	2.846	2.65517	0.000332819
DDX58	4.61652	2.6461	3.73881e-14
STIL	2.64603	2.64117	1.43603e-11
MND1	7.32346	2.62955	1.42307e-05
TROAP	2.0945	2.61264	0.000443048
IFITM3	83.5971	2.61132	3.67996e-05
PRC1	2.35293	2.6019	9.64517e-06
CDK2	7.96353	2.59861	1.06794e-07
SFXN3	2.95036	2.59687	0.00134254
LOC110260298	3.60176	2.5959	7.49749e-05
CCNE1	5.53395	2.59042	5.81602e-09
LOC102168033	4.95947	2.5836	4.88744e-05
HAT1	39.9052	2.57686	2.23584e-11
AURKB	4.63577	2.57407	3.63593e-07
TCF19	4.67312	2.57128	0.000117686
SUV39H2	1.55048	2.56869	0.000264513
PCNA	157.152	2.56494	3.71266e-12
DHX58	10.4081	2.54998	3.07566e-07
CLSPN	12.8466	2.54576	4.48946e-12
MAD2L1	17.212	2.54053	9.25567e-07
TUBB	220.305	2.53588	1.51986e-07
GSG2	1.83437	2.5233	0.00115429
LOC102166863	3.60856	2.50929	0.00091113
EMP1	6.34978	2.47689	2.0073e-08
C1H15orf48	17.7676	2.47203	2.24031e-05
PRDX1	70.5854	2.45309	4.00434e-14
MCM2	13.4592	2.45288	1.76662e-07
FAM98A	4.42951	2.45009	2.63881e-12
RMI2	4.05735	2.45004	1.46562e-05
FBXO5	6.73956	2.44866	1.11221e-06
LYZ	12.4584	2.4451	1.40293e-05
WEE1	2.4881	2.43457	0.000182147
LGALS9	55.6177	2.4287	8.2512e-08
BLM	2.65444	2.42583	2.0206e-07
RPA3	26.0683	2.41207	1.35119e-08
MTHFD2	3.86002	2.40953	8.92308e-05
ARHGAP11A	2.89015	2.40824	7.44754e-07
NCAPG2	10.9491	2.4067	3.94724e-10
LOC110261685	54.613	2.39992	7.71646e-13
RAD51AP1	5.63247	2.39616	1.41416e-05
PHF19	5.96936	2.39446	2.22812e-06
DDX60	4.64299	2.37708	6.00802e-10
FAM102B	1.76531	2.37647	0.000398116
CKS1B	18.7968	2.37583	1.2369e-05
UHRF1	11.4624	2.36948	8.54945e-05
CDKN2C	7.75065	2.36243	1.43464e-07
SPC25	4.40643	2.36188	1.55359e-08
IFIT1	36.6553	2.34947	1.11411e-11
MYBL2	28.0217	2.34204	2.82187e-05
WDHD1	6.05834	2.33527	1.81644e-07
GPR34	9.38248	2.3314	1.493e-05
MRPL33	7.73762	2.33065	0.00666849
DHFR	18.3671	2.32604	9.05619e-09
MBOAT1	2.23939	2.30475	3.76678e-05
NUSAP1	11.1219	2.29748	1.51777e-08
BST2	24.9074	2.29494	6.55416e-06
GPR180	1.87071	2.29445	0.000473199
PSMG2	12.1486	2.29197	5.99971e-06
ACTB	1010.12	2.29104	4.80114e-08
KIAA1524	4.93693	2.29091	8.22046e-08
CENPI	2.54647	2.2896	0.000330385
BRCA1	5.17938	2.27507	2.09656e-10
ENDOD1	2.09797	2.27365	0.000575373
SUSD1	4.40117	2.26428	1.3476e-07
HELLS	10.4674	2.26327	1.41515e-08
EZH2	19.2678	2.25499	6.72125e-09
HMGN2	317.591	2.25269	2.56936e-09
CDCA5	2.56831	2.24871	0.000313438
PSMA5	59.7742	2.24859	1.77466e-10
TEX30	4.47889	2.24789	0.000597277
CCR2	12.4474	2.24708	0.00544384
PLBD1	6.97888	2.24416	1.0656e-05
FKBP5	34.5751	2.24386	2.17903e-13
TMEM60	6.26066	2.23877	0.00142278
LPCAT2	23.3139	2.2198	3.1105e-07
EPSTI1	40.2205	2.21354	2.03463e-09
CBX5	13.4159	2.20349	7.51608e-10
PDCD1	8.91815	2.20061	2.13392e-07
CCR5	19.365	2.19908	0.000340978
SCARB1	5.12552	2.19737	0.000617991
CISH	76.1799	2.18975	1.42304e-07
LOC100519098	97.7754	2.18781	1.58461e-09
CPT1A	10.4114	2.18144	0.00358833
NNT	14.5883	2.17752	5.89364e-10
PNP	18.6006	2.17454	7.96904e-07
FANCI	5.10106	2.16929	5.40231e-08
ZNF367	4.16224	2.1662	1.747e-05
ACADM	33.8559	2.16575	2.26798e-08
THAP2	1.60105	2.16498	0.000342527
TXN	47.8105	2.15604	1.96579e-08
GNLY	722.691	2.15359	3.73135e-06
LXN	49.5627	2.15072	1.09596e-08
XAF1	22.2573	2.1502	0.000199984
NOS2	3.78723	2.14846	1.05896e-05
FABP5	11.6491	2.14767	0.00289421
ST6GALNAC2	20.8256	2.14697	3.7409e-10
IRF7	10.4395	2.14443	0.00692557
RACGAP1	9.5701	2.13807	7.06774e-07
YWHAZ	136.507	2.13557	1.91808e-07
PTTG1	26.1231	2.12884	0.000119461
LITAF	26.0637	2.12152	2.29943e-09
SASS6	3.55341	2.11794	5.79278e-06
TMPO	25.2801	2.11463	3.53934e-09
TM2D2	3.64694	2.10919	1.53067e-06
PRDX6	45.0081	2.10717	3.0026e-09
CASP3	10.0697	2.10611	0.000633966
PPIL1	12.6187	2.0988	1.21727e-05
PRDX3	47.9443	2.09742	1.98061e-08
MIS18A	3.22778	2.09556	0.000952174
SNRPG	32.6784	2.0934	7.06774e-07
HYLS1	4.51221	2.08899	0.000293908
HMGB2	356.07	2.08289	7.46659e-07
PSMC3IP	3.93157	2.07961	0.00740808
DTX3L	4.27265	2.07922	2.0206e-07
TAF12	19.507	2.0765	2.43885e-08
SLC25A44	7.00764	2.07301	2.35129e-07
COX7A2	87.6295	2.07098	5.7341e-07
KDELC1	3.04995	2.0688	0.00214368
LOC102163475	8.65233	2.06768	0.000133118
LDHA	89.7106	2.0655	2.89964e-09
ITPRIPL1	3.24348	2.06085	8.20709e-05
LIN7C	10.5632	2.05887	3.86493e-09
SAMD3	12.197	2.05836	9.04012e-07
FEN1	11.4775	2.05196	0.000134401
LOC100517372	5.67938	2.05168	0.00233586
SLFN11	4.49674	2.04511	3.85313e-06
PSMD1	23.8443	2.04407	6.01631e-09
LTA4H	31.6433	2.04037	1.51812e-07
HPRT1	27.1311	2.03797	7.00689e-08
HAUS1	9.86435	2.0358	0.000607237
CDC45	10.9544	2.03298	1.44892e-05
LY96	9.71199	2.0324	0.00297562
LRRC40	2.80215	2.03146	0.000836867
RFC4	18.6013	2.02588	1.17186e-05
ANP32E	51.5632	2.02507	2.93179e-09
ZBP1	5.8598	2.0208	0.00639148
SNRPD1	36.2991	2.0189	3.46157e-07
MRPL50	3.25147	2.01744	0.00115747
TNFSF10	16.754	2.01374	4.72751e-08
S100A4	109.006	2.01277	0.00406146
UBE2T	6.66013	2.01074	0.0064555
ECM1	4.29145	2.00661	0.000170196
NUP37	5.94778	2.00619	0.000238715
SLC16A1	8.34142	2.00544	1.77939e-05
DDX39A	44.1225	2.00359	2.35129e-07

## Sheet: DEGs of CD8+_dpi 14
Gene	Max group mean	Fold change	FDR p-value
LOC100522201	4.18578	14.6819	0.00512515
OASL	4.00899	10.0167	3.86135e-12
CCR3	4.29097	9.78521	4.14217e-27
LOC100512873	2.93853	9.24587	1.66227e-07
IFI6	123.882	8.73175	1.58743e-29
OAS1	2.11553	8.07576	0.000106724
GZMA_2	266.186	6.34707	1.18226e-20
ISG20	13.3828	6.30653	7.79454e-17
ENTPD1	5.10737	6.20442	1.56483e-36
MX1	145.461	6.15212	2.4277e-19
LOC780435	6.13492	5.99983	0.000204514
IL10	5.50847	5.73314	1.99428e-09
HERC5	24.0688	5.6465	6.67372e-15
GZMB	148.789	5.62263	2.13136e-30
GZMA_1	66.4509	5.41871	1.28656e-11
E2F7	5.25376	5.40963	1.4528e-14
E2F2	12.0785	5.23098	2.28681e-19
P14ARF	5.11771	5.1421	1.54764e-08
RSAD2	29.0073	5.05751	3.81557e-12
MASTL	5.04241	4.95903	8.11503e-19
MX2	9.60209	4.89628	1.79472e-07
CD70	2.65304	4.89352	8.85643e-06
KCNB1	1.56103	4.89015	6.23669e-18
KIF18B	4.4851	4.83635	2.56712e-11
IGF2BP3	3.87722	4.74073	3.78574e-12
IFIT3	26.1328	4.68083	1.37647e-19
CPT1A	14.9104	4.64189	1.41621e-12
LCN2	7.10916	4.63765	3.05786e-05
KIF20A	6.40594	4.59058	2.33459e-16
CENPA	12.8145	4.55194	2.38279e-13
GEN1	2.09508	4.51503	4.0471e-11
CCNB3	3.88657	4.50025	1.01671e-11
MKI67	24.8112	4.47151	5.85434e-14
ESPL1	2.91604	4.45847	1.67994e-10
TTK	3.91154	4.44345	9.06594e-17
RRM2	42.8608	4.4347	1.0733e-16
CMPK2	22.9268	4.39907	3.70614e-22
HAVCR2	2.28937	4.37915	7.11491e-13
CSF1	9.25052	4.37501	3.99483e-13
E2F8	6.25866	4.34534	2.0215e-10
FOXM1	5.87803	4.34185	5.40877e-12
HJURP	3.66075	4.33846	2.47754e-08
CKAP2	8.12355	4.33833	2.06907e-15
CDC6	3.89956	4.29041	1.83076e-12
CDCA8	15.2688	4.26219	4.93768e-14
TIGIT	12.084	4.25844	2.90625e-17
DEPDC1	3.16245	4.24665	2.65766e-10
SPAG5	7.58359	4.23257	3.03592e-11
DLGAP5	16.632	4.23027	3.71615e-18
CCNF	4.77187	4.22015	1.44541e-09
SGO1	7.0646	4.19214	6.12014e-14
DEPDC1B	4.58794	4.17139	8.38904e-12
CDT1	12.1006	4.16852	3.95003e-11
LOC100157763	8.67024	4.14977	1.14245e-06
ISG15	80.7564	4.11337	1.25948e-07
TCF19	8.08248	4.0974	2.81634e-12
NCAPH	21.4817	4.08802	2.09576e-12
SPC24	23.3439	4.085	7.79451e-09
KIF23	10.0667	4.07678	3.51278e-11
PIMREG	2.38488	4.07441	0.000255208
PBK	5.50032	4.07159	8.66275e-12
GSG2	2.4718	4.07145	6.917e-07
PLK4	4.2307	4.05843	1.81584e-16
NDC80	10.5262	4.02876	3.62041e-14
TPX2	31.4408	4.01675	7.11491e-13
KIF11	17.6114	4.00537	7.01214e-16
KIFC1	6.07792	3.99188	3.32599e-10
BUB1B	11.936	3.98806	3.27957e-15
SGO2	4.44418	3.97411	2.76815e-14
CX3CR1	23.4295	3.97398	1.81584e-16
GTSE1	2.2681	3.97066	1.2711e-06
BUB1	11.1465	3.95334	4.13777e-11
KIF15	8.49649	3.94981	3.14229e-13
KIF2C	6.67783	3.93853	2.03204e-14
CXCL10	3.89747	3.91941	0.000581538
CDC20	16.0916	3.90916	6.60876e-09
DTL	3.61517	3.89545	5.20954e-09
CDCA5	3.85899	3.891	6.61138e-09
NEK2	5.03698	3.86043	2.33936e-08
ZBP1	11.4699	3.85375	2.62527e-10
ORC1	13.0731	3.82679	5.13432e-12
KIF22	22.077	3.82632	2.99835e-11
USP18	17.4349	3.8241	9.53906e-15
TMEM254	2.33492	3.82218	4.51824e-06
FAM72A	1.96597	3.81882	9.76856e-08
CDC25C	3.91268	3.81657	3.80296e-07
POLE	5.39284	3.81217	2.03187e-11
KNTC1	2.31906	3.78824	2.38279e-13
ESCO2	3.1356	3.78474	2.2595e-11
HERC6	51.5157	3.76882	2.4277e-19
NOS2	5.7518	3.76291	6.77107e-15
ASF1B	30.8566	3.76018	7.59683e-11
TK1	29.0231	3.73849	3.77893e-09
CHAF1B	5.13363	3.73285	1.00009e-10
MCM2	21.9762	3.71946	3.12392e-12
CCRL2	2.31979	3.71853	7.97217e-07
LOC110261664	3.25219	3.6959	0.00599953
MELK	7.74331	3.69299	1.41121e-13
HMGB3	2.60542	3.68487	3.1628e-06
UHRF1	17.9928	3.67664	1.3101e-08
CDK1	3.66383	3.6718	2.74358e-17
CIT	3.49027	3.66818	7.88843e-10
MYBL2	46.1782	3.65849	3.954e-12
LMNB1	121.429	3.64714	6.10539e-17
CENPE	7.82381	3.63342	7.69523e-17
LOC110256829	2.58471	3.62236	8.78326e-07
CCNB2	15.7628	3.60403	8.8127e-09
MCM10	4.08494	3.60159	8.54726e-12
SKA1	5.10059	3.59752	2.09445e-07
CCNB1	23.2786	3.58981	3.57977e-14
NEIL3	2.03242	3.58612	1.98221e-05
E2F1	8.35892	3.56837	1.72834e-11
MCM3	40.0526	3.5611	2.97907e-13
LOC100519314	34.774	3.54216	3.71615e-18
PDCD1	16.0893	3.54003	6.40927e-14
NCAPG	9.15666	3.53981	8.20291e-12
RAD54L	3.88068	3.53364	1.42352e-09
TOP2A	29.0925	3.51921	3.12136e-15
KIF4A	9.38759	3.51198	5.79489e-11
GINS1	14.3539	3.49081	1.08966e-09
HMMR	5.2832	3.46886	5.03131e-10
DHX58	17.45	3.46019	6.76991e-14
HSPA2	2.74964	3.4569	1.37956e-08
LOC100156932	5.75195	3.42956	0.00416534
MCM4	65.3094	3.41209	2.76337e-12
PLK1	17.9679	3.37727	1.7318e-10
LGALS9	91.4361	3.36948	2.90625e-17
CDKN2C	11.6035	3.34307	4.78653e-13
PRR11	9.15034	3.33727	6.70846e-09
SMC2	23.627	3.32797	3.2263e-21
CKAP2L	2.09952	3.31818	3.89057e-10
KNL1	3.2923	3.31209	5.40877e-12
CDCA2	1.90491	3.30682	7.85282e-10
MTFR2	1.51113	3.29377	2.60224e-09
ASPM	2.24869	3.29262	9.16755e-11
CDCA3	12.5953	3.27283	1.41225e-08
BARD1	1.95697	3.27115	5.85712e-08
CTLA4	2.22211	3.26594	0.00222006
HMGN5	3.457	3.26069	5.91127e-07
ERCC6L	2.63456	3.24305	7.00349e-10
AURKA	8.58083	3.23891	1.80754e-09
CCNE2	7.02508	3.23233	8.24465e-16
SCARB1	8.37572	3.22521	1.8907e-11
MTBP	2.67425	3.21919	1.28783e-08
CDCA7	22.6622	3.20307	1.30187e-08
PCLAF	50.993	3.18918	2.21238e-09
AURKB	6.16204	3.1538	5.79232e-08
HRH2	1.69351	3.14736	0.000866746
UBE2C	43.4619	3.13046	4.25448e-07
IFI44	28.2215	3.11537	5.52742e-16
SHCBP1	9.48468	3.1068	2.62159e-08
TUBB	317.591	3.09908	1.51999e-15
CENPF	6.28159	3.0895	9.55523e-12
ISYNA1	1.81468	3.08308	6.76397e-06
MCM6	74.295	3.07044	4.39859e-17
CENPN	8.37076	3.05438	1.21065e-06
ATAD2	11.0109	3.05115	4.48209e-16
FEN1	19.3507	3.04745	1.5533e-08
TICRR	2.31866	3.04256	2.82297e-06
BIRC5	30.0481	3.02404	1.47466e-08
ETV7	3.35867	3.02179	1.96136e-07
IL15RA	1.79804	3.01444	0.000220709
CDK2	10.4807	3.01233	2.15773e-11
RECQL4	1.58114	3.00096	2.82558e-05
POLE2	7.58004	2.99586	9.84977e-08
CENPT	3.87941	2.97259	3.94508e-05
RMI2	5.53513	2.96801	1.44541e-09
LOC110261666	6.70221	2.9629	3.83247e-05
PRR5L	2.51813	2.96285	8.42678e-07
EME1	2.65423	2.94543	1.67514e-06
IFIT2	7.83633	2.94035	2.69774e-13
MBOAT1	2.84028	2.93282	1.62841e-10
CCNA2	31.4646	2.92369	2.97907e-13
CDKN3	8.03691	2.90562	4.86438e-07
CHEK1	3.14421	2.90374	1.88883e-05
LOC110261483	176.631	2.8895	1.30717e-07
PDXP	2.54119	2.88244	0.000106539
PSMC3IP	5.20716	2.87653	4.0731e-05
CLIC5	3.84089	2.87307	1.43926e-11
PCNA	191.83	2.87024	6.13708e-17
LOC110258690	2.97756	2.8696	0.00750514
ZFPM1	5.69879	2.86487	9.39108e-10
S100A12	10.1686	2.85808	0.00172698
FASLG	6.81847	2.85094	0.000101442
IRF7	15.7147	2.82956	9.013e-10
RAD51	5.63848	2.8281	6.566e-05
APITD1	5.84207	2.82053	0.000178177
IFITM3	111.02	2.81814	2.51533e-12
SFXN3	3.50587	2.81773	1.06434e-06
FAM49A	9.32576	2.81307	3.44704e-15
NUF2	16.8021	2.81211	1.28787e-09
CCR5	29.438	2.79109	2.61489e-14
TRAIP	3.53742	2.78845	1.71294e-07
CCL5	2890.1	2.7866	6.70067e-08
EZH2	26.333	2.77558	6.84014e-13
LOC106510200	1.83768	2.77135	0.00905679
FKBP5	36.8273	2.76955	6.50506e-16
STMN1	157.746	2.76493	2.13486e-14
WEE1	3.15888	2.74587	6.79659e-09
DUSP4	1.94384	2.74389	2.523e-05
CCNE1	6.73442	2.74191	2.03019e-10
PRC1	2.84195	2.73445	6.45551e-07
FBXO5	7.80626	2.72887	1.27936e-10
LOC100151816	5.17987	2.72475	0.000237514
FABP3	71.0321	2.71837	5.33073e-06
PARPBP	2.30413	2.71785	1.11764e-06
CFP	1.70204	2.70686	0.00138651
STX11	4.01812	2.70662	1.56982e-06
SLC1A5	6.99584	2.69442	5.32187e-09
EOMES	26.0946	2.6881	3.41899e-15
CCR2	16.9136	2.67805	1.22734e-11
TUBA1B	647.134	2.67686	4.31349e-14
DCK	2.93882	2.66432	4.35278e-09
KLF10	6.96718	2.65883	1.72254e-07
FGR	13.8165	2.65243	1.86682e-15
DDX58	6.27836	2.63524	6.60331e-06
CLSPN	15.0126	2.63445	1.34056e-14
GNLY	1152.79	2.62846	5.48761e-16
SUSD1	6.33405	2.61577	1.16572e-11
FANCD2	8.90227	2.61493	4.45833e-14
PRDM1	7.03177	2.6088	1.8297e-08
RMI1	4.48822	2.60384	3.0386e-08
KIF18A	2.27493	2.59311	3.40411e-05
MCM5	42.1861	2.59161	1.03562e-07
P2RY11	10.6149	2.58245	2.42912e-10
PKMYT1	1.54617	2.57811	0.00651279
ZNF367	4.8077	2.56892	2.54182e-08
AKAP5	1.50766	2.56872	0.00090409
MND1	9.4899	2.54739	4.77032e-07
NUSAP1	13.1476	2.54239	8.82047e-13
ECT2	5.62127	2.53437	3.95321e-11
IFIT1	52.28	2.53346	3.5438e-05
CENPU	10.267	2.53096	4.9508e-08
PHF19	6.88476	2.52554	7.64379e-09
EXO1	2.97841	2.52415	1.23388e-06
S100A4	182.845	2.5196	2.29556e-07
PNP	24.5622	2.51938	1.08966e-09
SMTN	1.87537	2.51702	0.000460996
CEP55	6.16277	2.51031	3.10464e-10
CDC45	13.8124	2.50856	2.65945e-08
HMGB2	437.561	2.50539	1.13649e-09
RHNO1	13.3647	2.4971	1.86985e-06
SPDL1	3.04025	2.49351	0.000184515
DNAJC9	7.96242	2.48523	1.39007e-09
NKG7	346.26	2.48117	3.91242e-14
NCAPG2	12.5148	2.47859	2.97907e-13
MYO1F	79.4504	2.46767	1.90854e-10
TPM4	43.5692	2.46258	5.94137e-14
LAYN	2.18327	2.46108	0.00781846
DUT	118.923	2.46069	9.15347e-09
RTP4	13.678	2.45175	0.000101442
XAF1	31.3086	2.45129	5.91963e-07
BLVRB	4.90159	2.43957	0.00417471
GZMK	127.645	2.43313	2.81518e-09
SMPD1	31.0557	2.42897	1.27905e-07
ANXA2	190.032	2.42641	5.32187e-09
BATF	29.6479	2.41823	4.82981e-08
DDX39A	59.3712	2.41237	1.06547e-11
POC1A	4.11334	2.40918	5.55617e-07
BRI3BP	7.0086	2.40384	4.95691e-13
CD244	14.3533	2.38916	7.76018e-11
NSD2	7.62341	2.38107	7.30973e-11
IL2RB	91.3638	2.3718	1.35987e-10
KPNA2	39.7865	2.36754	2.33373e-10
GPR55	5.43771	2.35669	4.2256e-09
SKA2	9.13346	2.3505	3.34776e-11
RACGAP1	10.8789	2.34906	8.86383e-11
SLBP	62.4675	2.34114	3.26478e-12
LOC102168033	6.39714	2.33169	5.57027e-06
TUBB4B	54.0321	2.32278	4.67206e-06
NRM	8.45016	2.32068	0.000140906
ARHGAP11A	3.22549	2.31863	1.46456e-07
RUNX2	8.34708	2.31746	4.71356e-07
ATAD5	4.68441	2.31374	1.58269e-10
FAM102B	2.18675	2.31206	1.518e-05
FAM89B	23.2952	2.30679	2.58659e-08
TNFAIP2	10.7695	2.29473	5.91362e-10
ST6GALNAC2	26.2753	2.29422	1.03807e-08
FANCA	1.62819	2.29287	0.000658823
LPCAT2	32.1254	2.27962	2.78731e-14
C1H15orf48	23.7599	2.27595	1.77681e-06
GINS2	2.5272	2.26496	1.07012e-06
TP73	2.15233	2.2648	0.000959448
LOC102166863	3.68165	2.26151	0.00233282
MAD2L1	18.934	2.25593	7.79451e-09
LOC102163475	12.3011	2.25051	0.000112638
H2AFZ	112.352	2.23962	2.14699e-08
FAR2	7.89349	2.23925	3.18046e-08
ZGRF1	1.69382	2.23567	1.24638e-05
SAMD3	18.5192	2.22583	1.24229e-10
ENDOD1	2.70882	2.22508	0.000759695
PRF1	44.6488	2.2243	2.83095e-08
DDX60	5.71818	2.22106	9.37393e-08
TBX21	57.4529	2.22103	1.19353e-12
EPSTI1	57.804	2.21937	5.13537e-06
WDHD1	7.06636	2.21824	3.42054e-07
EMP1	7.94269	2.21432	5.32187e-09
DUSP14	3.10847	2.21236	7.49278e-08
DPP3	5.98536	2.21066	2.28787e-07
MCM7	70.898	2.20612	4.27573e-09
MTHFD2	4.34977	2.20394	7.97217e-07
CENPO	5.33297	2.20348	1.14975e-05
TUBA4A	64.6205	2.20199	4.0731e-05
MXD3	4.98101	2.20042	0.00130418
TOE1	3.37467	2.20024	0.00107879
BST2	34.4242	2.1963	7.91704e-06
HSH2D	29.6229	2.19606	2.95496e-11
TOX2	7.00943	2.19072	2.15568e-05
CDC7	1.55094	2.18641	0.000467423
STIL	2.84294	2.18592	1.55086e-08
ARHGAP26	3.83961	2.18466	3.54041e-10
LOC100523310	10.3273	2.17634	5.18076e-06
CHAF1A	12.169	2.17465	6.4094e-08
GPR19	1.63101	2.17439	0.00148246
SIAH2	5.75628	2.17134	0.000476264
PRDX1	89.1157	2.16831	5.31106e-09
DSCC1	2.63173	2.16256	0.000308701
ACTG1	1923.89	2.15696	5.25648e-12
UBE2S	16.0991	2.15216	8.65747e-08
DOCK5	9.59104	2.14901	5.98051e-09
INCENP	7.85074	2.14643	1.20472e-07
LOC100517372	8.12428	2.14049	0.000140746
MIS18A	3.90324	2.13418	0.000207366
TNFRSF1B	54.2682	2.13286	9.08746e-10
LOC100155195	136.327	2.13235	1.91748e-09
EFHD2	109.95	2.13173	4.2256e-09
EIF2AK2	10.3289	2.12737	2.60179e-08
MORC3	7.43423	2.12382	4.48139e-08
LOC110256025	2.3127	2.11539	0.0064168
NCAPD2	16.0044	2.11418	6.22661e-08
PLCD1	7.57966	2.10227	3.80072e-07
CDC42EP3	5.56648	2.10221	1.83456e-07
TNFSF10	27.2291	2.09851	2.4895e-10
LOC106505716	1.79977	2.09551	0.00541732
AOAH	10.0017	2.0908	7.24612e-09
RFC4	23.0814	2.09001	1.21197e-08
RPA3	30.9612	2.08957	1.23388e-06
LOC100524940	9.70075	2.07967	1.06029e-05
F13A1	6.29841	2.07603	0.0021754
CHTF18	4.45816	2.07496	0.000474595
MMS22L	1.65312	2.0738	1.74156e-05
SDF2L1	5.9648	2.07073	0.00544477
ITPRIPL1	4.11278	2.05945	1.47631e-06
RAD51AP1	6.66733	2.05663	2.57167e-05
HIVEP3	2.5047	2.05488	1.71294e-07
FLNA	193.951	2.05414	7.70923e-07
IFNG	16.6602	2.05334	0.000294251
SUV39H2	1.87335	2.0503	0.00154286
AGTPBP1	2.9112	2.04939	1.5836e-05
CD86	17.4333	2.04913	2.07761e-09
POLD1	11.8064	2.04656	8.88965e-06
PSMA5	77.8736	2.0453	7.34659e-10
ACTB	1376.13	2.04411	1.06091e-09
IL21R	2.88979	2.04172	0.000181782
LOC110260116	6.55018	2.04147	0.00297548
MYO1C	6.85184	2.04129	2.16476e-06
BLM	3.04473	2.03625	3.22344e-06
LOC100158003	14.9133	2.03105	0.00244704
BRCA1	5.61603	2.02824	9.08746e-10
PLEKHO2	12.2352	2.02599	1.64021e-09
TP53I13	7.14472	2.024	0.00297548
ODF2	16.9443	2.02395	1.23224e-08
HELLS	12.0002	2.02034	7.4814e-09
ALDH1B1	3.62175	2.02009	0.000126922
S100A6	168.911	2.01556	9.15347e-09
TYMS	107.86	2.00834	0.00233162
GINS3	3.27194	2.00189	0.0017974

## Sheet: DEGs of CD8+_dpi 21
Gene	Max group mean	Fold change	FDR p-value
LOC110258347	4.21603	13232.8	2.94467e-07
LOC110258346	3.6873	8622.86	1.39785e-06
LOC100522201	5.1192	3434.26	4.12008e-06
CTSL	15.1287	345.247	3.66974e-19
ISG12(A)	8.50753	263.144	2.3317e-13
AKR1CL1	1.86597	213.762	1.19346e-08
SAA3	5.3062	203.478	3.039e-10
SPP1	12.8538	139.129	8.16917e-13
C1S	5.75704	115.211	1.92878e-12
CCL2	50.8857	101.097	3.37199e-11
KRT8	10.0778	100.208	1.03151e-10
TM4SF1	5.22182	99.5961	6.91453e-13
SOD3	8.12199	84.589	1.17448e-09
PRG4	13.7091	84.1358	9.40301e-12
APOE	26.923	80.0759	5.3067e-13
VCAM1	16.8553	74.9889	5.97772e-11
MS4A7	2.24269	74.1451	4.91249e-11
ABI3BP	3.28561	71.8656	7.43443e-10
OASL	11.2954	70.2234	5.29191e-27
PLA2G2D	2.93373	69.3657	1.59208e-09
LOC110258349	11.5463	68.4317	1.11516e-06
S100A2	6.00801	62.8485	2.45251e-10
MSR1	1.96911	58.8506	1.03078e-09
GJA1	2.43726	58.6538	1.32542e-07
LRRN4CL	2.28631	53.0592	1.70149e-08
KRT19	9.22036	51.83	3.80431e-09
RAB13	1.68349	50.0915	6.61871e-07
CXCL10	19.0091	43.1064	1.09414e-18
CAV1	15.1095	40.9082	7.33447e-07
CDH11	1.8439	39.8944	1.06715e-07
ALDH1A2	2.14752	38.7179	8.52562e-08
ADIRF	7.09853	35.7225	1.04906e-06
IDO1	2.83174	35.5992	2.90245e-08
CCL8	15.0071	34.957	1.54361e-07
GPRC5A	1.65385	33.2817	7.10529e-08
DKK3	3.78893	32.7328	2.2425e-07
PDPN	3.12298	31.1	3.70109e-07
SERPINH1	4.52358	31.0816	3.75871e-07
PODXL	1.72879	30.0024	1.43492e-09
CXCL9	2.7104	29.8078	1.57807e-05
CXCR6	18.2925	28.6484	3.04346e-17
RARRES2	1.90714	28.5734	1.98479e-05
TFPI2	2.69198	27.9131	1.49777e-06
FKBP10	1.87375	27.0536	2.04644e-05
PLA2G7	2.74325	26.9681	1.463e-06
C4A	7.22151	25.8921	2.14026e-14
LOC100623720	3.38083	25.7067	1.48455e-05
CNN3	5.37243	25.4053	3.23484e-05
UPK1B	2.441	21.7714	1.73096e-05
MMP14	2.34404	19.9252	1.70175e-05
C3	26.0346	19.0273	3.41108e-15
EHD2	2.01805	18.319	1.3923e-06
EFEMP1	2.81582	17.9901	0.00012425
SERPING1	16.7134	17.4109	2.39484e-13
OAS1	4.08635	17.0681	1.73107e-06
C2	5.25679	16.9747	2.47717e-12
CTGF	2.79713	16.7843	0.000106043
ANXA8	5.75974	16.5321	9.48453e-09
SPARC	17.8907	15.2377	1.05467e-06
HTRA1	3.21051	14.8793	5.66566e-06
CLU	11.9304	14.8527	8.68594e-09
CALD1	1.62442	14.3242	2.32736e-06
LMNA	6.09142	13.5433	7.48901e-12
IGFBP5	1.93621	13.5345	0.00307233
CCR3	7.24471	13.059	3.79454e-34
RNASE4	2.23248	12.6092	0.000555806
GPNMB	3.29153	12.5848	2.32952e-08
CXCL16	3.36775	12.4136	8.79605e-06
LOC110261664	5.04507	12.3635	6.06568e-05
MARCO	3.6031	12.2993	0.00114326
LOC396781	360.243	12.2546	1.16157e-10
CTLA4	5.98532	11.8925	6.09939e-08
LOC100154071	5.23607	11.7245	1.54273e-05
SERPINE1	2.08626	11.0828	1.53725e-06
SDC2	4.15827	10.9712	0.000234416
LOC110258690	11.7948	10.7793	3.72631e-06
C1R	9.47672	10.7317	3.64659e-12
LGALS3	9.02709	10.6883	2.78842e-07
CD163	7.13118	10.3093	3.8047e-07
GZMA_1	103.148	10.2095	3.85779e-39
SLC2A5	1.62654	10.1434	0.000953414
ATP1B1	3.39296	10.1203	0.00012996
LOC100622387	2.89122	10.0938	2.80508e-06
KLF5	1.68818	9.69562	0.000186391
DUSP4	7.20249	9.36021	1.11414e-16
ISG20	16.6409	9.31532	6.59474e-20
FMOD	3.6663	9.24247	0.000469341
LOC110261661	3.16398	9.14531	6.23614e-05
COL3A1	5.56066	9.0942	0.00101746
MGP	3.14325	9.06128	0.00934059
COL1A2	9.02817	8.99274	0.00356553
TUBB4A	2.28807	8.81585	5.22078e-05
C4BPA_2	5.04215	8.80906	0.00838123
IFI6	83.859	8.71353	1.16365e-26
ENTPD1	9.8077	8.6763	2.89605e-28
SH3BP4	1.50332	8.41914	4.17231e-07
HAVCR2	5.79554	8.3685	1.72559e-13
LOC110261478	1.71896	8.2607	0.000439445
LOC110258179	2.66123	8.12049	0.000151725
TIGIT	25.5679	8.08376	1.18782e-26
STXBP1	2.14383	7.9681	1.98686e-05
LOC100158121	1.62653	7.95201	0.000167919
HERC5	20.7971	7.95199	3.22251e-28
TIMD4	2.50928	7.90456	0.00145325
PSAT1	1.80533	7.8671	9.38352e-06
ASB2	2.03567	7.74248	6.96981e-06
LOC780435	5.42393	7.74085	9.58186e-05
LOC110261487	5.25281	7.60207	7.80941e-06
PDLIM1	4.52259	7.45793	0.000735735
GZMA_2	358.908	7.43334	2.63885e-37
TNIP3	2.26676	7.42043	9.68552e-06
MPEG1	2.94169	7.38498	7.58774e-06
CCL3L1	22.7114	7.15034	4.95377e-06
LOC110261672	1.74596	7.129	0.000810002
AMBN	1.99562	6.78069	2.38295e-05
CRIP2	5.77451	6.76358	2.03871e-08
P14ARF	9.21822	6.6276	6.00202e-10
LOC110258705	20.2496	6.6009	0.000108465
TNFRSF9	2.84369	6.45384	8.35439e-07
CDCA8	21.6094	6.45257	6.73694e-22
LOC100156932	6.06385	6.43712	2.90013e-05
KLRD1	6.89812	6.39741	1.59208e-09
LOC110261666	8.8228	6.37346	8.78778e-10
SLC11A1	4.92046	6.36148	3.66729e-05
LOC102161782	5.33254	6.30736	0.0027222
KIF20A	8.75001	6.21244	3.84821e-20
IGF2BP3	4.05097	6.17228	1.80315e-15
SGO2	5.87542	6.03468	1.94814e-16
MASTL	5.24011	5.97209	8.11737e-15
ESPL1	3.42823	5.97092	7.37437e-18
KIF18B	5.67602	5.9512	7.20779e-17
UBE2C	71.9031	5.95092	1.68796e-17
DIAPH3	1.84137	5.91823	2.0563e-08
CCNB3	5.21652	5.89069	5.90471e-16
ANLN	1.86342	5.8894	8.32635e-12
SPAG5	9.91948	5.88782	1.54521e-18
DLGAP5	20.4596	5.86428	5.29191e-27
TROAP	3.21864	5.85025	8.22801e-08
LOC110261669	7.70367	5.82786	3.62748e-05
CENPA	14.4584	5.8135	1.28515e-21
MX1	108.712	5.77921	3.6371e-23
KIF23	13.2556	5.76199	3.49195e-16
SGO1	8.77379	5.69056	3.38634e-16
SHCBP1	12.9816	5.68996	7.08438e-23
FAM111A	1.96691	5.68493	2.66167e-05
TMEM254	3.64366	5.67598	0.000166528
HNMT	3.67445	5.67308	0.000324101
TOP2A	40.1804	5.67289	1.20198e-27
E2F7	4.91526	5.65504	2.78757e-22
GCNA	3.03873	5.64636	3.0124e-05
LOC100523789	4.63088	5.63808	1.84409e-07
DEPDC1	3.64294	5.60858	2.98934e-15
MKI67	25.553	5.56905	6.70837e-32
CD70	4.0135	5.56079	6.36788e-05
E2F8	6.71012	5.55573	4.27116e-19
TIMP1	44.3061	5.53705	6.79818e-10
CKAP2L	3.17328	5.51841	5.9319e-17
TTK	4.91733	5.51691	1.68239e-14
CENPN	10.874	5.51429	3.76264e-17
LOC100156127	8.53092	5.51231	0.000485914
LOC110261668	4.81565	5.46403	0.000710655
KIF11	20.7986	5.44639	1.02768e-28
CENPE	9.35706	5.38421	2.70645e-28
CDK1	4.17493	5.37621	7.38271e-24
LOC100519314	69.1965	5.36595	2.50238e-17
GTSE1	2.5024	5.35653	5.44164e-08
NCAPH	26.3521	5.35022	3.9663e-31
PLK4	5.53259	5.33942	2.64258e-20
KIF15	10.1081	5.33806	4.96458e-25
ASPM	3.41134	5.30534	1.01719e-17
FSTL1	2.03955	5.28698	0.00895309
CDCA3	15.7693	5.26041	2.11106e-15
PLK2	3.97943	5.24609	0.000244142
KNTC1	2.53072	5.21378	8.17979e-13
PBK	6.30192	5.18579	6.55701e-12
CYFIP1	2.25432	5.16649	3.00803e-05
HMGB3	3.06084	5.14601	1.40627e-10
KIF22	26.7206	5.14575	1.57265e-22
CDKN1A	3.35713	5.14236	0.00356457
CDC20	17.472	5.13188	1.14575e-13
ASF1B	37.6698	5.12245	2.39825e-28
CCNF	5.6453	5.11232	3.79944e-15
CKAP2	10.299	5.0988	1.85613e-16
NCAPG	11.597	5.08346	4.96458e-25
CDC25C	4.20756	5.07175	2.84112e-06
FAM72A	2.85281	5.05803	1.79163e-06
NDC80	12.824	5.05063	1.33757e-14
DAB2	1.84105	5.03561	0.000111189
KIF2C	6.90013	5.02901	5.98557e-15
FOXM1	7.29145	5.01665	1.72836e-15
HJURP	4.59761	5.00105	8.33735e-09
BUB1B	15.1946	4.99575	1.84429e-18
MTFR2	1.70161	4.98956	2.39484e-13
SPC24	26.1783	4.98494	4.25345e-16
CCR1	2.69718	4.95744	0.000817441
KIF4A	11.6166	4.95321	3.67754e-24
RRM2	38.8198	4.94303	2.72085e-43
IFIT3	28.6531	4.92691	2.78382e-24
MELK	8.81848	4.89746	1.20904e-14
TK1	28.9502	4.88925	4.71146e-19
KIFC1	6.74306	4.87799	1.68796e-17
BUB1	12.6263	4.86395	5.55121e-16
FAM83D	1.7509	4.84413	2.18239e-05
TNFSF9	5.16007	4.80712	5.25726e-09
FN1	26.7647	4.7368	0.000411623
CDCA5	4.17243	4.73228	4.74857e-20
KNL1	3.79512	4.71824	4.60495e-15
HMMR	7.20514	4.6988	3.41173e-12
IL13RA1	2.13023	4.69835	0.00341198
CENPF	8.23351	4.669	3.20211e-22
LOC100512420	3.14221	4.66882	0.00988399
CCNB2	20.6885	4.64485	9.17968e-14
TPX2	36.429	4.63311	5.49173e-24
E2F2	10.8367	4.61759	1.07298e-26
PRC1	4.51279	4.6128	2.06256e-10
CHPT1	1.64919	4.58783	0.00119601
CDCA2	2.2465	4.57499	3.04656e-12
PRR11	13.1475	4.5583	2.67915e-11
NEK2	6.15825	4.55742	1.44788e-09
C1H15orf48	51.1388	4.53878	9.43956e-15
CD68	9.03835	4.51594	0.000164955
ISG15	55.085	4.45637	6.83132e-13
PTGS2	2.3045	4.44755	0.00598723
PCLAF	56.1401	4.43671	4.47175e-19
LOC110261665	7.30851	4.42924	0.00172097
AURKB	8.42381	4.42427	2.59947e-17
CDKN3	9.55229	4.4242	6.13761e-10
LOC100514951	4.1894	4.40978	0.000764177
GZMK	229.602	4.39712	1.85525e-26
GSG2	2.87008	4.39659	2.02542e-07
SYCE2	1.692	4.35265	0.000595591
FOXB1	1.60269	4.35263	5.38512e-05
CIT	4.01559	4.33957	7.67659e-15
CCNB1	25.9939	4.28145	9.66767e-15
LOC100156937	5.7002	4.27804	0.00115325
LOC100157763	9.25491	4.26034	3.88118e-06
CDT1	9.81666	4.2602	2.56344e-12
SKA1	6.04103	4.24021	2.6619e-06
HMGN5	3.93142	4.22234	4.79829e-09
NEIL3	2.03177	4.2217	4.71449e-05
LAG3	23.3761	4.1973	2.38429e-08
TCF19	8.26983	4.19074	4.42824e-11
NRP1	3.38101	4.16356	9.26297e-08
ECM1	5.81605	4.1563	3.2361e-06
CCNA2	39.3104	4.15564	8.13829e-25
PLK1	21.3516	4.14532	6.55199e-13
KLRK1	121.098	4.11025	2.52578e-14
CSF1	14.735	4.01339	2.27094e-08
CSF2RA	3.31943	3.99287	0.00168996
CDC6	3.52445	3.97621	6.5664e-13
C3AR1	2.00492	3.97345	0.00410194
LGALS9	89.5062	3.96143	3.53084e-25
SLC41A2	2.48331	3.92856	1.50574e-09
BIRC5	33.7139	3.92626	2.25299e-23
LMNB1	122.277	3.92118	2.97751e-26
COL6A2	3.43401	3.92104	0.000180598
MYBL2	45.7197	3.9205	6.86752e-21
LOC100125542	16.3997	3.91152	0.000383042
SMC2	24.7915	3.9107	9.60175e-28
PKMYT1	1.6564	3.88001	0.000771516
STMN1	193.458	3.87786	5.36793e-32
LYZ	21.3523	3.87533	0.000711669
ORC1	11.1674	3.87142	1.98301e-23
NUF2	18.977	3.86569	2.42346e-16
CDKN2C	13.7786	3.86567	8.0474e-21
MAFB	4.35291	3.86496	0.00221239
POLE	4.79708	3.86366	3.10284e-15
HSPA2	3.54006	3.85254	3.98277e-07
HMOX1	3.65353	3.852	0.00178926
CFP	2.17187	3.82585	0.000751384
CCR5	69.5276	3.80544	3.60846e-16
AKAP5	2.10563	3.76441	0.00017657
CENPT	3.99832	3.75545	1.3162e-05
E2F1	7.36785	3.73983	1.20049e-11
RAD54L	3.91172	3.72267	2.70537e-07
PIMREG	2.64834	3.71396	0.000525058
TICRR	2.49039	3.71335	2.97758e-10
CHAF1B	4.6422	3.70049	7.20698e-12
SIRPA	1.91331	3.6975	0.000625743
GINS1	12.9636	3.69494	2.53748e-13
VCAN	1.54391	3.68338	1.51252e-05
LOC100520491	3.61673	3.66099	0.00362788
CENPU	12.4091	3.65718	1.4764e-12
ECT2	7.73685	3.65278	9.12253e-12
UHRF1	16.8425	3.65094	2.73864e-12
AURKA	10.9577	3.63111	2.21341e-10
IGFBP7	4.96926	3.61995	0.000574296
FAM26F	5.99818	3.61444	0.000108668
MTBP	2.50237	3.60933	1.09274e-06
LOC110261486	6.61685	3.57484	0.00261187
ZNF367	5.13123	3.55991	3.48791e-13
CLIC5	7.55946	3.55038	5.61943e-08
EOMES	46.5736	3.52326	6.29549e-13
AIF1	4.23626	3.51279	0.00660276
ESCO2	3.32833	3.51142	5.74832e-09
BST2	49.3696	3.48491	3.10474e-10
RSAD2	20.7182	3.48173	2.18517e-13
DUT	136.429	3.47415	6.8782e-20
PRR5L	3.83844	3.46736	7.50241e-10
FAM102B	3.67416	3.46465	3.58572e-09
MCM2	18.0507	3.46396	3.01001e-20
CHEK1	2.94452	3.46275	3.93437e-05
RAD51	5.21133	3.4491	7.0755e-06
DTL	2.88541	3.43267	2.03387e-07
LOC110261670	2.54886	3.42048	0.00906936
LOC110261483	163.136	3.40992	2.17627e-10
SCARB1	9.57417	3.38959	5.9157e-09
CCL4	232.551	3.37296	1.04304e-06
LOC100038329	15.1147	3.36317	0.00208037
POLE2	7.55017	3.3603	6.16958e-08
APITD1	5.65842	3.35324	4.05314e-09
MND1	11.3402	3.33298	8.76292e-09
BLVRB	7.62642	3.32838	0.00014852
VAT1	5.51179	3.3264	5.86079e-05
ATAD2	11.4404	3.32389	7.49168e-21
CDCA7	20.6321	3.30643	3.14027e-08
CCRL2	3.37319	3.30059	5.73844e-05
TRIP10	1.79081	3.29872	0.00453729
GEN1	1.94917	3.29754	0.000140452
RN5-8S	247.208	3.29419	5.81751e-05
LCN2	5.37429	3.29396	0.00176273
MCM3	34.3293	3.28819	2.30383e-20
CCL5	4616.97	3.27935	1.12109e-11
ERCC6L	2.76427	3.25141	8.62091e-07
CEP55	7.07527	3.24038	7.91912e-12
MCM4	57.4713	3.23829	6.45212e-21
TOX2	11.4085	3.23426	1.12862e-06
FBXO5	8.56636	3.22962	5.93122e-13
BHLHE40	33.3224	3.22811	1.87157e-08
EZH2	29.0148	3.22391	9.29452e-25
SLC1A5	9.8616	3.22264	2.26241e-07
BTG3	2.95457	3.21362	0.00227072
FABP5	22.7245	3.19997	1.35075e-05
LAYN	2.32901	3.19713	0.00140073
TUBA1B	772.106	3.18311	2.16908e-17
HERC6	35.2251	3.17317	5.40741e-20
ANXA5	35.8811	3.14272	1.11801e-11
LOC102167466	2.11676	3.14211	0.00204917
LRP11	1.99678	3.1299	0.000655534
MARCKS	1.91212	3.12974	0.00809971
PARPBP	2.51023	3.12589	1.07521e-05
RUNX2	12.8897	3.12546	7.26007e-13
CD9	8.14039	3.11921	0.00352542
NUSAP1	17.1164	3.11615	2.63821e-19
HMGB2	474.219	3.11127	3.2673e-17
TUBB	347.139	3.1091	1.50166e-14
RACGAP1	14.6204	3.10776	1.65015e-17
USP18	13.8376	3.09616	4.75105e-07
ITGB3	1.6381	3.07745	0.00616619
PNP	26.8298	3.06802	2.03953e-17
CPT1A	14.0564	3.05588	3.35937e-13
MCM10	3.48039	3.03854	3.51055e-10
FANCD2	9.11547	3.03489	5.9373e-18
MCM6	67.525	3.01909	2.8145e-19
PCNA	200.85	2.99173	2.53939e-22
DSTN	4.58049	2.98435	0.00332598
CSF1R	5.06318	2.97584	0.000229279
KPNA2	53.3249	2.97542	7.37437e-18
FABP3	66.9851	2.95856	5.02019e-07
TRAIP	4.0778	2.95197	6.19709e-08
CCR2	34.8071	2.94817	2.42037e-09
MAST2	2.26612	2.93143	0.000232854
ANXA2	246.338	2.91572	2.64074e-15
WIPI1	3.11844	2.91362	0.000991998
IL15RA	2.88057	2.91181	0.00329713
NRM	11.7034	2.90966	4.67136e-09
PDCD1	17.2578	2.90831	6.99303e-08
LOC102723301	45.99	2.89626	0.000435543
PAQR4	1.81164	2.89218	0.000108133
DEPDC1B	4.05276	2.87926	3.53953e-07
ZGRF1	1.65303	2.87773	5.81278e-06
CMPK2	18.177	2.87511	1.32135e-12
FRMD4B	4.37694	2.8744	0.00103846
FAM49A	11.5417	2.85794	2.27521e-13
ADAM9	2.88506	2.85677	0.000743703
EME1	2.48699	2.84718	3.47944e-05
GRK3	8.79692	2.84615	1.7722e-05
KIF18A	2.84414	2.81453	0.000164345
TNFRSF1B	88.0657	2.81032	1.94933e-12
SLC16A6	6.88077	2.80139	2.88779e-06
CENPO	5.97096	2.80039	1.06732e-06
RHNO1	17.0815	2.799	2.17684e-06
MAD2L1	21.9408	2.78504	7.29954e-13
WEE1	3.29384	2.76906	2.1661e-06
P2RY11	18.4298	2.76453	5.91825e-06
TUBB4B	57.7736	2.76273	3.7374e-13
ZFPM1	7.90646	2.75281	4.43753e-06
FGR	20.9801	2.7508	2.38295e-05
MXD3	6.27352	2.74799	8.76506e-05
RMI2	5.3561	2.74138	8.50732e-08
FANCA	1.75627	2.73255	0.000343568
CKS1B	24.1262	2.73058	6.13005e-06
ARHGAP11A	4.21002	2.72148	1.55981e-06
CLSPN	14.5379	2.72099	1.72396e-17
CDC45	13.5794	2.71149	2.88152e-09
CDK2	10.4971	2.70038	8.80838e-10
F13A1	5.22135	2.69622	0.000321853
CXCR3	35.2867	2.69377	2.29879e-12
SPDL1	3.90462	2.68615	3.85567e-05
FEN1	16.9829	2.68225	8.09847e-11
BARD1	1.95793	2.66605	0.000190957
MAGOHB	33.6979	2.65875	4.24421e-12
GLIPR1	33.7569	2.65813	1.63123e-11
MBOAT1	4.22051	2.6538	1.26609e-05
F2R	28.8424	2.63788	7.63738e-15
LOC102158335	387.617	2.63247	6.14556e-05
IFNG	19.8607	2.63194	4.14256e-05
GZMB	122.266	2.62572	0.000129884
INCENP	9.15025	2.61125	1.00251e-11
DCK	2.95528	2.61015	1.35824e-06
LOC102168033	5.61318	2.60759	3.99634e-05
PRDX1	95.1866	2.59873	1.6201e-14
SFXN3	3.76019	2.5972	0.000574296
CCNE2	5.75325	2.57583	4.8544e-07
SLC2A3	18.6625	2.57361	1.57555e-11
RPA3	31.7305	2.57345	2.52332e-08
GNLY	2094.85	2.56956	0.00031334
SAMD3	23.1627	2.56663	8.19032e-11
DHX58	10.9968	2.56431	1.68625e-05
NCAPG2	12.3397	2.56415	1.68141e-13
PSMC3IP	4.7627	2.55047	0.00649705
FOLR1_1	19.717	2.54925	0.00574036
GPR19	1.82814	2.54894	0.000263884
P2RX4	4.10826	2.54137	0.00344352
NCAPD2	18.5611	2.53789	1.17429e-15
TPM4	50.9987	2.53482	7.18409e-17
ITGAV	1.55974	2.53126	0.00462748
LOC110257911	25.0226	2.52309	1.09206e-05
SKA2	10.3923	2.51901	5.04607e-11
ISYNA1	2.38759	2.51758	0.00364197
LOC100152327	241.127	2.50347	0.005411
ATAD5	4.4464	2.50347	5.79916e-09
POC1A	3.91282	2.50037	2.86083e-06
LOC100151816	5.86785	2.49608	0.00346292
UBE2T	11.0182	2.49134	0.000156717
LOC106504325	29.1819	2.48548	0.000385141
CKS2	74.8767	2.47463	6.2863e-08
IFITM3	98.9447	2.47426	5.57037e-08
LOC102162433	21.6694	2.47071	0.000348124
PHF19	7.52625	2.45541	4.03468e-07
FASLG	10.644	2.43891	0.00695271
GPRIN3	3.13276	2.43442	9.02992e-09
HIVEP3	3.07953	2.4309	3.38029e-11
NSD2	8.52232	2.42162	8.95654e-14
DUSP5	19.4181	2.42155	1.30528e-08
ETV7	3.03556	2.42106	0.000580243
LGMN	41.7151	2.41937	0.00229213
SLBP	66.8457	2.39637	2.58983e-14
ATOH7	4.28448	2.38553	0.000862443
DDX39A	56.7923	2.37307	2.84451e-15
LGALS1	63.6355	2.37001	2.97154e-05
ARHGAP26	5.55071	2.36824	3.43657e-05
SMPD3	1.86861	2.3659	0.000700453
FCER1G	42.7577	2.36544	0.00896259
STIL	3.0048	2.36478	3.76888e-06
RN18S	17305.7	2.36182	0.00061067
LITAF	45.0861	2.33319	1.16638e-13
ZBP1	7.07235	2.3293	0.00513327
DSCC1	2.6601	2.32871	0.00156947
KIF20B	7.88667	2.32223	6.38616e-11
LOC102166863	4.1769	2.31545	0.0021664
ALCAM	7.01037	2.31292	7.60583e-05
DHFR	21.372	2.3049	2.25801e-09
CCNE1	6.64974	2.30339	5.7312e-07
RAD51AP1	6.14895	2.29853	3.46672e-05
PRF1	72.016	2.29363	6.6732e-06
H2AFZ	110.441	2.29102	5.54687e-12
HMGN2	401.722	2.28691	1.95625e-09
MCM5	34.9655	2.28236	1.51493e-11
STX11	5.20163	2.2812	0.000501592
AOAH	14.967	2.27287	1.4632e-09
SEMA7A	6.08695	2.27145	0.00107486
SLC6A6	3.77025	2.27103	0.000186033
LOC100524940	11.7462	2.26332	7.71558e-06
FAM129A	30.5839	2.26089	5.12897e-09
RHOC	16.9396	2.24819	0.000171536
MYO1F	85.6599	2.2363	2.96978e-09
IL2RB	137.74	2.22757	8.89213e-08
IFIT1	39.3707	2.21704	4.84306e-13
MIS18A	3.86209	2.21528	0.00139865
IFI44	18.6852	2.1983	6.69237e-05
ODF2	18.1107	2.19788	1.20049e-11
EIF4E3	4.47206	2.19257	9.01247e-05
GYG1	45.7101	2.19099	1.38724e-08
BRCA2	1.67568	2.18478	1.53451e-05
NKG7	428.901	2.17114	3.04868e-07
DPP3	5.18553	2.17041	7.14088e-05
SPC25	5.33426	2.16315	3.57647e-06
ACTG1	1970.74	2.1575	4.43987e-09
DUSP6	3.43158	2.15703	0.00698757
AGTPBP1	4.27429	2.15701	0.000182005
FAR2	11.0268	2.15219	2.717e-07
MYO1C	8.51573	2.15172	1.47428e-06
PDE8A	22.9972	2.14908	5.54773e-13
IFIT2	7.15738	2.14118	0.00165715
RMI1	3.71743	2.13644	0.00338523
GM2A	45.3477	2.13482	4.29429e-12
PTGR1	6.72073	2.1338	0.000632194
CDR2	5.19381	2.13025	7.63953e-07
C14H10orf128	22.636	2.12318	7.46773e-07
FANCI	6.77463	2.11395	3.98277e-07
EXO1	2.5736	2.11306	0.00742893
ENDOD1	3.28781	2.11046	0.00339125
ITPRIPL1	5.45417	2.10381	7.0812e-05
TTLL1	5.55158	2.10215	0.00376949
GINS3	3.6957	2.09749	0.0072602
MCM7	63.9515	2.09596	7.18524e-11
HAT1	47.7964	2.09116	2.21341e-10
HK3	5.71615	2.08866	0.00138577
MTHFD2	4.16754	2.07897	0.000397919
TACC3	23.4235	2.07672	7.61523e-08
CTSB	62.6741	2.07532	1.7722e-05
WDHD1	6.48832	2.07472	2.18239e-05
CENPK	4.6868	2.07094	0.00570897
PLA2G16	2.29431	2.06598	0.00195874
ACTB	1377.32	2.06208	7.42182e-08
SNX10	21.6111	2.04855	1.86492e-07
GPR180	2.66196	2.04389	0.00538195
DYNLL1	96.6176	2.03972	9.36819e-09
HAUS4	5.91219	2.03858	0.00108468
UBE2S	16.6959	2.03715	0.00328651
DNAJC9	6.97316	2.03175	0.000335172
LDHA	129.192	2.03145	1.30528e-08
ST6GALNAC2	29.1887	2.0292	5.48012e-08
RFC4	21.5841	2.02604	3.01553e-07
BRI3BP	6.83022	2.01537	5.80406e-09
ANXA1	39.2984	2.01297	0.00436035
CDC7	1.65208	2.01002	1.7722e-05
GNG10	23.1761	2.0057	0.00029731
HELLS	10.4823	2.00566	6.3441e-08
PRDM1	11.4795	2.00541	0.00732065
VIM	338.667	2.00162	1.27742e-06
CENPW	3.82083	2.00091	0.00466557
