# Supplementary material for: Gene expression of peripheral blood mononuclear cells and CD8+ T cells from gilts after PRRSV infection
Source: Front Immunol. 2023 Jun 20;14:1159970. doi: 10.3389/fimmu.2023.1159970 (PMC10318438; doi:10.3389/fimmu.2023.1159970)
Supplement: Supplementary file 5 [file Table_3.xlsx]

## Sheet: PBMC_0 dpi_cluster 1
#term ID	term description	observed gene count	background gene count	strength	false discovery rate	matching proteins in your network (IDs)	matching proteins in your network (labels)
GO:0007596	Blood coagulation	4	119	175	78	9823.ENSSSCP00000018339,9823.ENSSSCP00000018391,9823.ENSSSCP00000027349,9823.ENSSSCP00000028788	ITGB3,ITGA2B,GP6,GPIBB
GO:0014909	Smooth muscle cell migration	2	11	248	477	9823.ENSSSCP00000018339,9823.ENSSSCP00000020573	ITGB3,GRB10

## Sheet: PBMC_7 dpi_cluster 1
#term ID	term description	observed gene count	background gene count	strength	false discovery rate	matching proteins in your network (IDs)	matching proteins in your network (labels)
GO:0051607	Defense response to virus	24	178	19	1.72e-34	9823.ENSSSCP00000002674,9823.ENSSSCP00000008004,9823.ENSSSCP00000009218,9823.ENSSSCP00000010380,9823.ENSSSCP00000010548,9823.ENSSSCP00000010549,9823.ENSSSCP00000010587,9823.ENSSSCP00000011141,9823.ENSSSCP00000012648,9823.ENSSSCP00000012857,9823.ENSSSCP00000013664,9823.ENSSSCP00000015494,9823.ENSSSCP00000015495,9823.ENSSSCP00000017010,9823.ENSSSCP00000018455,9823.ENSSSCP00000019731,9823.ENSSSCP000…	ISG12(A),ZBP1,IRG6,DDX60,OAS2,OAS1,OASL,IFIT3,DTX3L,MX2,IRF7,IFITM1,ENSSSCP00000015495,STAT1,DHX58,EIF2AK2,PARP9,ISG20,DDX58,IFI44L,ISG15,MX1,IFIT1,IFIT2
GO:0051707	Response to other organism	29	967	124	1.18e-26	9823.ENSSSCP00000002674,9823.ENSSSCP00000004071,9823.ENSSSCP00000008004,9823.ENSSSCP00000009218,9823.ENSSSCP00000010380,9823.ENSSSCP00000010548,9823.ENSSSCP00000010549,9823.ENSSSCP00000010587,9823.ENSSSCP00000011141,9823.ENSSSCP00000012646,9823.ENSSSCP00000012648,9823.ENSSSCP00000012857,9823.ENSSSCP00000013664,9823.ENSSSCP00000015494,9823.ENSSSCP00000015495,9823.ENSSSCP00000017010,9823.ENSSSCP000…	ISG12(A),IFI44,ZBP1,IRG6,DDX60,OAS2,OAS1,OASL,IFIT3,PARP14,DTX3L,MX2,IRF7,IFITM1,ENSSSCP00000015495,STAT1,DHX58,EIF2AK2,HERC5,PARP9,ISG20,CMPK2,DDX58,IFI44L,ISG15,HERC6,MX1,IFIT1,IFIT2
GO:0098542	Defense response to other organism	25	706	132	1.99e-23	9823.ENSSSCP00000002674,9823.ENSSSCP00000008004,9823.ENSSSCP00000009218,9823.ENSSSCP00000010380,9823.ENSSSCP00000010548,9823.ENSSSCP00000010549,9823.ENSSSCP00000010587,9823.ENSSSCP00000011141,9823.ENSSSCP00000012646,9823.ENSSSCP00000012648,9823.ENSSSCP00000012857,9823.ENSSSCP00000013664,9823.ENSSSCP00000015494,9823.ENSSSCP00000015495,9823.ENSSSCP00000017010,9823.ENSSSCP00000018455,9823.ENSSSCP000…	ISG12(A),ZBP1,IRG6,DDX60,OAS2,OAS1,OASL,IFIT3,PARP14,DTX3L,MX2,IRF7,IFITM1,ENSSSCP00000015495,STAT1,DHX58,EIF2AK2,PARP9,ISG20,DDX58,IFI44L,ISG15,MX1,IFIT1,IFIT2
GO:0045087	Innate immune response	23	521	141	5.71e-23	9823.ENSSSCP00000002674,9823.ENSSSCP00000009218,9823.ENSSSCP00000010380,9823.ENSSSCP00000010548,9823.ENSSSCP00000010549,9823.ENSSSCP00000010587,9823.ENSSSCP00000011141,9823.ENSSSCP00000012646,9823.ENSSSCP00000012648,9823.ENSSSCP00000012857,9823.ENSSSCP00000013664,9823.ENSSSCP00000015494,9823.ENSSSCP00000015495,9823.ENSSSCP00000017010,9823.ENSSSCP00000018455,9823.ENSSSCP00000019731,9823.ENSSSCP000…	ISG12(A),IRG6,DDX60,OAS2,OAS1,OASL,IFIT3,PARP14,DTX3L,MX2,IRF7,IFITM1,ENSSSCP00000015495,STAT1,DHX58,EIF2AK2,PARP9,ISG20,DDX58,ISG15,MX1,IFIT1,IFIT2
GO:0009605	Response to external stimulus	30	1872	97	1.08e-20	9823.ENSSSCP00000002674,9823.ENSSSCP00000004071,9823.ENSSSCP00000008004,9823.ENSSSCP00000009218,9823.ENSSSCP00000010380,9823.ENSSSCP00000010548,9823.ENSSSCP00000010549,9823.ENSSSCP00000010587,9823.ENSSSCP00000011141,9823.ENSSSCP00000011690,9823.ENSSSCP00000012646,9823.ENSSSCP00000012648,9823.ENSSSCP00000012857,9823.ENSSSCP00000013664,9823.ENSSSCP00000015494,9823.ENSSSCP00000015495,9823.ENSSSCP000…	ISG12(A),IFI44,ZBP1,IRG6,DDX60,OAS2,OAS1,OASL,IFIT3,RMI1,PARP14,DTX3L,MX2,IRF7,IFITM1,ENSSSCP00000015495,STAT1,DHX58,EIF2AK2,HERC5,PARP9,ISG20,CMPK2,DDX58,IFI44L,ISG15,HERC6,MX1,IFIT1,IFIT2
GO:0002376	Immune system process	29	1806	97	1.29e-19	9823.ENSSSCP00000002674,9823.ENSSSCP00000004071,9823.ENSSSCP00000008004,9823.ENSSSCP00000009218,9823.ENSSSCP00000010380,9823.ENSSSCP00000010548,9823.ENSSSCP00000010549,9823.ENSSSCP00000010587,9823.ENSSSCP00000011141,9823.ENSSSCP00000012646,9823.ENSSSCP00000012648,9823.ENSSSCP00000012857,9823.ENSSSCP00000013664,9823.ENSSSCP00000015494,9823.ENSSSCP00000015495,9823.ENSSSCP00000017010,9823.ENSSSCP000…	ISG12(A),IFI44,ZBP1,IRG6,DDX60,OAS2,OAS1,OASL,IFIT3,PARP14,DTX3L,MX2,IRF7,IFITM1,ENSSSCP00000015495,STAT1,DHX58,LGALS9,EIF2AK2,HERC5,PARP9,ISG20,DDX58,IFI44L,ISG15,HERC6,MX1,IFIT1,IFIT2
GO:0006955	Immune response	25	1041	115	1.45e-19	9823.ENSSSCP00000002674,9823.ENSSSCP00000004071,9823.ENSSSCP00000009218,9823.ENSSSCP00000010380,9823.ENSSSCP00000010548,9823.ENSSSCP00000010549,9823.ENSSSCP00000010587,9823.ENSSSCP00000011141,9823.ENSSSCP00000012646,9823.ENSSSCP00000012648,9823.ENSSSCP00000012857,9823.ENSSSCP00000013664,9823.ENSSSCP00000015494,9823.ENSSSCP00000015495,9823.ENSSSCP00000017010,9823.ENSSSCP00000018455,9823.ENSSSCP000…	ISG12(A),IFI44,IRG6,DDX60,OAS2,OAS1,OASL,IFIT3,PARP14,DTX3L,MX2,IRF7,IFITM1,ENSSSCP00000015495,STAT1,DHX58,EIF2AK2,PARP9,ISG20,DDX58,IFI44L,ISG15,MX1,IFIT1,IFIT2
GO:0045071	Negative regulation of viral genome replication	9	39	213	5.67e-12	9823.ENSSSCP00000010548,9823.ENSSSCP00000010549,9823.ENSSSCP00000010587,9823.ENSSSCP00000015494,9823.ENSSSCP00000015495,9823.ENSSSCP00000019731,9823.ENSSSCP00000021223,9823.ENSSSCP00000027638,9823.ENSSSCP00000029166	OAS2,OAS1,OASL,IFITM1,ENSSSCP00000015495,EIF2AK2,ISG20,ISG15,MX1
GO:0006950	Response to stress	26	2851	73	2.05e-10	9823.ENSSSCP00000002674,9823.ENSSSCP00000008004,9823.ENSSSCP00000009218,9823.ENSSSCP00000010380,9823.ENSSSCP00000010548,9823.ENSSSCP00000010549,9823.ENSSSCP00000010587,9823.ENSSSCP00000011141,9823.ENSSSCP00000011690,9823.ENSSSCP00000012646,9823.ENSSSCP00000012648,9823.ENSSSCP00000012857,9823.ENSSSCP00000013664,9823.ENSSSCP00000015494,9823.ENSSSCP00000015495,9823.ENSSSCP00000017010,9823.ENSSSCP000…	ISG12(A),ZBP1,IRG6,DDX60,OAS2,OAS1,OASL,IFIT3,RMI1,PARP14,DTX3L,MX2,IRF7,IFITM1,ENSSSCP00000015495,STAT1,DHX58,EIF2AK2,PARP9,ISG20,DDX58,IFI44L,ISG15,MX1,IFIT1,IFIT2
GO:0034340	Response to type i interferon	7	23	225	2.78e-09	9823.ENSSSCP00000010548,9823.ENSSSCP00000013664,9823.ENSSSCP00000015494,9823.ENSSSCP00000015495,9823.ENSSSCP00000017010,9823.ENSSSCP00000027638,9823.ENSSSCP00000029166	OAS2,IRF7,IFITM1,ENSSSCP00000015495,STAT1,ISG15,MX1
GO:0071357	Cellular response to type i interferon	6	14	24	3.37e-08	9823.ENSSSCP00000010548,9823.ENSSSCP00000013664,9823.ENSSSCP00000015494,9823.ENSSSCP00000015495,9823.ENSSSCP00000017010,9823.ENSSSCP00000029166	OAS2,IRF7,IFITM1,ENSSSCP00000015495,STAT1,MX1
GO:0035455	Response to interferon-alpha	6	18	229	1.11e-07	9823.ENSSSCP00000011141,9823.ENSSSCP00000012857,9823.ENSSSCP00000015494,9823.ENSSSCP00000015495,9823.ENSSSCP00000019731,9823.ENSSSCP00000029516	IFIT3,MX2,IFITM1,ENSSSCP00000015495,EIF2AK2,IFIT2
GO:0060337	Type i interferon signaling pathway	5	13	235	4.24e-06	9823.ENSSSCP00000010548,9823.ENSSSCP00000013664,9823.ENSSSCP00000015494,9823.ENSSSCP00000015495,9823.ENSSSCP00000017010	OAS2,IRF7,IFITM1,ENSSSCP00000015495,STAT1
GO:0034097	Response to cytokine	12	690	101	4.78e-05	9823.ENSSSCP00000010548,9823.ENSSSCP00000011141,9823.ENSSSCP00000012857,9823.ENSSSCP00000013664,9823.ENSSSCP00000015494,9823.ENSSSCP00000015495,9823.ENSSSCP00000017010,9823.ENSSSCP00000019731,9823.ENSSSCP00000027638,9823.ENSSSCP00000029166,9823.ENSSSCP00000029307,9823.ENSSSCP00000029516	OAS2,IFIT3,MX2,IRF7,IFITM1,ENSSSCP00000015495,STAT1,EIF2AK2,ISG15,MX1,IFIT1,IFIT2
GO:0002831	Regulation of response to biotic stimulus	8	218	133	0.000157	9823.ENSSSCP00000008004,9823.ENSSSCP00000010380,9823.ENSSSCP00000012646,9823.ENSSSCP00000012648,9823.ENSSSCP00000013664,9823.ENSSSCP00000018455,9823.ENSSSCP00000021027,9823.ENSSSCP00000023307	ZBP1,DDX60,PARP14,DTX3L,IRF7,DHX58,PARP9,DDX58
GO:0002682	Regulation of immune system process	13	1089	84	0.000668	9823.ENSSSCP00000008004,9823.ENSSSCP00000009218,9823.ENSSSCP00000010380,9823.ENSSSCP00000012646,9823.ENSSSCP00000012648,9823.ENSSSCP00000013664,9823.ENSSSCP00000017010,9823.ENSSSCP00000018455,9823.ENSSSCP00000018810,9823.ENSSSCP00000019731,9823.ENSSSCP00000021027,9823.ENSSSCP00000023307,9823.ENSSSCP00000027638	ZBP1,IRG6,DDX60,PARP14,DTX3L,IRF7,STAT1,DHX58,LGALS9,EIF2AK2,PARP9,DDX58,ISG15
GO:0050896	Response to stimulus	31	8268	34	0.000693	9823.ENSSSCP00000002674,9823.ENSSSCP00000004071,9823.ENSSSCP00000008004,9823.ENSSSCP00000009218,9823.ENSSSCP00000010380,9823.ENSSSCP00000010548,9823.ENSSSCP00000010549,9823.ENSSSCP00000010587,9823.ENSSSCP00000011141,9823.ENSSSCP00000011690,9823.ENSSSCP00000012646,9823.ENSSSCP00000012648,9823.ENSSSCP00000012857,9823.ENSSSCP00000013664,9823.ENSSSCP00000015494,9823.ENSSSCP00000015495,9823.ENSSSCP000…	ISG12(A),IFI44,ZBP1,IRG6,DDX60,OAS2,OAS1,OASL,IFIT3,RMI1,PARP14,DTX3L,MX2,IRF7,IFITM1,ENSSSCP00000015495,STAT1,DHX58,EIF2AK2,HERC5,PARP9,ISG20,CMPK2,DDX58,RNASEL,IFI44L,ISG15,HERC6,MX1,IFIT1,IFIT2
GO:0060760	Positive regulation of response to cytokine stimulus	5	49	177	0.00125	9823.ENSSSCP00000008004,9823.ENSSSCP00000012646,9823.ENSSSCP00000013664,9823.ENSSSCP00000021027,9823.ENSSSCP00000023307	ZBP1,PARP14,IRF7,PARP9,DDX58
GO:0031347	Regulation of defense response	9	427	109	0.0014	9823.ENSSSCP00000000822,9823.ENSSSCP00000008004,9823.ENSSSCP00000010380,9823.ENSSSCP00000012646,9823.ENSSSCP00000012648,9823.ENSSSCP00000013664,9823.ENSSSCP00000018455,9823.ENSSSCP00000021027,9823.ENSSSCP00000023307	USP18,ZBP1,DDX60,PARP14,DTX3L,IRF7,DHX58,PARP9,DDX58
GO:0050688	Regulation of defense response to virus	5	58	17	0.00257	9823.ENSSSCP00000010380,9823.ENSSSCP00000012648,9823.ENSSSCP00000018455,9823.ENSSSCP00000021027,9823.ENSSSCP00000023307	DDX60,DTX3L,DHX58,PARP9,DDX58
GO:0001819	Positive regulation of cytokine production	8	328	115	0.0028	9823.ENSSSCP00000009218,9823.ENSSSCP00000010380,9823.ENSSSCP00000013664,9823.ENSSSCP00000017010,9823.ENSSSCP00000018455,9823.ENSSSCP00000018810,9823.ENSSSCP00000019731,9823.ENSSSCP00000023307	IRG6,DDX60,IRF7,STAT1,DHX58,LGALS9,EIF2AK2,DDX58
GO:0001817	Regulation of cytokine production	9	564	97	12	9823.ENSSSCP00000009218,9823.ENSSSCP00000010380,9823.ENSSSCP00000013664,9823.ENSSSCP00000017010,9823.ENSSSCP00000018455,9823.ENSSSCP00000018810,9823.ENSSSCP00000019731,9823.ENSSSCP00000023307,9823.ENSSSCP00000027638	IRG6,DDX60,IRF7,STAT1,DHX58,LGALS9,EIF2AK2,DDX58,ISG15
GO:0010033	Response to organic substance	16	2287	61	12	9823.ENSSSCP00000010548,9823.ENSSSCP00000011141,9823.ENSSSCP00000011690,9823.ENSSSCP00000012857,9823.ENSSSCP00000013664,9823.ENSSSCP00000015494,9823.ENSSSCP00000015495,9823.ENSSSCP00000017010,9823.ENSSSCP00000019731,9823.ENSSSCP00000021442,9823.ENSSSCP00000023307,9823.ENSSSCP00000024480,9823.ENSSSCP00000027638,9823.ENSSSCP00000029166,9823.ENSSSCP00000029307,9823.ENSSSCP00000029516	OAS2,IFIT3,RMI1,MX2,IRF7,IFITM1,ENSSSCP00000015495,STAT1,EIF2AK2,CMPK2,DDX58,RNASEL,ISG15,MX1,IFIT1,IFIT2
GO:0060700	Regulation of ribonuclease activity	3	6	247	12	9823.ENSSSCP00000010548,9823.ENSSSCP00000010549,9823.ENSSSCP00000010587	OAS2,OAS1,OASL
GO:0071345	Cellular response to cytokine stimulus	9	618	93	25	9823.ENSSSCP00000010548,9823.ENSSSCP00000011141,9823.ENSSSCP00000013664,9823.ENSSSCP00000015494,9823.ENSSSCP00000015495,9823.ENSSSCP00000017010,9823.ENSSSCP00000029166,9823.ENSSSCP00000029307,9823.ENSSSCP00000029516	OAS2,IFIT3,IRF7,IFITM1,ENSSSCP00000015495,STAT1,MX1,IFIT1,IFIT2
GO:0001961	Positive regulation of cytokine-mediated signaling pathway	4	42	175	34	9823.ENSSSCP00000008004,9823.ENSSSCP00000012646,9823.ENSSSCP00000013664,9823.ENSSSCP00000021027	ZBP1,PARP14,IRF7,PARP9
GO:0002833	Positive regulation of response to biotic stimulus	5	114	141	50	9823.ENSSSCP00000008004,9823.ENSSSCP00000010380,9823.ENSSSCP00000013664,9823.ENSSSCP00000018455,9823.ENSSSCP00000021027	ZBP1,DDX60,IRF7,DHX58,PARP9
GO:0002684	Positive regulation of immune system process	9	686	88	53	9823.ENSSSCP00000008004,9823.ENSSSCP00000009218,9823.ENSSSCP00000010380,9823.ENSSSCP00000013664,9823.ENSSSCP00000017010,9823.ENSSSCP00000018455,9823.ENSSSCP00000021027,9823.ENSSSCP00000023307,9823.ENSSSCP00000027638	ZBP1,IRG6,DDX60,IRF7,STAT1,DHX58,PARP9,DDX58,ISG15
GO:0032101	Regulation of response to external stimulus	9	706	87	66	9823.ENSSSCP00000000822,9823.ENSSSCP00000008004,9823.ENSSSCP00000010380,9823.ENSSSCP00000012646,9823.ENSSSCP00000012648,9823.ENSSSCP00000013664,9823.ENSSSCP00000018455,9823.ENSSSCP00000021027,9823.ENSSSCP00000023307	USP18,ZBP1,DDX60,PARP14,DTX3L,IRF7,DHX58,PARP9,DDX58
GO:0032481	Positive regulation of type i interferon production	4	56	162	87	9823.ENSSSCP00000013664,9823.ENSSSCP00000017010,9823.ENSSSCP00000018455,9823.ENSSSCP00000023307	IRF7,STAT1,DHX58,DDX58
GO:0045088	Regulation of innate immune response	5	134	134	97	9823.ENSSSCP00000008004,9823.ENSSSCP00000012646,9823.ENSSSCP00000013664,9823.ENSSSCP00000018455,9823.ENSSSCP00000021027	ZBP1,PARP14,IRF7,DHX58,PARP9
GO:0062207	Regulation of pattern recognition receptor signaling pathway	4	64	156	13	9823.ENSSSCP00000009218,9823.ENSSSCP00000010380,9823.ENSSSCP00000013664,9823.ENSSSCP00000018455	IRG6,DDX60,IRF7,DHX58
GO:0071310	Cellular response to organic substance	13	1800	62	13	9823.ENSSSCP00000010548,9823.ENSSSCP00000011141,9823.ENSSSCP00000013664,9823.ENSSSCP00000015494,9823.ENSSSCP00000015495,9823.ENSSSCP00000017010,9823.ENSSSCP00000019731,9823.ENSSSCP00000021442,9823.ENSSSCP00000023307,9823.ENSSSCP00000024480,9823.ENSSSCP00000029166,9823.ENSSSCP00000029307,9823.ENSSSCP00000029516	OAS2,IFIT3,IRF7,IFITM1,ENSSSCP00000015495,STAT1,EIF2AK2,CMPK2,DDX58,RNASEL,MX1,IFIT1,IFIT2
GO:0062208	Positive regulation of pattern recognition receptor signaling pathway	3	20	194	19	9823.ENSSSCP00000009218,9823.ENSSSCP00000010380,9823.ENSSSCP00000018455	IRG6,DDX60,DHX58
GO:0002697	Regulation of immune effector process	6	284	109	21	9823.ENSSSCP00000009218,9823.ENSSSCP00000010380,9823.ENSSSCP00000012648,9823.ENSSSCP00000018455,9823.ENSSSCP00000021027,9823.ENSSSCP00000023307	IRG6,DDX60,DTX3L,DHX58,PARP9,DDX58
GO:0080134	Regulation of response to stress	10	1079	73	23	9823.ENSSSCP00000000822,9823.ENSSSCP00000008004,9823.ENSSSCP00000010380,9823.ENSSSCP00000012646,9823.ENSSSCP00000012648,9823.ENSSSCP00000013664,9823.ENSSSCP00000018455,9823.ENSSSCP00000019731,9823.ENSSSCP00000021027,9823.ENSSSCP00000023307	USP18,ZBP1,DDX60,PARP14,DTX3L,IRF7,DHX58,EIF2AK2,PARP9,DDX58
GO:0002230	Positive regulation of defense response to virus by host	3	23	188	26	9823.ENSSSCP00000012648,9823.ENSSSCP00000021027,9823.ENSSSCP00000023307	DTX3L,PARP9,DDX58
GO:0032727	Positive regulation of interferon-alpha production	3	26	183	35	9823.ENSSSCP00000013664,9823.ENSSSCP00000017010,9823.ENSSSCP00000023307	IRF7,STAT1,DDX58
GO:0031349	Positive regulation of defense response	5	191	118	42	9823.ENSSSCP00000008004,9823.ENSSSCP00000010380,9823.ENSSSCP00000013664,9823.ENSSSCP00000018455,9823.ENSSSCP00000021027	ZBP1,DDX60,IRF7,DHX58,PARP9
GO:0006471	Protein adp-ribosylation	3	32	174	58	9823.ENSSSCP00000012646,9823.ENSSSCP00000017484,9823.ENSSSCP00000021027	PARP14,PARP12,PARP9
GO:0050776	Regulation of immune response	7	549	87	72	9823.ENSSSCP00000008004,9823.ENSSSCP00000009218,9823.ENSSSCP00000012646,9823.ENSSSCP00000013664,9823.ENSSSCP00000018455,9823.ENSSSCP00000021027,9823.ENSSSCP00000023307	ZBP1,IRG6,PARP14,IRF7,DHX58,PARP9,DDX58
GO:0032728	Positive regulation of interferon-beta production	3	37	168	83	9823.ENSSSCP00000013664,9823.ENSSSCP00000018455,9823.ENSSSCP00000023307	IRF7,DHX58,DDX58
GO:0039533	Regulation of mda-5 signaling pathway	2	5	237	111	9823.ENSSSCP00000010380,9823.ENSSSCP00000018455	DDX60,DHX58
GO:1900246	Positive regulation of rig-i signaling pathway	2	5	237	111	9823.ENSSSCP00000010380,9823.ENSSSCP00000018455	DDX60,DHX58
GO:0035457	Cellular response to interferon-alpha	2	8	216	222	9823.ENSSSCP00000011141,9823.ENSSSCP00000029516	IFIT3,IFIT2
GO:0051240	Positive regulation of multicellular organismal process	10	1459	6	223	9823.ENSSSCP00000009218,9823.ENSSSCP00000010380,9823.ENSSSCP00000013664,9823.ENSSSCP00000017010,9823.ENSSSCP00000018455,9823.ENSSSCP00000018810,9823.ENSSSCP00000019731,9823.ENSSSCP00000023307,9823.ENSSSCP00000024480,9823.ENSSSCP00000027638	IRG6,DDX60,IRF7,STAT1,DHX58,LGALS9,EIF2AK2,DDX58,RNASEL,ISG15
GO:0098884	Postsynaptic neurotransmitter receptor internalization	2	9	211	263	9823.ENSSSCP00000012857,9823.ENSSSCP00000029166	MX2,MX1
GO:0032103	Positive regulation of response to external stimulus	5	307	98	297	9823.ENSSSCP00000008004,9823.ENSSSCP00000010380,9823.ENSSSCP00000013664,9823.ENSSSCP00000018455,9823.ENSSSCP00000021027	ZBP1,DDX60,IRF7,DHX58,PARP9
GO:0016185	Synaptic vesicle budding from presynaptic endocytic zone membrane	2	10	207	302	9823.ENSSSCP00000012857,9823.ENSSSCP00000029166	MX2,MX1
GO:0032755	Positive regulation of interleukin-6 production	3	63	144	314	9823.ENSSSCP00000018455,9823.ENSSSCP00000018810,9823.ENSSSCP00000023307	DHX58,LGALS9,DDX58
GO:0002699	Positive regulation of immune effector process	4	168	114	328	9823.ENSSSCP00000009218,9823.ENSSSCP00000010380,9823.ENSSSCP00000018455,9823.ENSSSCP00000023307	IRG6,DDX60,DHX58,DDX58
GO:0046597	Negative regulation of viral entry into host cell	2	12	199	393	9823.ENSSSCP00000015494,9823.ENSSSCP00000015495	IFITM1,ENSSSCP00000015495
GO:0060340	Positive regulation of type i interferon-mediated signaling pathway	2	13	195	447	9823.ENSSSCP00000008004,9823.ENSSSCP00000013664	ZBP1,IRF7

## Sheet: PBMC_7 dpi_cluster 2
#term ID	term description	observed gene count	background gene count	strength	false discovery rate	matching proteins in your network (IDs)	matching proteins in your network (labels)
GO:0006915	Apoptotic process	6	809	143	0.00322	9823.ENSSSCP00000000654,9823.ENSSSCP00000000755,9823.ENSSSCP00000011385,9823.ENSSSCP00000015922,9823.ENSSSCP00000016724,9823.ENSSSCP00000030592	BCL2L14,TNFRSF1A,BAG3,CASP4,CASP3,TNFSF10
GO:0042981	Regulation of apoptotic process	5	1200	118	87	9823.ENSSSCP00000000654,9823.ENSSSCP00000011385,9823.ENSSSCP00000015922,9823.ENSSSCP00000016724,9823.ENSSSCP00000030592	BCL2L14,BAG3,CASP4,CASP3,TNFSF10
GO:0097190	Apoptotic signaling pathway	3	247	164	485	9823.ENSSSCP00000011385,9823.ENSSSCP00000015922,9823.ENSSSCP00000016724	BAG3,CASP4,CASP3

## Sheet: PBMC_14 dpi_cluster 1
#term ID	term description	observed gene count	background gene count	strength	false discovery rate	matching proteins in your network (IDs)	matching proteins in your network (labels)
GO:0051607	Defense response to virus	22	178	189	3.08e-31	9823.ENSSSCP00000002674,9823.ENSSSCP00000008004,9823.ENSSSCP00000009218,9823.ENSSSCP00000010380,9823.ENSSSCP00000010548,9823.ENSSSCP00000010549,9823.ENSSSCP00000010587,9823.ENSSSCP00000011141,9823.ENSSSCP00000012648,9823.ENSSSCP00000012857,9823.ENSSSCP00000013664,9823.ENSSSCP00000015599,9823.ENSSSCP00000017010,9823.ENSSSCP00000018455,9823.ENSSSCP00000019731,9823.ENSSSCP00000021027,9823.ENSSSCP000…	ISG12(A),ZBP1,IRG6,DDX60,OAS2,OAS1,OASL,IFIT3,DTX3L,MX2,IRF7,LOC733579,STAT1,DHX58,EIF2AK2,PARP9,ISG20,DDX58,ISG15,MX1,IFIT1,IFIT2
GO:0051707	Response to other organism	27	967	125	8.13e-25	9823.ENSSSCP00000002674,9823.ENSSSCP00000004071,9823.ENSSSCP00000008004,9823.ENSSSCP00000009218,9823.ENSSSCP00000010380,9823.ENSSSCP00000010548,9823.ENSSSCP00000010549,9823.ENSSSCP00000010587,9823.ENSSSCP00000011141,9823.ENSSSCP00000012646,9823.ENSSSCP00000012648,9823.ENSSSCP00000012857,9823.ENSSSCP00000013664,9823.ENSSSCP00000015599,9823.ENSSSCP00000017010,9823.ENSSSCP00000018455,9823.ENSSSCP000…	ISG12(A),IFI44,ZBP1,IRG6,DDX60,OAS2,OAS1,OASL,IFIT3,PARP14,DTX3L,MX2,IRF7,LOC733579,STAT1,DHX58,EIF2AK2,HERC5,PARP9,ISG20,CMPK2,DDX58,ISG15,HERC6,MX1,IFIT1,IFIT2
GO:0045087	Innate immune response	22	521	143	2.41e-22	9823.ENSSSCP00000002674,9823.ENSSSCP00000009218,9823.ENSSSCP00000010380,9823.ENSSSCP00000010548,9823.ENSSSCP00000010549,9823.ENSSSCP00000010587,9823.ENSSSCP00000011141,9823.ENSSSCP00000012646,9823.ENSSSCP00000012648,9823.ENSSSCP00000012857,9823.ENSSSCP00000013664,9823.ENSSSCP00000015599,9823.ENSSSCP00000017010,9823.ENSSSCP00000018455,9823.ENSSSCP00000019731,9823.ENSSSCP00000021027,9823.ENSSSCP000…	ISG12(A),IRG6,DDX60,OAS2,OAS1,OASL,IFIT3,PARP14,DTX3L,MX2,IRF7,LOC733579,STAT1,DHX58,EIF2AK2,PARP9,ISG20,DDX58,ISG15,MX1,IFIT1,IFIT2
GO:0098542	Defense response to other organism	23	706	132	2.48e-21	9823.ENSSSCP00000002674,9823.ENSSSCP00000008004,9823.ENSSSCP00000009218,9823.ENSSSCP00000010380,9823.ENSSSCP00000010548,9823.ENSSSCP00000010549,9823.ENSSSCP00000010587,9823.ENSSSCP00000011141,9823.ENSSSCP00000012646,9823.ENSSSCP00000012648,9823.ENSSSCP00000012857,9823.ENSSSCP00000013664,9823.ENSSSCP00000015599,9823.ENSSSCP00000017010,9823.ENSSSCP00000018455,9823.ENSSSCP00000019731,9823.ENSSSCP000…	ISG12(A),ZBP1,IRG6,DDX60,OAS2,OAS1,OASL,IFIT3,PARP14,DTX3L,MX2,IRF7,LOC733579,STAT1,DHX58,EIF2AK2,PARP9,ISG20,DDX58,ISG15,MX1,IFIT1,IFIT2
GO:0002376	Immune system process	27	1806	98	3.26e-18	9823.ENSSSCP00000002674,9823.ENSSSCP00000004071,9823.ENSSSCP00000008004,9823.ENSSSCP00000009218,9823.ENSSSCP00000010380,9823.ENSSSCP00000010548,9823.ENSSSCP00000010549,9823.ENSSSCP00000010587,9823.ENSSSCP00000011141,9823.ENSSSCP00000012646,9823.ENSSSCP00000012648,9823.ENSSSCP00000012857,9823.ENSSSCP00000013664,9823.ENSSSCP00000015599,9823.ENSSSCP00000017010,9823.ENSSSCP00000018455,9823.ENSSSCP000…	ISG12(A),IFI44,ZBP1,IRG6,DDX60,OAS2,OAS1,OASL,IFIT3,PARP14,DTX3L,MX2,IRF7,LOC733579,STAT1,DHX58,LGALS9,EIF2AK2,HERC5,PARP9,ISG20,DDX58,ISG15,HERC6,MX1,IFIT1,IFIT2
GO:0006955	Immune response	23	1041	115	9.7e-18	9823.ENSSSCP00000002674,9823.ENSSSCP00000004071,9823.ENSSSCP00000009218,9823.ENSSSCP00000010380,9823.ENSSSCP00000010548,9823.ENSSSCP00000010549,9823.ENSSSCP00000010587,9823.ENSSSCP00000011141,9823.ENSSSCP00000012646,9823.ENSSSCP00000012648,9823.ENSSSCP00000012857,9823.ENSSSCP00000013664,9823.ENSSSCP00000015599,9823.ENSSSCP00000017010,9823.ENSSSCP00000018455,9823.ENSSSCP00000019731,9823.ENSSSCP000…	ISG12(A),IFI44,IRG6,DDX60,OAS2,OAS1,OASL,IFIT3,PARP14,DTX3L,MX2,IRF7,LOC733579,STAT1,DHX58,EIF2AK2,PARP9,ISG20,DDX58,ISG15,MX1,IFIT1,IFIT2
GO:0045071	Negative regulation of viral genome replication	7	39	206	4.77e-08	9823.ENSSSCP00000010548,9823.ENSSSCP00000010549,9823.ENSSSCP00000010587,9823.ENSSSCP00000019731,9823.ENSSSCP00000021223,9823.ENSSSCP00000027638,9823.ENSSSCP00000029166	OAS2,OAS1,OASL,EIF2AK2,ISG20,ISG15,MX1
GO:0002831	Regulation of response to biotic stimulus	9	218	142	3.29e-06	9823.ENSSSCP00000008004,9823.ENSSSCP00000010380,9823.ENSSSCP00000012646,9823.ENSSSCP00000012648,9823.ENSSSCP00000013664,9823.ENSSSCP00000015599,9823.ENSSSCP00000018455,9823.ENSSSCP00000021027,9823.ENSSSCP00000023307	ZBP1,DDX60,PARP14,DTX3L,IRF7,LOC733579,DHX58,PARP9,DDX58
GO:0002682	Regulation of immune system process	14	1089	91	2.25e-05	9823.ENSSSCP00000008004,9823.ENSSSCP00000009218,9823.ENSSSCP00000010380,9823.ENSSSCP00000012646,9823.ENSSSCP00000012648,9823.ENSSSCP00000013664,9823.ENSSSCP00000015599,9823.ENSSSCP00000017010,9823.ENSSSCP00000018455,9823.ENSSSCP00000018810,9823.ENSSSCP00000019731,9823.ENSSSCP00000021027,9823.ENSSSCP00000023307,9823.ENSSSCP00000027638	ZBP1,IRG6,DDX60,PARP14,DTX3L,IRF7,LOC733579,STAT1,DHX58,LGALS9,EIF2AK2,PARP9,DDX58,ISG15
GO:0034340	Response to type i interferon	5	23	214	3.49e-05	9823.ENSSSCP00000010548,9823.ENSSSCP00000013664,9823.ENSSSCP00000017010,9823.ENSSSCP00000027638,9823.ENSSSCP00000029166	OAS2,IRF7,STAT1,ISG15,MX1
GO:0031347	Regulation of defense response	10	427	117	4.3e-05	9823.ENSSSCP00000000822,9823.ENSSSCP00000008004,9823.ENSSSCP00000010380,9823.ENSSSCP00000012646,9823.ENSSSCP00000012648,9823.ENSSSCP00000013664,9823.ENSSSCP00000015599,9823.ENSSSCP00000018455,9823.ENSSSCP00000021027,9823.ENSSSCP00000023307	USP18,ZBP1,DDX60,PARP14,DTX3L,IRF7,LOC733579,DHX58,PARP9,DDX58
GO:0071357	Cellular response to type i interferon	4	14	226	0.000671	9823.ENSSSCP00000010548,9823.ENSSSCP00000013664,9823.ENSSSCP00000017010,9823.ENSSSCP00000029166	OAS2,IRF7,STAT1,MX1
GO:0060760	Positive regulation of response to cytokine stimulus	5	49	181	0.00089	9823.ENSSSCP00000008004,9823.ENSSSCP00000012646,9823.ENSSSCP00000013664,9823.ENSSSCP00000021027,9823.ENSSSCP00000023307	ZBP1,PARP14,IRF7,PARP9,DDX58
GO:0002833	Positive regulation of response to biotic stimulus	6	114	152	0.00124	9823.ENSSSCP00000008004,9823.ENSSSCP00000010380,9823.ENSSSCP00000013664,9823.ENSSSCP00000015599,9823.ENSSSCP00000018455,9823.ENSSSCP00000021027	ZBP1,DDX60,IRF7,LOC733579,DHX58,PARP9
GO:0035455	Response to interferon-alpha	4	18	215	0.00143	9823.ENSSSCP00000011141,9823.ENSSSCP00000012857,9823.ENSSSCP00000019731,9823.ENSSSCP00000029516	IFIT3,MX2,EIF2AK2,IFIT2
GO:0001819	Positive regulation of cytokine production	8	328	119	0.00151	9823.ENSSSCP00000009218,9823.ENSSSCP00000010380,9823.ENSSSCP00000013664,9823.ENSSSCP00000017010,9823.ENSSSCP00000018455,9823.ENSSSCP00000018810,9823.ENSSSCP00000019731,9823.ENSSSCP00000023307	IRG6,DDX60,IRF7,STAT1,DHX58,LGALS9,EIF2AK2,DDX58
GO:0050688	Regulation of defense response to virus	5	58	174	0.00171	9823.ENSSSCP00000010380,9823.ENSSSCP00000012648,9823.ENSSSCP00000018455,9823.ENSSSCP00000021027,9823.ENSSSCP00000023307	DDX60,DTX3L,DHX58,PARP9,DDX58
GO:0002684	Positive regulation of immune system process	10	686	97	0.00258	9823.ENSSSCP00000008004,9823.ENSSSCP00000009218,9823.ENSSSCP00000010380,9823.ENSSSCP00000013664,9823.ENSSSCP00000015599,9823.ENSSSCP00000017010,9823.ENSSSCP00000018455,9823.ENSSSCP00000021027,9823.ENSSSCP00000023307,9823.ENSSSCP00000027638	ZBP1,IRG6,DDX60,IRF7,LOC733579,STAT1,DHX58,PARP9,DDX58,ISG15
GO:0034097	Response to cytokine	10	690	96	0.00264	9823.ENSSSCP00000010548,9823.ENSSSCP00000011141,9823.ENSSSCP00000012857,9823.ENSSSCP00000013664,9823.ENSSSCP00000017010,9823.ENSSSCP00000019731,9823.ENSSSCP00000027638,9823.ENSSSCP00000029166,9823.ENSSSCP00000029307,9823.ENSSSCP00000029516	OAS2,IFIT3,MX2,IRF7,STAT1,EIF2AK2,ISG15,MX1,IFIT1,IFIT2
GO:0045088	Regulation of innate immune response	6	134	145	0.00264	9823.ENSSSCP00000008004,9823.ENSSSCP00000012646,9823.ENSSSCP00000013664,9823.ENSSSCP00000015599,9823.ENSSSCP00000018455,9823.ENSSSCP00000021027	ZBP1,PARP14,IRF7,LOC733579,DHX58,PARP9
GO:0032101	Regulation of response to external stimulus	10	706	95	0.00308	9823.ENSSSCP00000000822,9823.ENSSSCP00000008004,9823.ENSSSCP00000010380,9823.ENSSSCP00000012646,9823.ENSSSCP00000012648,9823.ENSSSCP00000013664,9823.ENSSSCP00000015599,9823.ENSSSCP00000018455,9823.ENSSSCP00000021027,9823.ENSSSCP00000023307	USP18,ZBP1,DDX60,PARP14,DTX3L,IRF7,LOC733579,DHX58,PARP9,DDX58
GO:0001817	Regulation of cytokine production	9	564	101	0.00554	9823.ENSSSCP00000009218,9823.ENSSSCP00000010380,9823.ENSSSCP00000013664,9823.ENSSSCP00000017010,9823.ENSSSCP00000018455,9823.ENSSSCP00000018810,9823.ENSSSCP00000019731,9823.ENSSSCP00000023307,9823.ENSSSCP00000027638	IRG6,DDX60,IRF7,STAT1,DHX58,LGALS9,EIF2AK2,DDX58,ISG15
GO:0050896	Response to stimulus	28	8268	33	0.00564	9823.ENSSSCP00000002674,9823.ENSSSCP00000004071,9823.ENSSSCP00000008004,9823.ENSSSCP00000009218,9823.ENSSSCP00000010380,9823.ENSSSCP00000010548,9823.ENSSSCP00000010549,9823.ENSSSCP00000010587,9823.ENSSSCP00000011141,9823.ENSSSCP00000012646,9823.ENSSSCP00000012648,9823.ENSSSCP00000012857,9823.ENSSSCP00000013664,9823.ENSSSCP00000015599,9823.ENSSSCP00000017010,9823.ENSSSCP00000018455,9823.ENSSSCP000…	ISG12(A),IFI44,ZBP1,IRG6,DDX60,OAS2,OAS1,OASL,IFIT3,PARP14,DTX3L,MX2,IRF7,LOC733579,STAT1,DHX58,EIF2AK2,HERC5,PARP9,ISG20,CMPK2,DDX58,RNASEL,ISG15,HERC6,MX1,IFIT1,IFIT2
GO:0060700	Regulation of ribonuclease activity	3	6	25	0.00887	9823.ENSSSCP00000010548,9823.ENSSSCP00000010549,9823.ENSSSCP00000010587	OAS2,OAS1,OASL
GO:0080134	Regulation of response to stress	11	1079	81	14	9823.ENSSSCP00000000822,9823.ENSSSCP00000008004,9823.ENSSSCP00000010380,9823.ENSSSCP00000012646,9823.ENSSSCP00000012648,9823.ENSSSCP00000013664,9823.ENSSSCP00000015599,9823.ENSSSCP00000018455,9823.ENSSSCP00000019731,9823.ENSSSCP00000021027,9823.ENSSSCP00000023307	USP18,ZBP1,DDX60,PARP14,DTX3L,IRF7,LOC733579,DHX58,EIF2AK2,PARP9,DDX58
GO:0031349	Positive regulation of defense response	6	191	13	16	9823.ENSSSCP00000008004,9823.ENSSSCP00000010380,9823.ENSSSCP00000013664,9823.ENSSSCP00000015599,9823.ENSSSCP00000018455,9823.ENSSSCP00000021027	ZBP1,DDX60,IRF7,LOC733579,DHX58,PARP9
GO:0001961	Positive regulation of cytokine-mediated signaling pathway	4	42	178	22	9823.ENSSSCP00000008004,9823.ENSSSCP00000012646,9823.ENSSSCP00000013664,9823.ENSSSCP00000021027	ZBP1,PARP14,IRF7,PARP9
GO:0050776	Regulation of immune response	8	549	97	49	9823.ENSSSCP00000008004,9823.ENSSSCP00000009218,9823.ENSSSCP00000012646,9823.ENSSSCP00000013664,9823.ENSSSCP00000015599,9823.ENSSSCP00000018455,9823.ENSSSCP00000021027,9823.ENSSSCP00000023307	ZBP1,IRG6,PARP14,IRF7,LOC733579,DHX58,PARP9,DDX58
GO:0060337	Type i interferon signaling pathway	3	13	217	51	9823.ENSSSCP00000010548,9823.ENSSSCP00000013664,9823.ENSSSCP00000017010	OAS2,IRF7,STAT1
GO:0032481	Positive regulation of type i interferon production	4	56	166	59	9823.ENSSSCP00000013664,9823.ENSSSCP00000017010,9823.ENSSSCP00000018455,9823.ENSSSCP00000023307	IRF7,STAT1,DHX58,DDX58
GO:0062207	Regulation of pattern recognition receptor signaling pathway	4	64	16	95	9823.ENSSSCP00000009218,9823.ENSSSCP00000010380,9823.ENSSSCP00000013664,9823.ENSSSCP00000018455	IRG6,DDX60,IRF7,DHX58
GO:0002697	Regulation of immune effector process	6	284	113	13	9823.ENSSSCP00000009218,9823.ENSSSCP00000010380,9823.ENSSSCP00000012648,9823.ENSSSCP00000018455,9823.ENSSSCP00000021027,9823.ENSSSCP00000023307	IRG6,DDX60,DTX3L,DHX58,PARP9,DDX58
GO:0062208	Positive regulation of pattern recognition receptor signaling pathway	3	20	198	14	9823.ENSSSCP00000009218,9823.ENSSSCP00000010380,9823.ENSSSCP00000018455	IRG6,DDX60,DHX58
GO:0032103	Positive regulation of response to external stimulus	6	307	109	19	9823.ENSSSCP00000008004,9823.ENSSSCP00000010380,9823.ENSSSCP00000013664,9823.ENSSSCP00000015599,9823.ENSSSCP00000018455,9823.ENSSSCP00000021027	ZBP1,DDX60,IRF7,LOC733579,DHX58,PARP9
GO:0002230	Positive regulation of defense response to virus by host	3	23	192	20	9823.ENSSSCP00000012648,9823.ENSSSCP00000021027,9823.ENSSSCP00000023307	DTX3L,PARP9,DDX58
GO:0045089	Positive regulation of innate immune response	4	81	15	21	9823.ENSSSCP00000008004,9823.ENSSSCP00000013664,9823.ENSSSCP00000015599,9823.ENSSSCP00000021027	ZBP1,IRF7,LOC733579,PARP9
GO:0032727	Positive regulation of interferon-alpha production	3	26	187	27	9823.ENSSSCP00000013664,9823.ENSSSCP00000017010,9823.ENSSSCP00000023307	IRF7,STAT1,DDX58
GO:0010033	Response to organic substance	13	2287	56	45	9823.ENSSSCP00000010548,9823.ENSSSCP00000011141,9823.ENSSSCP00000012857,9823.ENSSSCP00000013664,9823.ENSSSCP00000017010,9823.ENSSSCP00000019731,9823.ENSSSCP00000021442,9823.ENSSSCP00000023307,9823.ENSSSCP00000024480,9823.ENSSSCP00000027638,9823.ENSSSCP00000029166,9823.ENSSSCP00000029307,9823.ENSSSCP00000029516	OAS2,IFIT3,MX2,IRF7,STAT1,EIF2AK2,CMPK2,DDX58,RNASEL,ISG15,MX1,IFIT1,IFIT2
GO:0050778	Positive regulation of immune response	6	384	10	56	9823.ENSSSCP00000008004,9823.ENSSSCP00000009218,9823.ENSSSCP00000013664,9823.ENSSSCP00000015599,9823.ENSSSCP00000021027,9823.ENSSSCP00000023307	ZBP1,IRG6,IRF7,LOC733579,PARP9,DDX58
GO:0032728	Positive regulation of interferon-beta production	3	37	171	64	9823.ENSSSCP00000013664,9823.ENSSSCP00000018455,9823.ENSSSCP00000023307	IRF7,DHX58,DDX58
GO:0071345	Cellular response to cytokine stimulus	7	618	86	83	9823.ENSSSCP00000010548,9823.ENSSSCP00000011141,9823.ENSSSCP00000013664,9823.ENSSSCP00000017010,9823.ENSSSCP00000029166,9823.ENSSSCP00000029307,9823.ENSSSCP00000029516	OAS2,IFIT3,IRF7,STAT1,MX1,IFIT1,IFIT2
GO:0039533	Regulation of mda-5 signaling pathway	2	5	24	92	9823.ENSSSCP00000010380,9823.ENSSSCP00000018455	DDX60,DHX58
GO:1900246	Positive regulation of rig-i signaling pathway	2	5	24	92	9823.ENSSSCP00000010380,9823.ENSSSCP00000018455	DDX60,DHX58
GO:0051240	Positive regulation of multicellular organismal process	10	1459	64	104	9823.ENSSSCP00000009218,9823.ENSSSCP00000010380,9823.ENSSSCP00000013664,9823.ENSSSCP00000017010,9823.ENSSSCP00000018455,9823.ENSSSCP00000018810,9823.ENSSSCP00000019731,9823.ENSSSCP00000023307,9823.ENSSSCP00000024480,9823.ENSSSCP00000027638	IRG6,DDX60,IRF7,STAT1,DHX58,LGALS9,EIF2AK2,DDX58,RNASEL,ISG15
GO:0071310	Cellular response to organic substance	11	1800	59	113	9823.ENSSSCP00000010548,9823.ENSSSCP00000011141,9823.ENSSSCP00000013664,9823.ENSSSCP00000017010,9823.ENSSSCP00000019731,9823.ENSSSCP00000021442,9823.ENSSSCP00000023307,9823.ENSSSCP00000024480,9823.ENSSSCP00000029166,9823.ENSSSCP00000029307,9823.ENSSSCP00000029516	OAS2,IFIT3,IRF7,STAT1,EIF2AK2,CMPK2,DDX58,RNASEL,MX1,IFIT1,IFIT2
GO:0048584	Positive regulation of response to stimulus	11	1818	58	121	9823.ENSSSCP00000008004,9823.ENSSSCP00000009218,9823.ENSSSCP00000010380,9823.ENSSSCP00000012646,9823.ENSSSCP00000012648,9823.ENSSSCP00000013664,9823.ENSSSCP00000015599,9823.ENSSSCP00000018455,9823.ENSSSCP00000019731,9823.ENSSSCP00000021027,9823.ENSSSCP00000023307	ZBP1,IRG6,DDX60,PARP14,DTX3L,IRF7,LOC733579,DHX58,EIF2AK2,PARP9,DDX58
GO:0035457	Cellular response to interferon-alpha	2	8	22	179	9823.ENSSSCP00000011141,9823.ENSSSCP00000029516	IFIT3,IFIT2
GO:0098884	Postsynaptic neurotransmitter receptor internalization	2	9	215	216	9823.ENSSSCP00000012857,9823.ENSSSCP00000029166	MX2,MX1
GO:0002699	Positive regulation of immune effector process	4	168	118	238	9823.ENSSSCP00000009218,9823.ENSSSCP00000010380,9823.ENSSSCP00000018455,9823.ENSSSCP00000023307	IRG6,DDX60,DHX58,DDX58
GO:0032755	Positive regulation of interleukin-6 production	3	63	148	240	9823.ENSSSCP00000018455,9823.ENSSSCP00000018810,9823.ENSSSCP00000023307	DHX58,LGALS9,DDX58
GO:0016185	Synaptic vesicle budding from presynaptic endocytic zone membrane	2	10	21	244	9823.ENSSSCP00000012857,9823.ENSSSCP00000029166	MX2,MX1
GO:0009967	Positive regulation of signal transduction	9	1326	63	250	9823.ENSSSCP00000008004,9823.ENSSSCP00000009218,9823.ENSSSCP00000010380,9823.ENSSSCP00000012646,9823.ENSSSCP00000013664,9823.ENSSSCP00000015599,9823.ENSSSCP00000018455,9823.ENSSSCP00000019731,9823.ENSSSCP00000021027	ZBP1,IRG6,DDX60,PARP14,IRF7,LOC733579,DHX58,EIF2AK2,PARP9
GO:0060340	Positive regulation of type i interferon-mediated signaling pathway	2	13	199	377	9823.ENSSSCP00000008004,9823.ENSSSCP00000013664	ZBP1,IRF7

## Sheet: PBMC_14 dpi_cluster 2
#term ID	term description	observed gene count	background gene count	strength	false discovery rate	matching proteins in your network (IDs)	matching proteins in your network (labels)
GO:0007049	Cell cycle	14	1307	116	1.16e-09	9823.ENSSSCP00000000280,9823.ENSSSCP00000001017,9823.ENSSSCP00000004816,9823.ENSSSCP00000005153,9823.ENSSSCP00000005344,9823.ENSSSCP00000005435,9823.ENSSSCP00000007599,9823.ENSSSCP00000011160,9823.ENSSSCP00000011690,9823.ENSSSCP00000011801,9823.ENSSSCP00000014188,9823.ENSSSCP00000015239,9823.ENSSSCP00000016136,9823.ENSSSCP00000020190	ESPL1,E2F7,TTK,BUB1B,KIF23,DLGAP5,GINS1,KIF11,RMI1,MASTL,E2F8,KIF20A,CHEK1,POLE
GO:0000278	Mitotic cell cycle	11	576	141	1.19e-08	9823.ENSSSCP00000000280,9823.ENSSSCP00000001017,9823.ENSSSCP00000004816,9823.ENSSSCP00000005153,9823.ENSSSCP00000005344,9823.ENSSSCP00000007599,9823.ENSSSCP00000011160,9823.ENSSSCP00000011801,9823.ENSSSCP00000014188,9823.ENSSSCP00000015239,9823.ENSSSCP00000020190	ESPL1,E2F7,TTK,BUB1B,KIF23,GINS1,KIF11,MASTL,E2F8,KIF20A,POLE
GO:1903047	Mitotic cell cycle process	10	489	144	1.06e-07	9823.ENSSSCP00000000280,9823.ENSSSCP00000001017,9823.ENSSSCP00000004816,9823.ENSSSCP00000005153,9823.ENSSSCP00000005344,9823.ENSSSCP00000007599,9823.ENSSSCP00000011160,9823.ENSSSCP00000011801,9823.ENSSSCP00000015239,9823.ENSSSCP00000020190	ESPL1,E2F7,TTK,BUB1B,KIF23,GINS1,KIF11,MASTL,KIF20A,POLE
GO:0022402	Cell cycle process	11	860	124	4.42e-07	9823.ENSSSCP00000000280,9823.ENSSSCP00000001017,9823.ENSSSCP00000004816,9823.ENSSSCP00000005153,9823.ENSSSCP00000005344,9823.ENSSSCP00000007599,9823.ENSSSCP00000011160,9823.ENSSSCP00000011690,9823.ENSSSCP00000011801,9823.ENSSSCP00000015239,9823.ENSSSCP00000020190	ESPL1,E2F7,TTK,BUB1B,KIF23,GINS1,KIF11,RMI1,MASTL,KIF20A,POLE
GO:0010564	Regulation of cell cycle process	8	587	126	0.000759	9823.ENSSSCP00000001017,9823.ENSSSCP00000005153,9823.ENSSSCP00000005344,9823.ENSSSCP00000011160,9823.ENSSSCP00000014188,9823.ENSSSCP00000015239,9823.ENSSSCP00000016136,9823.ENSSSCP00000030805	E2F7,BUB1B,KIF23,KIF11,E2F8,KIF20A,CHEK1,HMMR
GO:0051726	Regulation of cell cycle	9	1044	107	0.00238	9823.ENSSSCP00000001017,9823.ENSSSCP00000004816,9823.ENSSSCP00000005153,9823.ENSSSCP00000005344,9823.ENSSSCP00000011160,9823.ENSSSCP00000014188,9823.ENSSSCP00000015239,9823.ENSSSCP00000016136,9823.ENSSSCP00000030805	E2F7,TTK,BUB1B,KIF23,KIF11,E2F8,KIF20A,CHEK1,HMMR
GO:0032465	Regulation of cytokinesis	4	85	18	77	9823.ENSSSCP00000001017,9823.ENSSSCP00000005344,9823.ENSSSCP00000014188,9823.ENSSSCP00000015239	E2F7,KIF23,E2F8,KIF20A
GO:0000280	Nuclear division	5	278	139	21	9823.ENSSSCP00000000280,9823.ENSSSCP00000005153,9823.ENSSSCP00000005344,9823.ENSSSCP00000011160,9823.ENSSSCP00000011690	ESPL1,BUB1B,KIF23,KIF11,RMI1
GO:0007059	Chromosome segregation	5	292	136	23	9823.ENSSSCP00000000280,9823.ENSSSCP00000004816,9823.ENSSSCP00000005153,9823.ENSSSCP00000005344,9823.ENSSSCP00000011690	ESPL1,TTK,BUB1B,KIF23,RMI1
GO:0007346	Regulation of mitotic cell cycle	6	553	117	23	9823.ENSSSCP00000001017,9823.ENSSSCP00000004816,9823.ENSSSCP00000005153,9823.ENSSSCP00000011160,9823.ENSSSCP00000016136,9823.ENSSSCP00000030805	E2F7,TTK,BUB1B,KIF11,CHEK1,HMMR
GO:0051304	Chromosome separation	3	30	213	23	9823.ENSSSCP00000000280,9823.ENSSSCP00000004816,9823.ENSSSCP00000011690	ESPL1,TTK,RMI1
GO:0032877	Positive regulation of dna endoreduplication	2	2	313	27	9823.ENSSSCP00000001017,9823.ENSSSCP00000014188	E2F7,E2F8
GO:0045786	Negative regulation of cell cycle	5	407	122	68	9823.ENSSSCP00000001017,9823.ENSSSCP00000004816,9823.ENSSSCP00000005153,9823.ENSSSCP00000014188,9823.ENSSSCP00000016136	E2F7,TTK,BUB1B,E2F8,CHEK1
GO:0006260	DNA replication	4	191	145	76	9823.ENSSSCP00000007599,9823.ENSSSCP00000011690,9823.ENSSSCP00000020190,9823.ENSSSCP00000027250	GINS1,RMI1,POLE,MCM10
GO:0006974	Cellular response to dna damage stimulus	6	755	103	76	9823.ENSSSCP00000001017,9823.ENSSSCP00000011690,9823.ENSSSCP00000011801,9823.ENSSSCP00000016136,9823.ENSSSCP00000020190,9823.ENSSSCP00000027250	E2F7,RMI1,MASTL,CHEK1,POLE,MCM10
GO:0010948	Negative regulation of cell cycle process	4	208	141	91	9823.ENSSSCP00000001017,9823.ENSSSCP00000005153,9823.ENSSSCP00000014188,9823.ENSSSCP00000016136	E2F7,BUB1B,E2F8,CHEK1
GO:0032466	Negative regulation of cytokinesis	2	6	265	91	9823.ENSSSCP00000001017,9823.ENSSSCP00000014188	E2F7,E2F8
GO:0045930	Negative regulation of mitotic cell cycle	4	216	14	94	9823.ENSSSCP00000001017,9823.ENSSSCP00000004816,9823.ENSSSCP00000005153,9823.ENSSSCP00000016136	E2F7,TTK,BUB1B,CHEK1
GO:0060718	Chorionic trophoblast cell differentiation	2	7	259	94	9823.ENSSSCP00000001017,9823.ENSSSCP00000014188	E2F7,E2F8
GO:0098813	Nuclear chromosome segregation	4	217	14	94	9823.ENSSSCP00000000280,9823.ENSSSCP00000005153,9823.ENSSSCP00000005344,9823.ENSSSCP00000011690	ESPL1,BUB1B,KIF23,RMI1
GO:0045132	Meiotic chromosome segregation	3	85	168	148	9823.ENSSSCP00000000280,9823.ENSSSCP00000005153,9823.ENSSSCP00000011690	ESPL1,BUB1B,RMI1
GO:0046602	Regulation of mitotic centrosome separation	2	10	243	148	9823.ENSSSCP00000011160,9823.ENSSSCP00000016136	KIF11,CHEK1
GO:0060707	Trophoblast giant cell differentiation	2	11	239	162	9823.ENSSSCP00000001017,9823.ENSSSCP00000014188	E2F7,E2F8
GO:0051301	Cell division	5	568	107	173	9823.ENSSSCP00000005153,9823.ENSSSCP00000005344,9823.ENSSSCP00000011160,9823.ENSSSCP00000011801,9823.ENSSSCP00000015239	BUB1B,KIF23,KIF11,MASTL,KIF20A
GO:0070365	Hepatocyte differentiation	2	12	235	176	9823.ENSSSCP00000001017,9823.ENSSSCP00000014188	E2F7,E2F8
GO:1901987	Regulation of cell cycle phase transition	4	292	127	202	9823.ENSSSCP00000001017,9823.ENSSSCP00000005153,9823.ENSSSCP00000016136,9823.ENSSSCP00000030805	E2F7,BUB1B,CHEK1,HMMR
GO:0006261	DNA-dependent DNA replication	3	116	154	289	9823.ENSSSCP00000007599,9823.ENSSSCP00000020190,9823.ENSSSCP00000027250	GINS1,POLE,MCM10
GO:0045787	Positive regulation of cell cycle	4	332	121	293	9823.ENSSSCP00000001017,9823.ENSSSCP00000005344,9823.ENSSSCP00000014188,9823.ENSSSCP00000016136	E2F7,KIF23,E2F8,CHEK1
GO:0006271	DNA strand elongation involved in DNA replication	2	19	215	338	9823.ENSSSCP00000007599,9823.ENSSSCP00000020190	GINS1,POLE
GO:0051307	Meiotic chromosome separation	2	21	211	396	9823.ENSSSCP00000000280,9823.ENSSSCP00000011690	ESPL1,RMI1
GO:0006259	DNA metabolic process	5	741	96	457	9823.ENSSSCP00000007599,9823.ENSSSCP00000011690,9823.ENSSSCP00000016136,9823.ENSSSCP00000020190,9823.ENSSSCP00000027250	GINS1,RMI1,CHEK1,POLE,MCM10
GO:0044772	Mitotic cell cycle phase transition	3	147	144	457	9823.ENSSSCP00000001017,9823.ENSSSCP00000011801,9823.ENSSSCP00000020190	E2F7,MASTL,POLE
GO:0140014	Mitotic nuclear division	3	148	144	457	9823.ENSSSCP00000000280,9823.ENSSSCP00000005344,9823.ENSSSCP00000011160	ESPL1,KIF23,KIF11
GO:1901988	Negative regulation of cell cycle phase transition	3	143	145	457	9823.ENSSSCP00000001017,9823.ENSSSCP00000005153,9823.ENSSSCP00000016136	E2F7,BUB1B,CHEK1
GO:0000819	Sister chromatid segregation	3	151	143	469	9823.ENSSSCP00000000280,9823.ENSSSCP00000005153,9823.ENSSSCP00000005344	ESPL1,BUB1B,KIF23
GO:0007051	Spindle organization	3	155	142	495	9823.ENSSSCP00000000280,9823.ENSSSCP00000005344,9823.ENSSSCP00000011160	ESPL1,KIF23,KIF11

## Sheet: PBMC_21 dpi_cluster 1
#term ID	term description	observed gene count	background gene count	strength	false discovery rate	matching proteins in your network (IDs)	matching proteins in your network (labels)
GO:0000278	Mitotic cell cycle	17	576	148	1.13e-17	9823.ENSSSCP00000000280,9823.ENSSSCP00000001017,9823.ENSSSCP00000001639,9823.ENSSSCP00000002863,9823.ENSSSCP00000004268,9823.ENSSSCP00000004816,9823.ENSSSCP00000005153,9823.ENSSSCP00000005344,9823.ENSSSCP00000007599,9823.ENSSSCP00000007910,9823.ENSSSCP00000011801,9823.ENSSSCP00000013097,9823.ENSSSCP00000013833,9823.ENSSSCP00000014188,9823.ENSSSCP00000015239,9823.ENSSSCP00000023163,9823.ENSSSCP000…	ESPL1,E2F7,KIFC1,CDT1,CDC20,TTK,BUB1B,KIF23,GINS1,UBE2C,MASTL,CCNB3,CDCA5,E2F8,KIF20A,CCNB1,CCNF
GO:0007049	Cell cycle	20	1307	12	1.13e-17	9823.ENSSSCP00000000280,9823.ENSSSCP00000001017,9823.ENSSSCP00000001639,9823.ENSSSCP00000002863,9823.ENSSSCP00000004268,9823.ENSSSCP00000004816,9823.ENSSSCP00000005153,9823.ENSSSCP00000005344,9823.ENSSSCP00000005435,9823.ENSSSCP00000005737,9823.ENSSSCP00000007599,9823.ENSSSCP00000007910,9823.ENSSSCP00000011801,9823.ENSSSCP00000013097,9823.ENSSSCP00000013833,9823.ENSSSCP00000014188,9823.ENSSSCP000…	ESPL1,E2F7,KIFC1,CDT1,CDC20,TTK,BUB1B,KIF23,DLGAP5,MELK,GINS1,UBE2C,MASTL,CCNB3,CDCA5,E2F8,KIF20A,PRR11,CCNB1,CCNF
GO:1903047	Mitotic cell cycle process	16	489	153	4.31e-17	9823.ENSSSCP00000000280,9823.ENSSSCP00000001017,9823.ENSSSCP00000001639,9823.ENSSSCP00000002863,9823.ENSSSCP00000004268,9823.ENSSSCP00000004816,9823.ENSSSCP00000005153,9823.ENSSSCP00000005344,9823.ENSSSCP00000007599,9823.ENSSSCP00000007910,9823.ENSSSCP00000011801,9823.ENSSSCP00000013097,9823.ENSSSCP00000013833,9823.ENSSSCP00000015239,9823.ENSSSCP00000023163,9823.ENSSSCP00000026481	ESPL1,E2F7,KIFC1,CDT1,CDC20,TTK,BUB1B,KIF23,GINS1,UBE2C,MASTL,CCNB3,CDCA5,KIF20A,CCNB1,CCNF
GO:0022402	Cell cycle process	17	860	131	2.75e-15	9823.ENSSSCP00000000280,9823.ENSSSCP00000001017,9823.ENSSSCP00000001639,9823.ENSSSCP00000002863,9823.ENSSSCP00000004268,9823.ENSSSCP00000004816,9823.ENSSSCP00000005153,9823.ENSSSCP00000005344,9823.ENSSSCP00000007599,9823.ENSSSCP00000007910,9823.ENSSSCP00000011801,9823.ENSSSCP00000013097,9823.ENSSSCP00000013833,9823.ENSSSCP00000015239,9823.ENSSSCP00000022616,9823.ENSSSCP00000023163,9823.ENSSSCP000…	ESPL1,E2F7,KIFC1,CDT1,CDC20,TTK,BUB1B,KIF23,GINS1,UBE2C,MASTL,CCNB3,CDCA5,KIF20A,PRR11,CCNB1,CCNF
GO:0051301	Cell division	12	568	134	6.67e-09	9823.ENSSSCP00000001639,9823.ENSSSCP00000002863,9823.ENSSSCP00000004268,9823.ENSSSCP00000005153,9823.ENSSSCP00000005344,9823.ENSSSCP00000007910,9823.ENSSSCP00000011801,9823.ENSSSCP00000013097,9823.ENSSSCP00000013833,9823.ENSSSCP00000015239,9823.ENSSSCP00000023163,9823.ENSSSCP00000026481	KIFC1,CDT1,CDC20,BUB1B,KIF23,UBE2C,MASTL,CCNB3,CDCA5,KIF20A,CCNB1,CCNF
GO:0051726	Regulation of cell cycle	14	1044	114	6.67e-09	9823.ENSSSCP00000001017,9823.ENSSSCP00000002863,9823.ENSSSCP00000004268,9823.ENSSSCP00000004816,9823.ENSSSCP00000005153,9823.ENSSSCP00000005344,9823.ENSSSCP00000007910,9823.ENSSSCP00000013097,9823.ENSSSCP00000013833,9823.ENSSSCP00000014188,9823.ENSSSCP00000015239,9823.ENSSSCP00000022616,9823.ENSSSCP00000023163,9823.ENSSSCP00000026481	E2F7,CDT1,CDC20,TTK,BUB1B,KIF23,UBE2C,CCNB3,CDCA5,E2F8,KIF20A,PRR11,CCNB1,CCNF
GO:0140014	Mitotic nuclear division	8	148	175	1.87e-07	9823.ENSSSCP00000000280,9823.ENSSSCP00000001639,9823.ENSSSCP00000002863,9823.ENSSSCP00000004268,9823.ENSSSCP00000005344,9823.ENSSSCP00000007910,9823.ENSSSCP00000013833,9823.ENSSSCP00000023163	ESPL1,KIFC1,CDT1,CDC20,KIF23,UBE2C,CDCA5,CCNB1
GO:0000819	Sister chromatid segregation	8	151	174	1.91e-07	9823.ENSSSCP00000000280,9823.ENSSSCP00000001639,9823.ENSSSCP00000002863,9823.ENSSSCP00000004268,9823.ENSSSCP00000005153,9823.ENSSSCP00000005344,9823.ENSSSCP00000013833,9823.ENSSSCP00000023163	ESPL1,KIFC1,CDT1,CDC20,BUB1B,KIF23,CDCA5,CCNB1
GO:0010564	Regulation of cell cycle process	11	587	128	2.3e-07	9823.ENSSSCP00000001017,9823.ENSSSCP00000002863,9823.ENSSSCP00000004268,9823.ENSSSCP00000005153,9823.ENSSSCP00000005344,9823.ENSSSCP00000007910,9823.ENSSSCP00000013097,9823.ENSSSCP00000013833,9823.ENSSSCP00000014188,9823.ENSSSCP00000015239,9823.ENSSSCP00000026481	E2F7,CDT1,CDC20,BUB1B,KIF23,UBE2C,CCNB3,CDCA5,E2F8,KIF20A,CCNF
GO:0000280	Nuclear division	9	278	152	3.29e-07	9823.ENSSSCP00000000280,9823.ENSSSCP00000001639,9823.ENSSSCP00000002863,9823.ENSSSCP00000004268,9823.ENSSSCP00000005153,9823.ENSSSCP00000005344,9823.ENSSSCP00000007910,9823.ENSSSCP00000013833,9823.ENSSSCP00000023163	ESPL1,KIFC1,CDT1,CDC20,BUB1B,KIF23,UBE2C,CDCA5,CCNB1
GO:0007059	Chromosome segregation	9	292	15	4.58e-07	9823.ENSSSCP00000000280,9823.ENSSSCP00000001639,9823.ENSSSCP00000002863,9823.ENSSSCP00000004268,9823.ENSSSCP00000004816,9823.ENSSSCP00000005153,9823.ENSSSCP00000005344,9823.ENSSSCP00000013833,9823.ENSSSCP00000023163	ESPL1,KIFC1,CDT1,CDC20,TTK,BUB1B,KIF23,CDCA5,CCNB1
GO:0000070	Mitotic sister chromatid segregation	7	107	183	9.01e-07	9823.ENSSSCP00000000280,9823.ENSSSCP00000001639,9823.ENSSSCP00000002863,9823.ENSSSCP00000004268,9823.ENSSSCP00000005344,9823.ENSSSCP00000013833,9823.ENSSSCP00000023163	ESPL1,KIFC1,CDT1,CDC20,KIF23,CDCA5,CCNB1
GO:0044772	Mitotic cell cycle phase transition	6	147	162	0.000429	9823.ENSSSCP00000001017,9823.ENSSSCP00000007910,9823.ENSSSCP00000011801,9823.ENSSSCP00000013097,9823.ENSSSCP00000023163,9823.ENSSSCP00000026481	E2F7,UBE2C,MASTL,CCNB3,CCNB1,CCNF
GO:0007080	Mitotic metaphase plate congression	4	40	201	0.00554	9823.ENSSSCP00000001639,9823.ENSSSCP00000002863,9823.ENSSSCP00000013833,9823.ENSSSCP00000023163	KIFC1,CDT1,CDCA5,CCNB1
GO:0045786	Negative regulation of cell cycle	7	407	125	0.00554	9823.ENSSSCP00000001017,9823.ENSSSCP00000002863,9823.ENSSSCP00000004816,9823.ENSSSCP00000005153,9823.ENSSSCP00000014188,9823.ENSSSCP00000022616,9823.ENSSSCP00000026481	E2F7,CDT1,TTK,BUB1B,E2F8,PRR11,CCNF
GO:0090068	Positive regulation of cell cycle process	6	242	141	0.00604	9823.ENSSSCP00000001017,9823.ENSSSCP00000002863,9823.ENSSSCP00000004268,9823.ENSSSCP00000005344,9823.ENSSSCP00000013833,9823.ENSSSCP00000014188	E2F7,CDT1,CDC20,KIF23,CDCA5,E2F8
GO:1901990	Regulation of mitotic cell cycle phase transition	6	258	138	0.0083	9823.ENSSSCP00000001017,9823.ENSSSCP00000002863,9823.ENSSSCP00000005153,9823.ENSSSCP00000007910,9823.ENSSSCP00000013097,9823.ENSSSCP00000013833	E2F7,CDT1,BUB1B,UBE2C,CCNB3,CDCA5
GO:2000105	Positive regulation of dna-dependent dna replication	3	14	234	25	9823.ENSSSCP00000001017,9823.ENSSSCP00000002863,9823.ENSSSCP00000014188	E2F7,CDT1,E2F8
GO:0007346	Regulation of mitotic cell cycle	7	553	111	27	9823.ENSSSCP00000001017,9823.ENSSSCP00000002863,9823.ENSSSCP00000004816,9823.ENSSSCP00000005153,9823.ENSSSCP00000007910,9823.ENSSSCP00000013097,9823.ENSSSCP00000013833	E2F7,CDT1,TTK,BUB1B,UBE2C,CCNB3,CDCA5
GO:0051783	Regulation of nuclear division	5	183	145	35	9823.ENSSSCP00000002863,9823.ENSSSCP00000004268,9823.ENSSSCP00000005153,9823.ENSSSCP00000007910,9823.ENSSSCP00000013833	CDT1,CDC20,BUB1B,UBE2C,CDCA5
GO:0010948	Negative regulation of cell cycle process	5	208	139	60	9823.ENSSSCP00000001017,9823.ENSSSCP00000002863,9823.ENSSSCP00000005153,9823.ENSSSCP00000014188,9823.ENSSSCP00000026481	E2F7,CDT1,BUB1B,E2F8,CCNF
GO:0032465	Regulation of cytokinesis	4	85	168	60	9823.ENSSSCP00000001017,9823.ENSSSCP00000005344,9823.ENSSSCP00000014188,9823.ENSSSCP00000015239	E2F7,KIF23,E2F8,KIF20A
GO:0033045	Regulation of sister chromatid segregation	4	100	161	10	9823.ENSSSCP00000002863,9823.ENSSSCP00000005153,9823.ENSSSCP00000007910,9823.ENSSSCP00000013833	CDT1,BUB1B,UBE2C,CDCA5
GO:0032877	Positive regulation of dna endoreduplication	2	2	301	19	9823.ENSSSCP00000001017,9823.ENSSSCP00000014188	E2F7,E2F8
GO:0090307	Mitotic spindle assembly	3	42	187	34	9823.ENSSSCP00000001639,9823.ENSSSCP00000004268,9823.ENSSSCP00000005344	KIFC1,CDC20,KIF23
GO:0000226	Microtubule cytoskeleton organization	6	557	104	35	9823.ENSSSCP00000000280,9823.ENSSSCP00000001639,9823.ENSSSCP00000004268,9823.ENSSSCP00000005344,9823.ENSSSCP00000006923,9823.ENSSSCP00000015239	ESPL1,KIFC1,CDC20,KIF23,LMNA,KIF20A
GO:0007051	Spindle organization	4	155	142	44	9823.ENSSSCP00000000280,9823.ENSSSCP00000001639,9823.ENSSSCP00000004268,9823.ENSSSCP00000005344	ESPL1,KIFC1,CDC20,KIF23
GO:0051656	Establishment of organelle localization	5	334	119	44	9823.ENSSSCP00000001639,9823.ENSSSCP00000002863,9823.ENSSSCP00000005344,9823.ENSSSCP00000013833,9823.ENSSSCP00000023163	KIFC1,CDT1,KIF23,CDCA5,CCNB1
GO:0007088	Regulation of mitotic nuclear division	4	163	14	50	9823.ENSSSCP00000002863,9823.ENSSSCP00000005153,9823.ENSSSCP00000007910,9823.ENSSSCP00000013833	CDT1,BUB1B,UBE2C,CDCA5
GO:0033044	Regulation of chromosome organization	5	351	117	51	9823.ENSSSCP00000002863,9823.ENSSSCP00000005153,9823.ENSSSCP00000006923,9823.ENSSSCP00000007910,9823.ENSSSCP00000013833	CDT1,BUB1B,LMNA,UBE2C,CDCA5
GO:0032466	Negative regulation of cytokinesis	2	6	254	65	9823.ENSSSCP00000001017,9823.ENSSSCP00000014188	E2F7,E2F8
GO:0060718	Chorionic trophoblast cell differentiation	2	7	247	81	9823.ENSSSCP00000001017,9823.ENSSSCP00000014188	E2F7,E2F8
GO:0007062	Sister chromatid cohesion	3	62	17	82	9823.ENSSSCP00000004268,9823.ENSSSCP00000005153,9823.ENSSSCP00000013833	CDC20,BUB1B,CDCA5
GO:0030071	Regulation of mitotic metaphase/anaphase transition	3	69	165	107	9823.ENSSSCP00000002863,9823.ENSSSCP00000005153,9823.ENSSSCP00000007910	CDT1,BUB1B,UBE2C
GO:0045930	Negative regulation of mitotic cell cycle	4	216	128	119	9823.ENSSSCP00000001017,9823.ENSSSCP00000002863,9823.ENSSSCP00000004816,9823.ENSSSCP00000005153	E2F7,CDT1,TTK,BUB1B
GO:0000079	Regulation of cyclin-dependent protein serine/threonine kinase activity	3	76	161	126	9823.ENSSSCP00000013097,9823.ENSSSCP00000023163,9823.ENSSSCP00000026481	CCNB3,CCNB1,CCNF
GO:0060707	Trophoblast giant cell differentiation	2	11	227	142	9823.ENSSSCP00000001017,9823.ENSSSCP00000014188	E2F7,E2F8
GO:0070365	Hepatocyte differentiation	2	12	223	154	9823.ENSSSCP00000001017,9823.ENSSSCP00000014188	E2F7,E2F8
GO:0033043	Regulation of organelle organization	7	1263	76	233	9823.ENSSSCP00000002863,9823.ENSSSCP00000004268,9823.ENSSSCP00000005153,9823.ENSSSCP00000006923,9823.ENSSSCP00000007910,9823.ENSSSCP00000013833,9823.ENSSSCP00000026481	CDT1,CDC20,BUB1B,LMNA,UBE2C,CDCA5,CCNF
GO:0006996	Organelle organization	11	3501	51	249	9823.ENSSSCP00000000280,9823.ENSSSCP00000001639,9823.ENSSSCP00000002863,9823.ENSSSCP00000004268,9823.ENSSSCP00000005153,9823.ENSSSCP00000005344,9823.ENSSSCP00000006923,9823.ENSSSCP00000007910,9823.ENSSSCP00000013833,9823.ENSSSCP00000015239,9823.ENSSSCP00000023163	ESPL1,KIFC1,CDT1,CDC20,BUB1B,KIF23,LMNA,UBE2C,CDCA5,KIF20A,CCNB1
GO:0007064	Mitotic sister chromatid cohesion	2	19	203	308	9823.ENSSSCP00000004268,9823.ENSSSCP00000013833	CDC20,CDCA5
GO:0031145	Anaphase-promoting complex-dependent catabolic process	2	25	192	498	9823.ENSSSCP00000004268,9823.ENSSSCP00000007910	CDC20,UBE2C
GO:0033260	Nuclear dna replication	2	25	192	498	9823.ENSSSCP00000002863,9823.ENSSSCP00000007599	CDT1,GINS1

## Sheet: PBMC_21 dpi_cluster 2
#term ID	term description	observed gene count	background gene count	strength	false discovery rate	matching proteins in your network (IDs)	matching proteins in your network (labels)
GO:0051607	Defense response to virus	8	178	191	1.42e-08	9823.ENSSSCP00000002674,9823.ENSSSCP00000009218,9823.ENSSSCP00000010549,9823.ENSSSCP00000010587,9823.ENSSSCP00000018455,9823.ENSSSCP00000021223,9823.ENSSSCP00000027638,9823.ENSSSCP00000029166	ISG12(A),IRG6,OAS1,OASL,DHX58,ISG20,ISG15,MX1
GO:0051707	Response to other organism	10	967	127	7.87e-07	9823.ENSSSCP00000002674,9823.ENSSSCP00000004071,9823.ENSSSCP00000009218,9823.ENSSSCP00000010549,9823.ENSSSCP00000010587,9823.ENSSSCP00000018455,9823.ENSSSCP00000020915,9823.ENSSSCP00000021223,9823.ENSSSCP00000027638,9823.ENSSSCP00000029166	ISG12(A),IFI44,IRG6,OAS1,OASL,DHX58,HERC5,ISG20,ISG15,MX1
GO:0045071	Negative regulation of viral genome replication	5	39	236	3.08e-06	9823.ENSSSCP00000010549,9823.ENSSSCP00000010587,9823.ENSSSCP00000021223,9823.ENSSSCP00000027638,9823.ENSSSCP00000029166	OAS1,OASL,ISG20,ISG15,MX1
GO:0045087	Innate immune response	8	521	144	7.03e-06	9823.ENSSSCP00000002674,9823.ENSSSCP00000009218,9823.ENSSSCP00000010549,9823.ENSSSCP00000010587,9823.ENSSSCP00000018455,9823.ENSSSCP00000021223,9823.ENSSSCP00000027638,9823.ENSSSCP00000029166	ISG12(A),IRG6,OAS1,OASL,DHX58,ISG20,ISG15,MX1
GO:0006955	Immune response	9	1041	119	2.91e-05	9823.ENSSSCP00000002674,9823.ENSSSCP00000004071,9823.ENSSSCP00000009218,9823.ENSSSCP00000010549,9823.ENSSSCP00000010587,9823.ENSSSCP00000018455,9823.ENSSSCP00000021223,9823.ENSSSCP00000027638,9823.ENSSSCP00000029166	ISG12(A),IFI44,IRG6,OAS1,OASL,DHX58,ISG20,ISG15,MX1
GO:0002376	Immune system process	10	1806	10	7.34e-05	9823.ENSSSCP00000002674,9823.ENSSSCP00000004071,9823.ENSSSCP00000009218,9823.ENSSSCP00000010549,9823.ENSSSCP00000010587,9823.ENSSSCP00000018455,9823.ENSSSCP00000020915,9823.ENSSSCP00000021223,9823.ENSSSCP00000027638,9823.ENSSSCP00000029166	ISG12(A),IFI44,IRG6,OAS1,OASL,DHX58,HERC5,ISG20,ISG15,MX1
GO:0060700	Regulation of ribonuclease activity	2	6	278	43	9823.ENSSSCP00000010549,9823.ENSSSCP00000010587	OAS1,OASL
GO:0062208	Positive regulation of pattern recognition receptor signaling pathway	2	20	226	308	9823.ENSSSCP00000009218,9823.ENSSSCP00000018455	IRG6,DHX58
GO:0034340	Response to type i interferon	2	23	219	383	9823.ENSSSCP00000027638,9823.ENSSSCP00000029166	ISG15,MX1

## Sheet: CD8+_0 dpi_cluster 1
#term ID	term description	observed gene count	background gene count	strength	false discovery rate	matching proteins in your network (IDs)	matching proteins in your network (labels)
GO:0007596	Blood coagulation	3	119	196	395	9823.ENSSSCP00000006704,9823.ENSSSCP00000018339,9823.ENSSSCP00000030183	F5,ITGB3,F13A1

## Sheet: CD8+_7 dpi_cluster 1
#term ID	term description	observed gene count	background gene count	strength	false discovery rate	matching proteins in your network (IDs)	matching proteins in your network (labels)
GO:0007049	Cell cycle	114	1307	11	2.08e-98	9823.ENSSSCP00000000230,9823.ENSSSCP00000000280,9823.ENSSSCP00000000392,9823.ENSSSCP00000000728,9823.ENSSSCP00000000787,9823.ENSSSCP00000001017,9823.ENSSSCP00000001639,9823.ENSSSCP00000001986,9823.ENSSSCP00000002010,9823.ENSSSCP00000002015,9823.ENSSSCP00000002863,9823.ENSSSCP00000002987,9823.ENSSSCP00000003075,9823.ENSSSCP00000003689,9823.ENSSSCP00000003933,9823.ENSSSCP00000004004,9823.ENSSSCP000…	RACGAP1,ESPL1,CDK2,CDCA3,FOXM1,E2F7,KIFC1,BLM,FANCI,TICRR,CDT1,CENPT,CCNE1,APITD1,CLSPN,NDC80,CDKN2C,STIL,RAD54L,KIF2C,CDC20,FBXO5,TTK,HAUS1,SKA1,PCLAF,CCNB2,RAD51,CASC5,BUB1B,KIF23,CDKN3,DLGAP5,MELK,SMC2,MTBP,CCNE2,MCM4,NUF2,GINS1,TPX2,MYBL2,UBE2C,CKAP2L,NCAPH,CENPA,NCAPG,MND1,PLK4,CCNA2,MAD2L1,CKAP2,CDCA2,ESCO2,PBK,CDC45,CDK1,KIF20B,KIF11,CEP55,HELLS,EXO1,ASPM,RMI1,MASTL,SGOL1,FANCD2,MCM2,CHAF1…
GO:0022402	Cell cycle process	90	860	118	6.51e-78	9823.ENSSSCP00000000230,9823.ENSSSCP00000000280,9823.ENSSSCP00000000392,9823.ENSSSCP00000000787,9823.ENSSSCP00000001017,9823.ENSSSCP00000001639,9823.ENSSSCP00000001986,9823.ENSSSCP00000002015,9823.ENSSSCP00000002863,9823.ENSSSCP00000003075,9823.ENSSSCP00000003689,9823.ENSSSCP00000003933,9823.ENSSSCP00000004004,9823.ENSSSCP00000004189,9823.ENSSSCP00000004201,9823.ENSSSCP00000004220,9823.ENSSSCP000…	RACGAP1,ESPL1,CDK2,FOXM1,E2F7,KIFC1,BLM,TICRR,CDT1,CCNE1,APITD1,CLSPN,NDC80,CDKN2C,STIL,RAD54L,KIF2C,CDC20,FBXO5,TTK,HAUS1,PCLAF,CCNB2,RAD51,CASC5,BUB1B,KIF23,CDKN3,SMC2,MTBP,CCNE2,MCM4,NUF2,GINS1,TPX2,MYBL2,UBE2C,NCAPH,CENPA,NCAPG,MND1,PLK4,CCNA2,MAD2L1,ESCO2,CDC45,CDK1,KIF11,CEP55,ASPM,RMI1,MASTL,SGOL1,FANCD2,MCM2,CCNB3,KIF4A,CDCA5,KIF18A,WEE1,KIF20A,CDC25C,CENPF,NEK2,SPC25,SGOL2,PTTG1,KIF18B,C…
GO:0000278	Mitotic cell cycle	80	576	13	3.28e-76	9823.ENSSSCP00000000230,9823.ENSSSCP00000000280,9823.ENSSSCP00000000392,9823.ENSSSCP00000000787,9823.ENSSSCP00000001017,9823.ENSSSCP00000001639,9823.ENSSSCP00000001986,9823.ENSSSCP00000002015,9823.ENSSSCP00000002863,9823.ENSSSCP00000002987,9823.ENSSSCP00000003075,9823.ENSSSCP00000003933,9823.ENSSSCP00000004004,9823.ENSSSCP00000004189,9823.ENSSSCP00000004201,9823.ENSSSCP00000004247,9823.ENSSSCP000…	RACGAP1,ESPL1,CDK2,FOXM1,E2F7,KIFC1,BLM,TICRR,CDT1,CENPT,CCNE1,CLSPN,NDC80,CDKN2C,STIL,KIF2C,CDC20,TTK,SKA1,CCNB2,RAD51,BUB1B,KIF23,SMC2,CCNE2,MCM4,NUF2,GINS1,TPX2,MYBL2,UBE2C,NCAPH,CENPA,NCAPG,PLK4,CCNA2,MAD2L1,PBK,CDC45,CDK1,KIF11,CEP55,MASTL,SGOL1,FANCD2,MCM2,CCNB3,KIF4A,CDCA5,KIF18A,E2F8,WEE1,KIF20A,CDC25C,CENPF,NEK2,SPC25,SGOL2,KIF18B,CDC6,TOPOII,SPAG5,NCAPG2,MCM3,PCNA,POLE,WDHD1,STMN1,AURKB…
GO:1903047	Mitotic cell cycle process	74	489	134	6.78e-72	9823.ENSSSCP00000000230,9823.ENSSSCP00000000280,9823.ENSSSCP00000000392,9823.ENSSSCP00000000787,9823.ENSSSCP00000001017,9823.ENSSSCP00000001639,9823.ENSSSCP00000001986,9823.ENSSSCP00000002015,9823.ENSSSCP00000002863,9823.ENSSSCP00000003075,9823.ENSSSCP00000003933,9823.ENSSSCP00000004004,9823.ENSSSCP00000004189,9823.ENSSSCP00000004201,9823.ENSSSCP00000004247,9823.ENSSSCP00000004268,9823.ENSSSCP000…	RACGAP1,ESPL1,CDK2,FOXM1,E2F7,KIFC1,BLM,TICRR,CDT1,CCNE1,CLSPN,NDC80,CDKN2C,STIL,KIF2C,CDC20,TTK,CCNB2,RAD51,BUB1B,KIF23,SMC2,CCNE2,MCM4,NUF2,GINS1,TPX2,MYBL2,UBE2C,NCAPH,CENPA,NCAPG,CCNA2,MAD2L1,CDC45,CDK1,KIF11,CEP55,MASTL,SGOL1,FANCD2,MCM2,CCNB3,KIF4A,CDCA5,KIF18A,WEE1,KIF20A,CDC25C,CENPF,NEK2,SPC25,SGOL2,KIF18B,CDC6,TOPOII,SPAG5,NCAPG2,MCM3,PCNA,POLE,STMN1,AURKB,CCNB1,ORC1,PLK1,GSG2,KIF22,CCN…
GO:0051301	Cell division	65	568	122	1.87e-54	9823.ENSSSCP00000000230,9823.ENSSSCP00000000392,9823.ENSSSCP00000000728,9823.ENSSSCP00000001639,9823.ENSSSCP00000002863,9823.ENSSSCP00000002987,9823.ENSSSCP00000003075,9823.ENSSSCP00000003689,9823.ENSSSCP00000004004,9823.ENSSSCP00000004247,9823.ENSSSCP00000004268,9823.ENSSSCP00000004404,9823.ENSSSCP00000004852,9823.ENSSSCP00000004873,9823.ENSSSCP00000004945,9823.ENSSSCP00000005141,9823.ENSSSCP000…	RACGAP1,CDK2,CDCA3,KIFC1,CDT1,CENPT,CCNE1,APITD1,NDC80,KIF2C,CDC20,FBXO5,HAUS1,SKA1,CCNB2,CASC5,BUB1B,KIF23,SMC2,CCNE2,NUF2,TPX2,UBE2C,NCAPH,CENPA,NCAPG,CCNA2,MAD2L1,CDCA2,CDK1,KIF20B,KIF11,CEP55,HELLS,ASPM,MASTL,SGOL1,CCNB3,KIF4A,CDCA5,WEE1,KIF20A,CDC25C,CENPF,NEK2,SPC25,SGOL2,PTTG1,KIF18B,CDC6,TOPOII,SPAG5,NCAPG2,CKS1B,STMN1,AURKB,ERCC6L,CCNB1,PLK1,CCNF,CENPE,BUB1,CCDC99,NUP37,AURKA
GO:0000280	Nuclear division	48	278	14	1.31e-45	9823.ENSSSCP00000000230,9823.ENSSSCP00000000280,9823.ENSSSCP00000001639,9823.ENSSSCP00000002863,9823.ENSSSCP00000003075,9823.ENSSSCP00000003689,9823.ENSSSCP00000004004,9823.ENSSSCP00000004220,9823.ENSSSCP00000004247,9823.ENSSSCP00000004268,9823.ENSSSCP00000004404,9823.ENSSSCP00000005138,9823.ENSSSCP00000005153,9823.ENSSSCP00000005344,9823.ENSSSCP00000005799,9823.ENSSSCP00000006506,9823.ENSSSCP000…	RACGAP1,ESPL1,KIFC1,CDT1,CCNE1,APITD1,NDC80,RAD54L,KIF2C,CDC20,FBXO5,RAD51,BUB1B,KIF23,SMC2,CCNE2,NUF2,TPX2,MYBL2,UBE2C,NCAPH,NCAPG,MND1,MAD2L1,KIF11,RMI1,SGOL1,FANCD2,KIF4A,CDCA5,KIF18A,NEK2,SGOL2,PTTG1,KIF18B,TOPOII,SPAG5,NCAPG2,AURKB,CCNB1,PLK1,GSG2,KIF22,CENPE,BUB1,CCDC99,BRCA2,AURKA
GO:0007059	Chromosome segregation	47	292	137	2.4e-43	9823.ENSSSCP00000000230,9823.ENSSSCP00000000280,9823.ENSSSCP00000001639,9823.ENSSSCP00000002863,9823.ENSSSCP00000002987,9823.ENSSSCP00000003075,9823.ENSSSCP00000003689,9823.ENSSSCP00000004004,9823.ENSSSCP00000004247,9823.ENSSSCP00000004268,9823.ENSSSCP00000004816,9823.ENSSSCP00000004873,9823.ENSSSCP00000005141,9823.ENSSSCP00000005153,9823.ENSSSCP00000005344,9823.ENSSSCP00000005799,9823.ENSSSCP000…	RACGAP1,ESPL1,KIFC1,CDT1,CENPT,CCNE1,APITD1,NDC80,KIF2C,CDC20,TTK,SKA1,CASC5,BUB1B,KIF23,SMC2,CCNE2,NUF2,NCAPH,NCAPG,MAD2L1,ESCO2,RMI1,SGOL1,FANCD2,KIF4A,CDCA5,KIF18A,CENPF,NEK2,SPC25,SGOL2,HJURP,PTTG1,KIF18B,TOPOII,SPAG5,NCAPG2,AURKB,CCNB1,PLK1,GSG2,KIF22,CENPE,BUB1,CCDC99,NUP37
GO:0098813	Nuclear chromosome segregation	41	217	144	1.5e-39	9823.ENSSSCP00000000230,9823.ENSSSCP00000000280,9823.ENSSSCP00000001639,9823.ENSSSCP00000002863,9823.ENSSSCP00000003075,9823.ENSSSCP00000003689,9823.ENSSSCP00000004004,9823.ENSSSCP00000004247,9823.ENSSSCP00000004268,9823.ENSSSCP00000005141,9823.ENSSSCP00000005153,9823.ENSSSCP00000005344,9823.ENSSSCP00000005799,9823.ENSSSCP00000006506,9823.ENSSSCP00000006752,9823.ENSSSCP00000008675,9823.ENSSSCP000…	RACGAP1,ESPL1,KIFC1,CDT1,CCNE1,APITD1,NDC80,KIF2C,CDC20,CASC5,BUB1B,KIF23,SMC2,CCNE2,NUF2,NCAPH,NCAPG,MAD2L1,ESCO2,RMI1,SGOL1,FANCD2,KIF4A,CDCA5,KIF18A,CENPF,NEK2,SGOL2,PTTG1,KIF18B,TOPOII,SPAG5,NCAPG2,AURKB,CCNB1,PLK1,GSG2,KIF22,CENPE,BUB1,CCDC99
GO:0051726	Regulation of cell cycle	64	1044	95	6.04e-38	9823.ENSSSCP00000000230,9823.ENSSSCP00000000392,9823.ENSSSCP00000000787,9823.ENSSSCP00000001017,9823.ENSSSCP00000001986,9823.ENSSSCP00000002015,9823.ENSSSCP00000002863,9823.ENSSSCP00000003075,9823.ENSSSCP00000003933,9823.ENSSSCP00000004004,9823.ENSSSCP00000004189,9823.ENSSSCP00000004201,9823.ENSSSCP00000004268,9823.ENSSSCP00000004404,9823.ENSSSCP00000004816,9823.ENSSSCP00000004911,9823.ENSSSCP000…	RACGAP1,CDK2,FOXM1,E2F7,BLM,TICRR,CDT1,CCNE1,CLSPN,NDC80,CDKN2C,STIL,CDC20,FBXO5,TTK,PCLAF,CCNB2,BUB1B,KIF23,CDKN3,MTBP,CCNE2,TPX2,UBE2C,GEN1,PLK4,CCNA2,MAD2L1,CDC45,CDK1,KIF20B,KIF11,FANCD2,CCNB3,CDCA5,E2F8,WEE1,KIF20A,CDC25C,CHEK1,CENPF,DTL,NEK2,PTTG1,CDC6,TOPOII,SPAG5,CKS1B,BRCA1,RMI2,PRR11,MKI67,AURKB,RPA3,CCNB1,ORC1,PLK1,CCNF,CENPE,BUB1,CCDC99,BRCA2,AURKA,HMMR
GO:0051276	Chromosome organization	64	1090	93	6.63e-37	9823.ENSSSCP00000000230,9823.ENSSSCP00000000280,9823.ENSSSCP00000000392,9823.ENSSSCP00000001639,9823.ENSSSCP00000001986,9823.ENSSSCP00000002863,9823.ENSSSCP00000002987,9823.ENSSSCP00000003075,9823.ENSSSCP00000003689,9823.ENSSSCP00000004004,9823.ENSSSCP00000004220,9823.ENSSSCP00000004247,9823.ENSSSCP00000004268,9823.ENSSSCP00000005138,9823.ENSSSCP00000005153,9823.ENSSSCP00000005344,9823.ENSSSCP000…	RACGAP1,ESPL1,CDK2,KIFC1,BLM,CDT1,CENPT,CCNE1,APITD1,NDC80,RAD54L,KIF2C,CDC20,RAD51,BUB1B,KIF23,SMC2,ATAD2,CCNE2,MCM4,NUF2,NCAPH,CENPA,NCAPG,MAD2L1,ESCO2,CDK1,HELLS,SGOL1,FANCD2,MCM2,RFC4,CHAF1B,KIF4A,CDCA5,KIF18A,UHRF1,ASF1B,CHEK1,CENPF,NEK2,HAT1,SGOL2,HJURP,PTTG1,KIF18B,TOPOII,SPAG5,NCAPG2,MCM3,PCNA,RMI2,AURKB,ERCC6L,CCNB1,PLK1,GSG2,KIF22,CENPE,BUB1,CCDC99,BRCA2,AURKA,CENPI
GO:0140014	Mitotic nuclear division	34	148	152	1.75e-34	9823.ENSSSCP00000000230,9823.ENSSSCP00000000280,9823.ENSSSCP00000001639,9823.ENSSSCP00000002863,9823.ENSSSCP00000004004,9823.ENSSSCP00000004247,9823.ENSSSCP00000004268,9823.ENSSSCP00000005344,9823.ENSSSCP00000005799,9823.ENSSSCP00000006752,9823.ENSSSCP00000007703,9823.ENSSSCP00000007847,9823.ENSSSCP00000007910,9823.ENSSSCP00000008675,9823.ENSSSCP00000009323,9823.ENSSSCP00000009713,9823.ENSSSCP000…	RACGAP1,ESPL1,KIFC1,CDT1,NDC80,KIF2C,CDC20,KIF23,SMC2,NUF2,TPX2,MYBL2,UBE2C,NCAPH,NCAPG,MAD2L1,KIF11,SGOL1,KIF4A,CDCA5,KIF18A,NEK2,SGOL2,KIF18B,SPAG5,NCAPG2,AURKB,CCNB1,PLK1,GSG2,KIF22,CENPE,CCDC99,AURKA
GO:0010564	Regulation of cell cycle process	49	587	108	4.33e-33	9823.ENSSSCP00000000230,9823.ENSSSCP00000000392,9823.ENSSSCP00000000787,9823.ENSSSCP00000001017,9823.ENSSSCP00000001986,9823.ENSSSCP00000002015,9823.ENSSSCP00000002863,9823.ENSSSCP00000003933,9823.ENSSSCP00000004004,9823.ENSSSCP00000004201,9823.ENSSSCP00000004268,9823.ENSSSCP00000004404,9823.ENSSSCP00000005153,9823.ENSSSCP00000005344,9823.ENSSSCP00000006403,9823.ENSSSCP00000007703,9823.ENSSSCP000…	RACGAP1,CDK2,FOXM1,E2F7,BLM,TICRR,CDT1,CLSPN,NDC80,STIL,CDC20,FBXO5,BUB1B,KIF23,MTBP,TPX2,UBE2C,GEN1,PLK4,MAD2L1,CDC45,CDK1,KIF20B,KIF11,CCNB3,CDCA5,E2F8,KIF20A,CDC25C,CHEK1,CENPF,DTL,NEK2,PTTG1,CDC6,SPAG5,BRCA1,RMI2,MKI67,AURKB,ORC1,PLK1,CCNF,CENPE,BUB1,CCDC99,BRCA2,AURKA,HMMR
GO:0000819	Sister chromatid segregation	33	151	15	9.3e-33	9823.ENSSSCP00000000230,9823.ENSSSCP00000000280,9823.ENSSSCP00000001639,9823.ENSSSCP00000002863,9823.ENSSSCP00000004004,9823.ENSSSCP00000004247,9823.ENSSSCP00000004268,9823.ENSSSCP00000005153,9823.ENSSSCP00000005344,9823.ENSSSCP00000005799,9823.ENSSSCP00000006752,9823.ENSSSCP00000008675,9823.ENSSSCP00000009323,9823.ENSSSCP00000009713,9823.ENSSSCP00000010327,9823.ENSSSCP00000011956,9823.ENSSSCP000…	RACGAP1,ESPL1,KIFC1,CDT1,NDC80,KIF2C,CDC20,BUB1B,KIF23,SMC2,NUF2,NCAPH,NCAPG,MAD2L1,ESCO2,SGOL1,KIF4A,CDCA5,KIF18A,NEK2,SGOL2,KIF18B,TOPOII,SPAG5,NCAPG2,AURKB,CCNB1,PLK1,GSG2,KIF22,CENPE,BUB1,CCDC99
GO:0006259	DNA metabolic process	51	741	10	6.07e-31	9823.ENSSSCP00000000392,9823.ENSSSCP00000000769,9823.ENSSSCP00000000787,9823.ENSSSCP00000000918,9823.ENSSSCP00000001986,9823.ENSSSCP00000002010,9823.ENSSSCP00000002015,9823.ENSSSCP00000003075,9823.ENSSSCP00000003689,9823.ENSSSCP00000003933,9823.ENSSSCP00000004220,9823.ENSSSCP00000004911,9823.ENSSSCP00000005138,9823.ENSSSCP00000005387,9823.ENSSSCP00000006506,9823.ENSSSCP00000006686,9823.ENSSSCP000…	CDK2,RAD51AP1,FOXM1,PARPBP,BLM,FANCI,TICRR,CCNE1,APITD1,CLSPN,RAD54L,PCLAF,RAD51,POLE2,CCNE2,MCM4,GINS1,GEN1,MND1,ESCO2,CDC45,HELLS,EXO1,UBE2T,RMI1,FANCD2,MCM2,RFC4,CHAF1B,CDCA5,UHRF1,CHEK1,CENPF,DTL,NEIL3,BARD1,PTTG1,CDC6,TOPOII,FEN1,BRCA1,MCM3,PCNA,POLE,RMI2,WDHD1,RPA3,ORC1,KIF22,MCM10,BRCA2
GO:0000070	Mitotic sister chromatid segregation	29	107	159	1.29e-30	9823.ENSSSCP00000000230,9823.ENSSSCP00000000280,9823.ENSSSCP00000001639,9823.ENSSSCP00000002863,9823.ENSSSCP00000004004,9823.ENSSSCP00000004247,9823.ENSSSCP00000004268,9823.ENSSSCP00000005344,9823.ENSSSCP00000005799,9823.ENSSSCP00000006752,9823.ENSSSCP00000008675,9823.ENSSSCP00000009323,9823.ENSSSCP00000009713,9823.ENSSSCP00000011956,9823.ENSSSCP00000013172,9823.ENSSSCP00000013833,9823.ENSSSCP000…	RACGAP1,ESPL1,KIFC1,CDT1,NDC80,KIF2C,CDC20,KIF23,SMC2,NUF2,NCAPH,NCAPG,MAD2L1,SGOL1,KIF4A,CDCA5,KIF18A,NEK2,SGOL2,KIF18B,SPAG5,NCAPG2,AURKB,CCNB1,PLK1,GSG2,KIF22,CENPE,CCDC99
GO:0006974	Cellular response to dna damage stimulus	47	755	96	3.44e-26	9823.ENSSSCP00000000392,9823.ENSSSCP00000000769,9823.ENSSSCP00000000787,9823.ENSSSCP00000000918,9823.ENSSSCP00000001017,9823.ENSSSCP00000001986,9823.ENSSSCP00000002010,9823.ENSSSCP00000002015,9823.ENSSSCP00000003689,9823.ENSSSCP00000003933,9823.ENSSSCP00000004220,9823.ENSSSCP00000004911,9823.ENSSSCP00000005138,9823.ENSSSCP00000005387,9823.ENSSSCP00000006686,9823.ENSSSCP00000009182,9823.ENSSSCP000…	CDK2,RAD51AP1,FOXM1,PARPBP,E2F7,BLM,FANCI,TICRR,APITD1,CLSPN,RAD54L,PCLAF,RAD51,POLE2,MCM4,GEN1,ESCO2,CDC45,CDK1,EXO1,UBE2T,RMI1,MASTL,FANCD2,MCM2,RFC4,CHAF1B,CDCA5,UHRF1,CHEK1,DTL,NEIL3,BARD1,PTTG1,TOPOII,FEN1,BRCA1,MCM3,PCNA,POLE,RMI2,WDHD1,RPA3,PLK1,KIF22,MCM10,BRCA2
GO:0007346	Regulation of mitotic cell cycle	42	553	104	5.08e-26	9823.ENSSSCP00000000392,9823.ENSSSCP00000001017,9823.ENSSSCP00000001986,9823.ENSSSCP00000002015,9823.ENSSSCP00000002863,9823.ENSSSCP00000003933,9823.ENSSSCP00000004004,9823.ENSSSCP00000004404,9823.ENSSSCP00000004816,9823.ENSSSCP00000005153,9823.ENSSSCP00000006403,9823.ENSSSCP00000007703,9823.ENSSSCP00000007910,9823.ENSSSCP00000009182,9823.ENSSSCP00000009713,9823.ENSSSCP00000010795,9823.ENSSSCP000…	CDK2,E2F7,BLM,TICRR,CDT1,CLSPN,NDC80,FBXO5,TTK,BUB1B,MTBP,TPX2,UBE2C,GEN1,MAD2L1,CDC45,CDK1,KIF20B,KIF11,FANCD2,CCNB3,CDCA5,WEE1,CDC25C,CHEK1,CENPF,DTL,NEK2,PTTG1,CDC6,TOPOII,CKS1B,MKI67,AURKB,RPA3,ORC1,PLK1,CENPE,BUB1,CCDC99,BRCA2,HMMR
GO:0006260	DNA replication	30	191	136	1.17e-25	9823.ENSSSCP00000001986,9823.ENSSSCP00000002015,9823.ENSSSCP00000002863,9823.ENSSSCP00000003075,9823.ENSSSCP00000003689,9823.ENSSSCP00000004911,9823.ENSSSCP00000005138,9823.ENSSSCP00000005387,9823.ENSSSCP00000006506,9823.ENSSSCP00000006686,9823.ENSSSCP00000007599,9823.ENSSSCP00000009182,9823.ENSSSCP00000010795,9823.ENSSSCP00000011690,9823.ENSSSCP00000012387,9823.ENSSSCP00000012575,9823.ENSSSCP000…	BLM,TICRR,CDT1,CCNE1,APITD1,PCLAF,RAD51,POLE2,CCNE2,MCM4,GINS1,GEN1,CDC45,RMI1,MCM2,RFC4,CHAF1B,DTL,CDC6,FEN1,MCM3,PCNA,POLE,RMI2,WDHD1,RPA3,ORC1,MCM10,RRM2,BRCA2
GO:0006281	DNA repair	41	528	105	1.17e-25	9823.ENSSSCP00000000392,9823.ENSSSCP00000000769,9823.ENSSSCP00000000787,9823.ENSSSCP00000000918,9823.ENSSSCP00000001986,9823.ENSSSCP00000002010,9823.ENSSSCP00000002015,9823.ENSSSCP00000003689,9823.ENSSSCP00000003933,9823.ENSSSCP00000004220,9823.ENSSSCP00000004911,9823.ENSSSCP00000005138,9823.ENSSSCP00000005387,9823.ENSSSCP00000006686,9823.ENSSSCP00000009182,9823.ENSSSCP00000010327,9823.ENSSSCP000…	CDK2,RAD51AP1,FOXM1,PARPBP,BLM,FANCI,TICRR,APITD1,CLSPN,RAD54L,PCLAF,RAD51,POLE2,MCM4,GEN1,ESCO2,CDC45,EXO1,UBE2T,RMI1,FANCD2,MCM2,RFC4,CHAF1B,CDCA5,UHRF1,CHEK1,DTL,NEIL3,BARD1,PTTG1,FEN1,BRCA1,MCM3,PCNA,POLE,RMI2,WDHD1,RPA3,KIF22,BRCA2
GO:0006996	Organelle organization	83	3501	54	4.52e-23	9823.ENSSSCP00000000230,9823.ENSSSCP00000000280,9823.ENSSSCP00000000392,9823.ENSSSCP00000001639,9823.ENSSSCP00000001986,9823.ENSSSCP00000002863,9823.ENSSSCP00000002987,9823.ENSSSCP00000003075,9823.ENSSSCP00000003689,9823.ENSSSCP00000004004,9823.ENSSSCP00000004201,9823.ENSSSCP00000004220,9823.ENSSSCP00000004247,9823.ENSSSCP00000004268,9823.ENSSSCP00000004404,9823.ENSSSCP00000004852,9823.ENSSSCP000…	RACGAP1,ESPL1,CDK2,KIFC1,BLM,CDT1,CENPT,CCNE1,APITD1,NDC80,STIL,RAD54L,KIF2C,CDC20,FBXO5,HAUS1,PCLAF,RAD51,BUB1B,KIF23,CDKN3,SMC2,ATAD2,CCNE2,MCM4,NUF2,TPX2,MYBL2,UBE2C,NCAPH,CENPA,NCAPG,MND1,PLK4,MAD2L1,ESCO2,CDK1,KIF11,HELLS,ASPM,RMI1,SGOL1,FANCD2,MCM2,RFC4,CHAF1B,KIF4A,CDCA5,KIF18A,WEE1,UHRF1,ASF1B,KIF20A,CHEK1,CENPF,NEK2,SPC25,HAT1,SGOL2,HJURP,PTTG1,KIF18B,TOPOII,SPAG5,SASS6,NCAPG2,TUBB,MCM3,…
GO:0000226	Microtubule cytoskeleton organization	37	557	98	1.95e-20	9823.ENSSSCP00000000230,9823.ENSSSCP00000000280,9823.ENSSSCP00000000392,9823.ENSSSCP00000001639,9823.ENSSSCP00000004004,9823.ENSSSCP00000004201,9823.ENSSSCP00000004247,9823.ENSSSCP00000004268,9823.ENSSSCP00000004404,9823.ENSSSCP00000004852,9823.ENSSSCP00000004911,9823.ENSSSCP00000005344,9823.ENSSSCP00000006752,9823.ENSSSCP00000007703,9823.ENSSSCP00000007847,9823.ENSSSCP00000009126,9823.ENSSSCP000…	RACGAP1,ESPL1,CDK2,KIFC1,NDC80,STIL,KIF2C,CDC20,FBXO5,HAUS1,PCLAF,KIF23,NUF2,TPX2,MYBL2,CENPA,PLK4,MAD2L1,KIF11,ASPM,SGOL1,KIF4A,KIF18A,WEE1,KIF20A,NEK2,SPC25,KIF18B,SPAG5,SASS6,STMN1,AURKB,PLK1,CENPE,CCDC99,BRCA2,AURKA
GO:0051321	Meiotic cell cycle	27	222	125	4.76e-20	9823.ENSSSCP00000000280,9823.ENSSSCP00000000392,9823.ENSSSCP00000003075,9823.ENSSSCP00000003689,9823.ENSSSCP00000004220,9823.ENSSSCP00000004404,9823.ENSSSCP00000005138,9823.ENSSSCP00000005153,9823.ENSSSCP00000005799,9823.ENSSSCP00000006506,9823.ENSSSCP00000006752,9823.ENSSSCP00000008675,9823.ENSSSCP00000009612,9823.ENSSSCP00000011583,9823.ENSSSCP00000011690,9823.ENSSSCP00000011956,9823.ENSSSCP000…	ESPL1,CDK2,CCNE1,APITD1,RAD54L,FBXO5,RAD51,BUB1B,SMC2,CCNE2,NUF2,NCAPH,MND1,EXO1,RMI1,SGOL1,FANCD2,CCNB3,KIF18A,NEK2,SGOL2,PTTG1,TOPOII,PLK1,BUB1,BRCA2,AURKA
GO:1901990	Regulation of mitotic cell cycle phase transition	28	258	12	1.01e-19	9823.ENSSSCP00000000392,9823.ENSSSCP00000001017,9823.ENSSSCP00000001986,9823.ENSSSCP00000002015,9823.ENSSSCP00000002863,9823.ENSSSCP00000003933,9823.ENSSSCP00000004004,9823.ENSSSCP00000004404,9823.ENSSSCP00000005153,9823.ENSSSCP00000006403,9823.ENSSSCP00000007910,9823.ENSSSCP00000009182,9823.ENSSSCP00000009713,9823.ENSSSCP00000010795,9823.ENSSSCP00000010890,9823.ENSSSCP00000013097,9823.ENSSSCP000…	CDK2,E2F7,BLM,TICRR,CDT1,CLSPN,NDC80,FBXO5,BUB1B,MTBP,UBE2C,GEN1,MAD2L1,CDC45,CDK1,CCNB3,CDCA5,CDC25C,CENPF,DTL,CDC6,AURKB,ORC1,PLK1,CENPE,BUB1,CCDC99,HMMR
GO:1901987	Regulation of cell cycle phase transition	29	292	116	1.35e-19	9823.ENSSSCP00000000392,9823.ENSSSCP00000001017,9823.ENSSSCP00000001986,9823.ENSSSCP00000002015,9823.ENSSSCP00000002863,9823.ENSSSCP00000003933,9823.ENSSSCP00000004004,9823.ENSSSCP00000004404,9823.ENSSSCP00000005153,9823.ENSSSCP00000006403,9823.ENSSSCP00000007910,9823.ENSSSCP00000009182,9823.ENSSSCP00000009713,9823.ENSSSCP00000010795,9823.ENSSSCP00000010890,9823.ENSSSCP00000013097,9823.ENSSSCP000…	CDK2,E2F7,BLM,TICRR,CDT1,CLSPN,NDC80,FBXO5,BUB1B,MTBP,UBE2C,GEN1,MAD2L1,CDC45,CDK1,CCNB3,CDCA5,CDC25C,CHEK1,CENPF,DTL,CDC6,AURKB,ORC1,PLK1,CENPE,BUB1,CCDC99,HMMR
GO:0007017	Microtubule-based process	41	791	88	2.23e-19	9823.ENSSSCP00000000230,9823.ENSSSCP00000000280,9823.ENSSSCP00000000392,9823.ENSSSCP00000001639,9823.ENSSSCP00000004004,9823.ENSSSCP00000004201,9823.ENSSSCP00000004247,9823.ENSSSCP00000004268,9823.ENSSSCP00000004404,9823.ENSSSCP00000004852,9823.ENSSSCP00000004911,9823.ENSSSCP00000005344,9823.ENSSSCP00000006752,9823.ENSSSCP00000007703,9823.ENSSSCP00000007847,9823.ENSSSCP00000009126,9823.ENSSSCP000…	RACGAP1,ESPL1,CDK2,KIFC1,NDC80,STIL,KIF2C,CDC20,FBXO5,HAUS1,PCLAF,KIF23,NUF2,TPX2,MYBL2,CENPA,PLK4,MAD2L1,KIF20B,KIF11,ASPM,SGOL1,KIF15,KIF4A,KIF18A,WEE1,KIF20A,NEK2,SPC25,KIF18B,SPAG5,SASS6,TUBB,STMN1,AURKB,PLK1,KIF22,CENPE,CCDC99,BRCA2,AURKA
GO:0051983	Regulation of chromosome segregation	22	125	141	8.23e-19	9823.ENSSSCP00000000230,9823.ENSSSCP00000002863,9823.ENSSSCP00000004004,9823.ENSSSCP00000004247,9823.ENSSSCP00000004404,9823.ENSSSCP00000005153,9823.ENSSSCP00000007910,9823.ENSSSCP00000009182,9823.ENSSSCP00000009713,9823.ENSSSCP00000013833,9823.ENSSSCP00000016520,9823.ENSSSCP00000016543,9823.ENSSSCP00000018044,9823.ENSSSCP00000018515,9823.ENSSSCP00000018816,9823.ENSSSCP00000020501,9823.ENSSSCP000…	RACGAP1,CDT1,NDC80,KIF2C,FBXO5,BUB1B,UBE2C,GEN1,MAD2L1,CDCA5,CENPF,NEK2,PTTG1,CDC6,SPAG5,RMI2,MKI67,AURKB,PLK1,CENPE,BUB1,CCDC99
GO:0006261	DNA-dependent DNA replication	21	116	142	5e-18	9823.ENSSSCP00000001986,9823.ENSSSCP00000002863,9823.ENSSSCP00000003075,9823.ENSSSCP00000003689,9823.ENSSSCP00000005138,9823.ENSSSCP00000005387,9823.ENSSSCP00000006506,9823.ENSSSCP00000006686,9823.ENSSSCP00000007599,9823.ENSSSCP00000009182,9823.ENSSSCP00000010795,9823.ENSSSCP00000012387,9823.ENSSSCP00000012575,9823.ENSSSCP00000018515,9823.ENSSSCP00000019950,9823.ENSSSCP00000020171,9823.ENSSSCP000…	BLM,CDT1,CCNE1,APITD1,RAD51,POLE2,CCNE2,MCM4,GINS1,GEN1,CDC45,MCM2,RFC4,CDC6,MCM3,PCNA,POLE,WDHD1,ORC1,MCM10,BRCA2
GO:1903046	Meiotic cell cycle process	23	166	13	9.59e-18	9823.ENSSSCP00000000280,9823.ENSSSCP00000003075,9823.ENSSSCP00000003689,9823.ENSSSCP00000004220,9823.ENSSSCP00000004404,9823.ENSSSCP00000005138,9823.ENSSSCP00000005153,9823.ENSSSCP00000005799,9823.ENSSSCP00000006506,9823.ENSSSCP00000006752,9823.ENSSSCP00000008675,9823.ENSSSCP00000009612,9823.ENSSSCP00000011690,9823.ENSSSCP00000011956,9823.ENSSSCP00000012323,9823.ENSSSCP00000014165,9823.ENSSSCP000…	ESPL1,CCNE1,APITD1,RAD54L,FBXO5,RAD51,BUB1B,SMC2,CCNE2,NUF2,NCAPH,MND1,RMI1,SGOL1,FANCD2,KIF18A,SGOL2,PTTG1,TOPOII,PLK1,BUB1,BRCA2,AURKA
GO:0140013	Meiotic nuclear division	22	143	135	1.03e-17	9823.ENSSSCP00000000280,9823.ENSSSCP00000003075,9823.ENSSSCP00000003689,9823.ENSSSCP00000004220,9823.ENSSSCP00000004404,9823.ENSSSCP00000005138,9823.ENSSSCP00000005153,9823.ENSSSCP00000005799,9823.ENSSSCP00000006506,9823.ENSSSCP00000006752,9823.ENSSSCP00000008675,9823.ENSSSCP00000009612,9823.ENSSSCP00000011690,9823.ENSSSCP00000011956,9823.ENSSSCP00000012323,9823.ENSSSCP00000014165,9823.ENSSSCP000…	ESPL1,CCNE1,APITD1,RAD54L,FBXO5,RAD51,BUB1B,SMC2,CCNE2,NUF2,NCAPH,MND1,RMI1,SGOL1,FANCD2,KIF18A,SGOL2,PTTG1,TOPOII,PLK1,BUB1,BRCA2
GO:0045786	Negative regulation of cell cycle	30	407	103	4.87e-17	9823.ENSSSCP00000001017,9823.ENSSSCP00000001986,9823.ENSSSCP00000002015,9823.ENSSSCP00000002863,9823.ENSSSCP00000003933,9823.ENSSSCP00000004189,9823.ENSSSCP00000004404,9823.ENSSSCP00000004816,9823.ENSSSCP00000005153,9823.ENSSSCP00000005426,9823.ENSSSCP00000006403,9823.ENSSSCP00000009713,9823.ENSSSCP00000010890,9823.ENSSSCP00000012323,9823.ENSSSCP00000014188,9823.ENSSSCP00000014257,9823.ENSSSCP000…	E2F7,BLM,TICRR,CDT1,CLSPN,CDKN2C,FBXO5,TTK,BUB1B,CDKN3,MTBP,MAD2L1,CDK1,FANCD2,E2F8,WEE1,CHEK1,CENPF,DTL,NEK2,PTTG1,CDC6,TOPOII,PRR11,AURKB,ORC1,PLK1,CCNF,BUB1,CCDC99
GO:1902850	Microtubule cytoskeleton organization involved in mitosis	20	112	141	6.05e-17	9823.ENSSSCP00000000230,9823.ENSSSCP00000001639,9823.ENSSSCP00000004004,9823.ENSSSCP00000004201,9823.ENSSSCP00000004268,9823.ENSSSCP00000005344,9823.ENSSSCP00000006752,9823.ENSSSCP00000007703,9823.ENSSSCP00000007847,9823.ENSSSCP00000009126,9823.ENSSSCP00000009713,9823.ENSSSCP00000011160,9823.ENSSSCP00000013172,9823.ENSSSCP00000016543,9823.ENSSSCP00000016876,9823.ENSSSCP00000022968,9823.ENSSSCP000…	RACGAP1,KIFC1,NDC80,STIL,CDC20,KIF23,NUF2,TPX2,MYBL2,CENPA,MAD2L1,KIF11,KIF4A,NEK2,SPC25,AURKB,PLK1,CENPE,CCDC99,AURKA
GO:0051783	Regulation of nuclear division	23	183	126	6.26e-17	9823.ENSSSCP00000002863,9823.ENSSSCP00000004004,9823.ENSSSCP00000004268,9823.ENSSSCP00000004404,9823.ENSSSCP00000005153,9823.ENSSSCP00000006403,9823.ENSSSCP00000007910,9823.ENSSSCP00000009182,9823.ENSSSCP00000009713,9823.ENSSSCP00000011146,9823.ENSSSCP00000011160,9823.ENSSSCP00000013833,9823.ENSSSCP00000016136,9823.ENSSSCP00000016520,9823.ENSSSCP00000016543,9823.ENSSSCP00000018044,9823.ENSSSCP000…	CDT1,NDC80,CDC20,FBXO5,BUB1B,MTBP,UBE2C,GEN1,MAD2L1,KIF20B,KIF11,CDCA5,CHEK1,CENPF,NEK2,PTTG1,CDC6,MKI67,AURKB,PLK1,CENPE,BUB1,CCDC99
GO:0007088	Regulation of mitotic nuclear division	22	163	129	1.18e-16	9823.ENSSSCP00000002863,9823.ENSSSCP00000004004,9823.ENSSSCP00000004404,9823.ENSSSCP00000005153,9823.ENSSSCP00000006403,9823.ENSSSCP00000007910,9823.ENSSSCP00000009182,9823.ENSSSCP00000009713,9823.ENSSSCP00000011146,9823.ENSSSCP00000011160,9823.ENSSSCP00000013833,9823.ENSSSCP00000016136,9823.ENSSSCP00000016520,9823.ENSSSCP00000016543,9823.ENSSSCP00000018044,9823.ENSSSCP00000018515,9823.ENSSSCP000…	CDT1,NDC80,FBXO5,BUB1B,MTBP,UBE2C,GEN1,MAD2L1,KIF20B,KIF11,CDCA5,CHEK1,CENPF,NEK2,PTTG1,CDC6,MKI67,AURKB,PLK1,CENPE,BUB1,CCDC99
GO:0010948	Negative regulation of cell cycle process	23	208	12	8.25e-16	9823.ENSSSCP00000001017,9823.ENSSSCP00000001986,9823.ENSSSCP00000002015,9823.ENSSSCP00000002863,9823.ENSSSCP00000003933,9823.ENSSSCP00000004404,9823.ENSSSCP00000005153,9823.ENSSSCP00000006403,9823.ENSSSCP00000009713,9823.ENSSSCP00000010890,9823.ENSSSCP00000014188,9823.ENSSSCP00000016136,9823.ENSSSCP00000016520,9823.ENSSSCP00000016539,9823.ENSSSCP00000016543,9823.ENSSSCP00000018044,9823.ENSSSCP000…	E2F7,BLM,TICRR,CDT1,CLSPN,FBXO5,BUB1B,MTBP,MAD2L1,CDK1,E2F8,CHEK1,CENPF,DTL,NEK2,PTTG1,CDC6,AURKB,ORC1,PLK1,CCNF,BUB1,CCDC99
GO:0007051	Spindle organization	21	155	129	8.73e-16	9823.ENSSSCP00000000230,9823.ENSSSCP00000000280,9823.ENSSSCP00000001639,9823.ENSSSCP00000004004,9823.ENSSSCP00000004201,9823.ENSSSCP00000004268,9823.ENSSSCP00000004404,9823.ENSSSCP00000004852,9823.ENSSSCP00000005344,9823.ENSSSCP00000006752,9823.ENSSSCP00000007703,9823.ENSSSCP00000007847,9823.ENSSSCP00000011160,9823.ENSSSCP00000011614,9823.ENSSSCP00000013172,9823.ENSSSCP00000016543,9823.ENSSSCP000…	RACGAP1,ESPL1,KIFC1,NDC80,STIL,CDC20,FBXO5,HAUS1,KIF23,NUF2,TPX2,MYBL2,KIF11,ASPM,KIF4A,NEK2,SPC25,SPAG5,AURKB,CENPE,AURKA
GO:0045930	Negative regulation of mitotic cell cycle	23	216	119	1.7e-15	9823.ENSSSCP00000001017,9823.ENSSSCP00000001986,9823.ENSSSCP00000002015,9823.ENSSSCP00000002863,9823.ENSSSCP00000003933,9823.ENSSSCP00000004404,9823.ENSSSCP00000004816,9823.ENSSSCP00000005153,9823.ENSSSCP00000006403,9823.ENSSSCP00000009713,9823.ENSSSCP00000010890,9823.ENSSSCP00000012323,9823.ENSSSCP00000014257,9823.ENSSSCP00000016136,9823.ENSSSCP00000016520,9823.ENSSSCP00000018044,9823.ENSSSCP000…	E2F7,BLM,TICRR,CDT1,CLSPN,FBXO5,TTK,BUB1B,MTBP,MAD2L1,CDK1,FANCD2,WEE1,CHEK1,CENPF,PTTG1,CDC6,TOPOII,AURKB,ORC1,PLK1,BUB1,CCDC99
GO:0033554	Cellular response to stress	48	1501	67	3.47e-15	9823.ENSSSCP00000000392,9823.ENSSSCP00000000769,9823.ENSSSCP00000000787,9823.ENSSSCP00000000918,9823.ENSSSCP00000001017,9823.ENSSSCP00000001986,9823.ENSSSCP00000002010,9823.ENSSSCP00000002015,9823.ENSSSCP00000003689,9823.ENSSSCP00000003933,9823.ENSSSCP00000004220,9823.ENSSSCP00000004911,9823.ENSSSCP00000005138,9823.ENSSSCP00000005387,9823.ENSSSCP00000005737,9823.ENSSSCP00000006686,9823.ENSSSCP000…	CDK2,RAD51AP1,FOXM1,PARPBP,E2F7,BLM,FANCI,TICRR,APITD1,CLSPN,RAD54L,PCLAF,RAD51,POLE2,MELK,MCM4,GEN1,ESCO2,CDC45,CDK1,EXO1,UBE2T,RMI1,MASTL,FANCD2,MCM2,RFC4,CHAF1B,CDCA5,UHRF1,CHEK1,DTL,NEIL3,BARD1,PTTG1,TOPOII,FEN1,BRCA1,MCM3,PCNA,POLE,RMI2,WDHD1,RPA3,PLK1,KIF22,MCM10,BRCA2
GO:0045787	Positive regulation of cell cycle	26	332	106	6.23e-15	9823.ENSSSCP00000000230,9823.ENSSSCP00000001017,9823.ENSSSCP00000002863,9823.ENSSSCP00000004004,9823.ENSSSCP00000004268,9823.ENSSSCP00000004404,9823.ENSSSCP00000005344,9823.ENSSSCP00000006403,9823.ENSSSCP00000009182,9823.ENSSSCP00000009686,9823.ENSSSCP00000009713,9823.ENSSSCP00000010795,9823.ENSSSCP00000010890,9823.ENSSSCP00000011146,9823.ENSSSCP00000013833,9823.ENSSSCP00000014188,9823.ENSSSCP000…	RACGAP1,E2F7,CDT1,NDC80,CDC20,FBXO5,KIF23,MTBP,GEN1,PLK4,MAD2L1,CDC45,CDK1,KIF20B,CDCA5,E2F8,CDC25C,CHEK1,DTL,CDC6,SPAG5,CKS1B,BRCA1,AURKB,BRCA2,AURKA
GO:0090068	Positive regulation of cell cycle process	23	242	114	1.63e-14	9823.ENSSSCP00000000230,9823.ENSSSCP00000001017,9823.ENSSSCP00000002863,9823.ENSSSCP00000004004,9823.ENSSSCP00000004268,9823.ENSSSCP00000004404,9823.ENSSSCP00000005344,9823.ENSSSCP00000006403,9823.ENSSSCP00000009182,9823.ENSSSCP00000009686,9823.ENSSSCP00000009713,9823.ENSSSCP00000010795,9823.ENSSSCP00000010890,9823.ENSSSCP00000011146,9823.ENSSSCP00000013833,9823.ENSSSCP00000014188,9823.ENSSSCP000…	RACGAP1,E2F7,CDT1,NDC80,CDC20,FBXO5,KIF23,MTBP,GEN1,PLK4,MAD2L1,CDC45,CDK1,KIF20B,CDCA5,E2F8,CDC25C,DTL,CDC6,SPAG5,BRCA1,AURKB,AURKA
GO:0033045	Regulation of sister chromatid segregation	17	100	139	1.18e-13	9823.ENSSSCP00000002863,9823.ENSSSCP00000004004,9823.ENSSSCP00000004404,9823.ENSSSCP00000005153,9823.ENSSSCP00000007910,9823.ENSSSCP00000009182,9823.ENSSSCP00000009713,9823.ENSSSCP00000013833,9823.ENSSSCP00000016520,9823.ENSSSCP00000018044,9823.ENSSSCP00000018515,9823.ENSSSCP00000020501,9823.ENSSSCP00000022968,9823.ENSSSCP00000023889,9823.ENSSSCP00000026667,9823.ENSSSCP00000026685,9823.ENSSSCP000…	CDT1,NDC80,FBXO5,BUB1B,UBE2C,GEN1,MAD2L1,CDCA5,CENPF,PTTG1,CDC6,RMI2,AURKB,PLK1,CENPE,BUB1,CCDC99
GO:0007052	Mitotic spindle organization	16	82	145	1.65e-13	9823.ENSSSCP00000000230,9823.ENSSSCP00000001639,9823.ENSSSCP00000004004,9823.ENSSSCP00000004201,9823.ENSSSCP00000004268,9823.ENSSSCP00000005344,9823.ENSSSCP00000006752,9823.ENSSSCP00000007703,9823.ENSSSCP00000007847,9823.ENSSSCP00000011160,9823.ENSSSCP00000013172,9823.ENSSSCP00000016543,9823.ENSSSCP00000016876,9823.ENSSSCP00000022968,9823.ENSSSCP00000026667,9823.ENSSSCP00000028760	RACGAP1,KIFC1,NDC80,STIL,CDC20,KIF23,NUF2,TPX2,MYBL2,KIF11,KIF4A,NEK2,SPC25,AURKB,CENPE,AURKA
GO:0000075	Cell cycle checkpoint	20	178	121	1.74e-13	9823.ENSSSCP00000001986,9823.ENSSSCP00000002015,9823.ENSSSCP00000002863,9823.ENSSSCP00000003933,9823.ENSSSCP00000004816,9823.ENSSSCP00000005153,9823.ENSSSCP00000009713,9823.ENSSSCP00000010890,9823.ENSSSCP00000012323,9823.ENSSSCP00000014257,9823.ENSSSCP00000016136,9823.ENSSSCP00000016520,9823.ENSSSCP00000016539,9823.ENSSSCP00000018515,9823.ENSSSCP00000018518,9823.ENSSSCP00000022968,9823.ENSSSCP000…	BLM,TICRR,CDT1,CLSPN,TTK,BUB1B,MAD2L1,CDK1,FANCD2,WEE1,CHEK1,CENPF,DTL,CDC6,TOPOII,AURKB,ORC1,PLK1,BUB1,CCDC99
GO:0045132	Meiotic chromosome segregation	16	85	144	2.61e-13	9823.ENSSSCP00000000280,9823.ENSSSCP00000003075,9823.ENSSSCP00000003689,9823.ENSSSCP00000005153,9823.ENSSSCP00000005799,9823.ENSSSCP00000006506,9823.ENSSSCP00000006752,9823.ENSSSCP00000008675,9823.ENSSSCP00000011690,9823.ENSSSCP00000011956,9823.ENSSSCP00000012323,9823.ENSSSCP00000017048,9823.ENSSSCP00000018044,9823.ENSSSCP00000018518,9823.ENSSSCP00000023889,9823.ENSSSCP00000026685	ESPL1,CCNE1,APITD1,BUB1B,SMC2,CCNE2,NUF2,NCAPH,RMI1,SGOL1,FANCD2,SGOL2,PTTG1,TOPOII,PLK1,BUB1
GO:0016043	Cellular component organization	86	5377	37	6.1e-13	9823.ENSSSCP00000000230,9823.ENSSSCP00000000280,9823.ENSSSCP00000000392,9823.ENSSSCP00000001639,9823.ENSSSCP00000001986,9823.ENSSSCP00000002863,9823.ENSSSCP00000002987,9823.ENSSSCP00000003075,9823.ENSSSCP00000003689,9823.ENSSSCP00000004004,9823.ENSSSCP00000004201,9823.ENSSSCP00000004220,9823.ENSSSCP00000004247,9823.ENSSSCP00000004268,9823.ENSSSCP00000004404,9823.ENSSSCP00000004852,9823.ENSSSCP000…	RACGAP1,ESPL1,CDK2,KIFC1,BLM,CDT1,CENPT,CCNE1,APITD1,NDC80,STIL,RAD54L,KIF2C,CDC20,FBXO5,HAUS1,PCLAF,RAD51,BUB1B,KIF23,CDKN3,SMC2,ATAD2,CCNE2,MCM4,NUF2,TPX2,MYBL2,UBE2C,NCAPH,CENPA,NCAPG,MND1,PLK4,MAD2L1,ESCO2,CDC45,CDK1,KIF20B,KIF11,CEP55,HELLS,ASPM,RMI1,SGOL1,FANCD2,MCM2,RFC4,CHAF1B,KIF4A,CDCA5,KIF18A,WEE1,UHRF1,ASF1B,KIF20A,CHEK1,CENPF,NEK2,SPC25,HAT1,SGOL2,HJURP,PTTG1,KIF18B,TOPOII,SPAG5,SASS…
GO:0010965	Regulation of mitotic sister chromatid separation	15	74	147	1.03e-12	9823.ENSSSCP00000002863,9823.ENSSSCP00000004004,9823.ENSSSCP00000004404,9823.ENSSSCP00000005153,9823.ENSSSCP00000007910,9823.ENSSSCP00000009182,9823.ENSSSCP00000009713,9823.ENSSSCP00000016520,9823.ENSSSCP00000018044,9823.ENSSSCP00000018515,9823.ENSSSCP00000022968,9823.ENSSSCP00000023889,9823.ENSSSCP00000026667,9823.ENSSSCP00000026685,9823.ENSSSCP00000026934	CDT1,NDC80,FBXO5,BUB1B,UBE2C,GEN1,MAD2L1,CENPF,PTTG1,CDC6,AURKB,PLK1,CENPE,BUB1,CCDC99
GO:0033044	Regulation of chromosome organization	24	351	10	2.5e-12	9823.ENSSSCP00000002863,9823.ENSSSCP00000004004,9823.ENSSSCP00000004404,9823.ENSSSCP00000005153,9823.ENSSSCP00000007910,9823.ENSSSCP00000009182,9823.ENSSSCP00000009713,9823.ENSSSCP00000010795,9823.ENSSSCP00000012387,9823.ENSSSCP00000013833,9823.ENSSSCP00000016136,9823.ENSSSCP00000016520,9823.ENSSSCP00000016543,9823.ENSSSCP00000018044,9823.ENSSSCP00000018515,9823.ENSSSCP00000018518,9823.ENSSSCP000…	CDT1,NDC80,FBXO5,BUB1B,UBE2C,GEN1,MAD2L1,CDC45,MCM2,CDCA5,CHEK1,CENPF,NEK2,PTTG1,CDC6,TOPOII,BRCA1,RMI2,MKI67,AURKB,PLK1,CENPE,BUB1,CCDC99
GO:0007127	Meiosis i	16	102	136	3.09e-12	9823.ENSSSCP00000000280,9823.ENSSSCP00000003075,9823.ENSSSCP00000003689,9823.ENSSSCP00000004220,9823.ENSSSCP00000004404,9823.ENSSSCP00000005138,9823.ENSSSCP00000006506,9823.ENSSSCP00000009612,9823.ENSSSCP00000011690,9823.ENSSSCP00000011956,9823.ENSSSCP00000012323,9823.ENSSSCP00000017048,9823.ENSSSCP00000018044,9823.ENSSSCP00000018518,9823.ENSSSCP00000023889,9823.ENSSSCP00000028073	ESPL1,CCNE1,APITD1,RAD54L,FBXO5,RAD51,CCNE2,MND1,RMI1,SGOL1,FANCD2,SGOL2,PTTG1,TOPOII,PLK1,BRCA2
GO:0090304	Nucleic acid metabolic process	52	2114	55	3.09e-12	9823.ENSSSCP00000000392,9823.ENSSSCP00000000769,9823.ENSSSCP00000000787,9823.ENSSSCP00000000918,9823.ENSSSCP00000001986,9823.ENSSSCP00000002010,9823.ENSSSCP00000002015,9823.ENSSSCP00000003075,9823.ENSSSCP00000003689,9823.ENSSSCP00000003933,9823.ENSSSCP00000004220,9823.ENSSSCP00000004911,9823.ENSSSCP00000005138,9823.ENSSSCP00000005387,9823.ENSSSCP00000006506,9823.ENSSSCP00000006686,9823.ENSSSCP000…	CDK2,RAD51AP1,FOXM1,PARPBP,BLM,FANCI,TICRR,CCNE1,APITD1,CLSPN,RAD54L,PCLAF,RAD51,POLE2,CCNE2,MCM4,GINS1,GEN1,MND1,ESCO2,CDC45,HELLS,EXO1,UBE2T,RMI1,FANCD2,MCM2,RFC4,CHAF1B,CDCA5,UHRF1,CHEK1,CENPF,DTL,NEIL3,BARD1,PTTG1,CDC6,TOPOII,NCAPG2,FEN1,BRCA1,MCM3,PCNA,POLE,RMI2,WDHD1,RPA3,ORC1,KIF22,MCM10,BRCA2
GO:0007093	Mitotic cell cycle checkpoint	17	127	129	3.5e-12	9823.ENSSSCP00000001986,9823.ENSSSCP00000002015,9823.ENSSSCP00000003933,9823.ENSSSCP00000004816,9823.ENSSSCP00000005153,9823.ENSSSCP00000009713,9823.ENSSSCP00000010890,9823.ENSSSCP00000012323,9823.ENSSSCP00000014257,9823.ENSSSCP00000016520,9823.ENSSSCP00000018515,9823.ENSSSCP00000018518,9823.ENSSSCP00000022968,9823.ENSSSCP00000023428,9823.ENSSSCP00000023889,9823.ENSSSCP00000026685,9823.ENSSSCP000…	BLM,TICRR,CLSPN,TTK,BUB1B,MAD2L1,CDK1,FANCD2,WEE1,CENPF,CDC6,TOPOII,AURKB,ORC1,PLK1,BUB1,CCDC99
GO:1902749	Regulation of cell cycle g2/m phase transition	16	111	132	9.33e-12	9823.ENSSSCP00000000392,9823.ENSSSCP00000001986,9823.ENSSSCP00000002015,9823.ENSSSCP00000003933,9823.ENSSSCP00000004404,9823.ENSSSCP00000010890,9823.ENSSSCP00000013097,9823.ENSSSCP00000015242,9823.ENSSSCP00000016136,9823.ENSSSCP00000016520,9823.ENSSSCP00000016539,9823.ENSSSCP00000018515,9823.ENSSSCP00000022968,9823.ENSSSCP00000023428,9823.ENSSSCP00000023889,9823.ENSSSCP00000030805	CDK2,BLM,TICRR,CLSPN,FBXO5,CDK1,CCNB3,CDC25C,CHEK1,CENPF,DTL,CDC6,AURKB,ORC1,PLK1,HMMR
GO:0030071	Regulation of mitotic metaphase/anaphase transition	14	69	147	9.83e-12	9823.ENSSSCP00000002863,9823.ENSSSCP00000004004,9823.ENSSSCP00000004404,9823.ENSSSCP00000005153,9823.ENSSSCP00000007910,9823.ENSSSCP00000009182,9823.ENSSSCP00000009713,9823.ENSSSCP00000016520,9823.ENSSSCP00000018515,9823.ENSSSCP00000022968,9823.ENSSSCP00000023889,9823.ENSSSCP00000026667,9823.ENSSSCP00000026685,9823.ENSSSCP00000026934	CDT1,NDC80,FBXO5,BUB1B,UBE2C,GEN1,MAD2L1,CENPF,CDC6,AURKB,PLK1,CENPE,BUB1,CCDC99
GO:1901988	Negative regulation of cell cycle phase transition	17	143	124	1.86e-11	9823.ENSSSCP00000001017,9823.ENSSSCP00000001986,9823.ENSSSCP00000002015,9823.ENSSSCP00000003933,9823.ENSSSCP00000004404,9823.ENSSSCP00000005153,9823.ENSSSCP00000009713,9823.ENSSSCP00000010890,9823.ENSSSCP00000016136,9823.ENSSSCP00000016520,9823.ENSSSCP00000016539,9823.ENSSSCP00000018515,9823.ENSSSCP00000022968,9823.ENSSSCP00000023428,9823.ENSSSCP00000023889,9823.ENSSSCP00000026685,9823.ENSSSCP000…	E2F7,BLM,TICRR,CLSPN,FBXO5,BUB1B,MAD2L1,CDK1,CHEK1,CENPF,DTL,CDC6,AURKB,ORC1,PLK1,BUB1,CCDC99
GO:0044772	Mitotic cell cycle phase transition	17	147	122	2.79e-11	9823.ENSSSCP00000000392,9823.ENSSSCP00000000787,9823.ENSSSCP00000001017,9823.ENSSSCP00000003075,9823.ENSSSCP00000004189,9823.ENSSSCP00000004945,9823.ENSSSCP00000006506,9823.ENSSSCP00000007910,9823.ENSSSCP00000009703,9823.ENSSSCP00000010890,9823.ENSSSCP00000011801,9823.ENSSSCP00000013097,9823.ENSSSCP00000015242,9823.ENSSSCP00000020190,9823.ENSSSCP00000023163,9823.ENSSSCP00000023889,9823.ENSSSCP000…	CDK2,FOXM1,E2F7,CCNE1,CDKN2C,CCNB2,CCNE2,UBE2C,CCNA2,CDK1,MASTL,CCNB3,CDC25C,POLE,CCNB1,PLK1,CCNF
GO:0065004	protein-DNA complex assembly	17	162	118	1.18e-10	9823.ENSSSCP00000002863,9823.ENSSSCP00000002987,9823.ENSSSCP00000003689,9823.ENSSSCP00000005138,9823.ENSSSCP00000006686,9823.ENSSSCP00000009126,9823.ENSSSCP00000010795,9823.ENSSSCP00000011175,9823.ENSSSCP00000012387,9823.ENSSSCP00000012836,9823.ENSSSCP00000014642,9823.ENSSSCP00000016520,9823.ENSSSCP00000016904,9823.ENSSSCP00000017285,9823.ENSSSCP00000019950,9823.ENSSSCP00000026667,9823.ENSSSCP000…	CDT1,CENPT,APITD1,RAD51,MCM4,CENPA,CDC45,HELLS,MCM2,CHAF1B,ASF1B,CENPF,HAT1,HJURP,MCM3,CENPE,CENPI
GO:0007010	Cytoskeleton organization	38	1236	65	1.19e-10	9823.ENSSSCP00000000230,9823.ENSSSCP00000000280,9823.ENSSSCP00000000392,9823.ENSSSCP00000001639,9823.ENSSSCP00000004004,9823.ENSSSCP00000004201,9823.ENSSSCP00000004247,9823.ENSSSCP00000004268,9823.ENSSSCP00000004404,9823.ENSSSCP00000004852,9823.ENSSSCP00000004911,9823.ENSSSCP00000005344,9823.ENSSSCP00000006752,9823.ENSSSCP00000007703,9823.ENSSSCP00000007847,9823.ENSSSCP00000009126,9823.ENSSSCP000…	RACGAP1,ESPL1,CDK2,KIFC1,NDC80,STIL,KIF2C,CDC20,FBXO5,HAUS1,PCLAF,KIF23,NUF2,TPX2,MYBL2,CENPA,PLK4,MAD2L1,KIF11,ASPM,SGOL1,KIF4A,KIF18A,WEE1,KIF20A,NEK2,SPC25,KIF18B,SPAG5,SASS6,TUBB,STMN1,AURKB,PLK1,CENPE,CCDC99,BRCA2,AURKA
GO:0006139	Nucleobase-containing compound metabolic process	54	2546	49	2.44e-10	9823.ENSSSCP00000000392,9823.ENSSSCP00000000769,9823.ENSSSCP00000000787,9823.ENSSSCP00000000918,9823.ENSSSCP00000001986,9823.ENSSSCP00000002010,9823.ENSSSCP00000002015,9823.ENSSSCP00000003075,9823.ENSSSCP00000003689,9823.ENSSSCP00000003933,9823.ENSSSCP00000004220,9823.ENSSSCP00000004911,9823.ENSSSCP00000005138,9823.ENSSSCP00000005387,9823.ENSSSCP00000006506,9823.ENSSSCP00000006686,9823.ENSSSCP000…	CDK2,RAD51AP1,FOXM1,PARPBP,BLM,FANCI,TICRR,CCNE1,APITD1,CLSPN,RAD54L,PCLAF,RAD51,POLE2,CCNE2,MCM4,GINS1,GEN1,MND1,ESCO2,CDC45,HELLS,EXO1,UBE2T,RMI1,FANCD2,MCM2,RFC4,CHAF1B,CDCA5,UHRF1,CHEK1,CENPF,DTL,NEIL3,BARD1,PTTG1,CDC6,TOPOII,NCAPG2,FEN1,BRCA1,MCM3,PCNA,POLE,RMI2,WDHD1,DUT,RPA3,ORC1,KIF22,MCM10,RRM2,BRCA2
GO:0051310	Metaphase plate congression	12	51	153	2.44e-10	9823.ENSSSCP00000001639,9823.ENSSSCP00000002863,9823.ENSSSCP00000004004,9823.ENSSSCP00000004247,9823.ENSSSCP00000006752,9823.ENSSSCP00000013833,9823.ENSSSCP00000014165,9823.ENSSSCP00000016520,9823.ENSSSCP00000023163,9823.ENSSSCP00000025711,9823.ENSSSCP00000026667,9823.ENSSSCP00000026934	KIFC1,CDT1,NDC80,KIF2C,NUF2,CDCA5,KIF18A,CENPF,CCNB1,KIF22,CENPE,CCDC99
GO:0010389	Regulation of g2/m transition of mitotic cell cycle	14	92	134	2.91e-10	9823.ENSSSCP00000000392,9823.ENSSSCP00000001986,9823.ENSSSCP00000002015,9823.ENSSSCP00000003933,9823.ENSSSCP00000004404,9823.ENSSSCP00000010890,9823.ENSSSCP00000013097,9823.ENSSSCP00000015242,9823.ENSSSCP00000016520,9823.ENSSSCP00000016539,9823.ENSSSCP00000018515,9823.ENSSSCP00000022968,9823.ENSSSCP00000023428,9823.ENSSSCP00000030805	CDK2,BLM,TICRR,CLSPN,FBXO5,CDK1,CCNB3,CDC25C,CENPF,DTL,CDC6,AURKB,ORC1,HMMR
GO:0044260	Cellular macromolecule metabolic process	77	4931	35	4.13e-10	9823.ENSSSCP00000000392,9823.ENSSSCP00000000728,9823.ENSSSCP00000000769,9823.ENSSSCP00000000787,9823.ENSSSCP00000000918,9823.ENSSSCP00000001986,9823.ENSSSCP00000002010,9823.ENSSSCP00000002015,9823.ENSSSCP00000002863,9823.ENSSSCP00000003075,9823.ENSSSCP00000003689,9823.ENSSSCP00000003933,9823.ENSSSCP00000004220,9823.ENSSSCP00000004268,9823.ENSSSCP00000004404,9823.ENSSSCP00000004816,9823.ENSSSCP000…	CDK2,CDCA3,RAD51AP1,FOXM1,PARPBP,BLM,FANCI,TICRR,CDT1,CCNE1,APITD1,CLSPN,RAD54L,CDC20,FBXO5,TTK,PCLAF,RAD51,BUB1B,POLE2,CDKN3,MELK,CCNE2,MCM4,GINS1,UBE2C,GEN1,MND1,PLK4,ESCO2,PBK,CDC45,CDK1,HELLS,EXO1,UBE2T,RMI1,MASTL,FANCD2,MCM2,RFC4,CHAF1B,CDCA5,WEE1,UHRF1,CDC25C,CHEK1,CENPF,DTL,NEK2,NEIL3,HAT1,BARD1,PTTG1,CDC6,TOPOII,NCAPG2,FEN1,BRCA1,MCM3,PCNA,POLE,RMI2,WDHD1,AURKB,RPA3,ORC1,PLK1,GSG2,TRAIP,K…
GO:0007080	Mitotic metaphase plate congression	11	40	16	6.87e-10	9823.ENSSSCP00000001639,9823.ENSSSCP00000002863,9823.ENSSSCP00000004004,9823.ENSSSCP00000004247,9823.ENSSSCP00000006752,9823.ENSSSCP00000013833,9823.ENSSSCP00000014165,9823.ENSSSCP00000023163,9823.ENSSSCP00000025711,9823.ENSSSCP00000026667,9823.ENSSSCP00000026934	KIFC1,CDT1,NDC80,KIF2C,NUF2,CDCA5,KIF18A,CCNB1,KIF22,CENPE,CCDC99
GO:1901991	Negative regulation of mitotic cell cycle phase transition	15	125	124	7.4e-10	9823.ENSSSCP00000001017,9823.ENSSSCP00000001986,9823.ENSSSCP00000002015,9823.ENSSSCP00000003933,9823.ENSSSCP00000004404,9823.ENSSSCP00000005153,9823.ENSSSCP00000009713,9823.ENSSSCP00000010890,9823.ENSSSCP00000016520,9823.ENSSSCP00000018515,9823.ENSSSCP00000022968,9823.ENSSSCP00000023428,9823.ENSSSCP00000023889,9823.ENSSSCP00000026685,9823.ENSSSCP00000026934	E2F7,BLM,TICRR,CLSPN,FBXO5,BUB1B,MAD2L1,CDK1,CENPF,CDC6,AURKB,ORC1,PLK1,BUB1,CCDC99
GO:0006310	DNA recombination	18	228	106	1.51e-09	9823.ENSSSCP00000000769,9823.ENSSSCP00000001986,9823.ENSSSCP00000003689,9823.ENSSSCP00000004220,9823.ENSSSCP00000005138,9823.ENSSSCP00000006686,9823.ENSSSCP00000009182,9823.ENSSSCP00000009612,9823.ENSSSCP00000010795,9823.ENSSSCP00000011583,9823.ENSSSCP00000011690,9823.ENSSSCP00000012323,9823.ENSSSCP00000012387,9823.ENSSSCP00000018518,9823.ENSSSCP00000019934,9823.ENSSSCP00000019950,9823.ENSSSCP000…	RAD51AP1,BLM,APITD1,RAD54L,RAD51,MCM4,GEN1,MND1,CDC45,EXO1,RMI1,FANCD2,MCM2,TOPOII,BRCA1,MCM3,RPA3,BRCA2
GO:0045839	Negative regulation of mitotic nuclear division	11	44	156	1.59e-09	9823.ENSSSCP00000004404,9823.ENSSSCP00000005153,9823.ENSSSCP00000006403,9823.ENSSSCP00000009713,9823.ENSSSCP00000016136,9823.ENSSSCP00000016520,9823.ENSSSCP00000018044,9823.ENSSSCP00000022968,9823.ENSSSCP00000023889,9823.ENSSSCP00000026685,9823.ENSSSCP00000026934	FBXO5,BUB1B,MTBP,MAD2L1,CHEK1,CENPF,PTTG1,AURKB,PLK1,BUB1,CCDC99
GO:0033043	Regulation of organelle organization	36	1263	62	5.28e-09	9823.ENSSSCP00000002863,9823.ENSSSCP00000004004,9823.ENSSSCP00000004201,9823.ENSSSCP00000004268,9823.ENSSSCP00000004404,9823.ENSSSCP00000004873,9823.ENSSSCP00000005153,9823.ENSSSCP00000006403,9823.ENSSSCP00000007703,9823.ENSSSCP00000007910,9823.ENSSSCP00000009182,9823.ENSSSCP00000009686,9823.ENSSSCP00000009713,9823.ENSSSCP00000010795,9823.ENSSSCP00000011146,9823.ENSSSCP00000011160,9823.ENSSSCP000…	CDT1,NDC80,STIL,CDC20,FBXO5,SKA1,BUB1B,MTBP,TPX2,UBE2C,GEN1,PLK4,MAD2L1,CDC45,KIF20B,KIF11,MCM2,CDCA5,KIF18A,CHEK1,CENPF,NEK2,PTTG1,CDC6,TOPOII,SPAG5,BRCA1,RMI2,STMN1,MKI67,AURKB,PLK1,CCNF,CENPE,BUB1,CCDC99
GO:0071103	DNA conformation change	19	301	96	1.14e-08	9823.ENSSSCP00000001986,9823.ENSSSCP00000004220,9823.ENSSSCP00000005138,9823.ENSSSCP00000005799,9823.ENSSSCP00000006686,9823.ENSSSCP00000008675,9823.ENSSSCP00000009323,9823.ENSSSCP00000011175,9823.ENSSSCP00000012387,9823.ENSSSCP00000012575,9823.ENSSSCP00000012836,9823.ENSSSCP00000013833,9823.ENSSSCP00000014642,9823.ENSSSCP00000016904,9823.ENSSSCP00000017285,9823.ENSSSCP00000018518,9823.ENSSSCP000…	BLM,RAD54L,RAD51,SMC2,MCM4,NCAPH,NCAPG,HELLS,MCM2,RFC4,CHAF1B,CDCA5,ASF1B,HAT1,HJURP,TOPOII,NCAPG2,MCM3,ERCC6L
GO:0000079	Regulation of cyclin-dependent protein serine/threonine kinase activity	12	76	136	1.29e-08	9823.ENSSSCP00000001986,9823.ENSSSCP00000003075,9823.ENSSSCP00000004189,9823.ENSSSCP00000004945,9823.ENSSSCP00000006506,9823.ENSSSCP00000009703,9823.ENSSSCP00000013097,9823.ENSSSCP00000018515,9823.ENSSSCP00000019680,9823.ENSSSCP00000023163,9823.ENSSSCP00000023889,9823.ENSSSCP00000026481	BLM,CCNE1,CDKN2C,CCNB2,CCNE2,CCNA2,CCNB3,CDC6,CKS1B,CCNB1,PLK1,CCNF
GO:0033260	Nuclear dna replication	9	25	172	1.68e-08	9823.ENSSSCP00000002863,9823.ENSSSCP00000005138,9823.ENSSSCP00000006686,9823.ENSSSCP00000007599,9823.ENSSSCP00000010795,9823.ENSSSCP00000012387,9823.ENSSSCP00000019950,9823.ENSSSCP00000020171,9823.ENSSSCP00000028073	CDT1,RAD51,MCM4,GINS1,CDC45,MCM2,MCM3,PCNA,BRCA2
GO:0006270	DNA replication initiation	9	26	17	2.22e-08	9823.ENSSSCP00000003075,9823.ENSSSCP00000006506,9823.ENSSSCP00000006686,9823.ENSSSCP00000010795,9823.ENSSSCP00000012387,9823.ENSSSCP00000018515,9823.ENSSSCP00000019950,9823.ENSSSCP00000023428,9823.ENSSSCP00000027250	CCNE1,CCNE2,MCM4,CDC45,MCM2,CDC6,MCM3,ORC1,MCM10
GO:0006302	Double-strand break repair	16	197	107	2.22e-08	9823.ENSSSCP00000000769,9823.ENSSSCP00000001986,9823.ENSSSCP00000004220,9823.ENSSSCP00000005138,9823.ENSSSCP00000006686,9823.ENSSSCP00000009182,9823.ENSSSCP00000010327,9823.ENSSSCP00000010795,9823.ENSSSCP00000011690,9823.ENSSSCP00000012323,9823.ENSSSCP00000012387,9823.ENSSSCP00000013833,9823.ENSSSCP00000019934,9823.ENSSSCP00000019950,9823.ENSSSCP00000022985,9823.ENSSSCP00000028073	RAD51AP1,BLM,RAD54L,RAD51,MCM4,GEN1,ESCO2,CDC45,RMI1,FANCD2,MCM2,CDCA5,BRCA1,MCM3,RPA3,BRCA2
GO:0034502	Protein localization to chromosome	11	60	142	2.59e-08	9823.ENSSSCP00000002987,9823.ENSSSCP00000005141,9823.ENSSSCP00000006403,9823.ENSSSCP00000009126,9823.ENSSSCP00000010327,9823.ENSSSCP00000010890,9823.ENSSSCP00000022968,9823.ENSSSCP00000023889,9823.ENSSSCP00000024154,9823.ENSSSCP00000026934,9823.ENSSSCP00000028073	CENPT,CASC5,MTBP,CENPA,ESCO2,CDK1,AURKB,PLK1,GSG2,CCDC99,BRCA2
GO:0051225	Spindle assembly	12	82	133	2.67e-08	9823.ENSSSCP00000000230,9823.ENSSSCP00000001639,9823.ENSSSCP00000004268,9823.ENSSSCP00000004404,9823.ENSSSCP00000004852,9823.ENSSSCP00000005344,9823.ENSSSCP00000007703,9823.ENSSSCP00000007847,9823.ENSSSCP00000011160,9823.ENSSSCP00000013172,9823.ENSSSCP00000016543,9823.ENSSSCP00000022968	RACGAP1,KIFC1,CDC20,FBXO5,HAUS1,KIF23,TPX2,MYBL2,KIF11,KIF4A,NEK2,AURKB
GO:0090307	Mitotic spindle assembly	10	42	154	2.72e-08	9823.ENSSSCP00000000230,9823.ENSSSCP00000001639,9823.ENSSSCP00000004268,9823.ENSSSCP00000005344,9823.ENSSSCP00000007703,9823.ENSSSCP00000007847,9823.ENSSSCP00000011160,9823.ENSSSCP00000013172,9823.ENSSSCP00000016543,9823.ENSSSCP00000022968	RACGAP1,KIFC1,CDC20,KIF23,TPX2,MYBL2,KIF11,KIF4A,NEK2,AURKB
GO:0000724	Double-strand break repair via homologous recombination	13	108	124	2.9e-08	9823.ENSSSCP00000000769,9823.ENSSSCP00000001986,9823.ENSSSCP00000004220,9823.ENSSSCP00000005138,9823.ENSSSCP00000006686,9823.ENSSSCP00000009182,9823.ENSSSCP00000010795,9823.ENSSSCP00000011690,9823.ENSSSCP00000012387,9823.ENSSSCP00000019934,9823.ENSSSCP00000019950,9823.ENSSSCP00000022985,9823.ENSSSCP00000028073	RAD51AP1,BLM,RAD54L,RAD51,MCM4,GEN1,CDC45,RMI1,MCM2,BRCA1,MCM3,RPA3,BRCA2
GO:0032465	Regulation of cytokinesis	12	85	131	3.74e-08	9823.ENSSSCP00000000230,9823.ENSSSCP00000001017,9823.ENSSSCP00000005344,9823.ENSSSCP00000009686,9823.ENSSSCP00000011146,9823.ENSSSCP00000014188,9823.ENSSSCP00000015239,9823.ENSSSCP00000018515,9823.ENSSSCP00000022968,9823.ENSSSCP00000023889,9823.ENSSSCP00000028073,9823.ENSSSCP00000028760	RACGAP1,E2F7,KIF23,PLK4,KIF20B,E2F8,KIF20A,CDC6,AURKB,PLK1,BRCA2,AURKA
GO:0051383	Kinetochore organization	8	17	183	4.87e-08	9823.ENSSSCP00000002863,9823.ENSSSCP00000002987,9823.ENSSSCP00000003689,9823.ENSSSCP00000005799,9823.ENSSSCP00000006752,9823.ENSSSCP00000009126,9823.ENSSSCP00000016520,9823.ENSSSCP00000026667	CDT1,CENPT,APITD1,SMC2,NUF2,CENPA,CENPF,CENPE
GO:0071459	Protein localization to chromosome, centromeric region	8	18	181	6.92e-08	9823.ENSSSCP00000002987,9823.ENSSSCP00000005141,9823.ENSSSCP00000006403,9823.ENSSSCP00000009126,9823.ENSSSCP00000010890,9823.ENSSSCP00000022968,9823.ENSSSCP00000024154,9823.ENSSSCP00000026934	CENPT,CASC5,MTBP,CENPA,CDK1,AURKB,GSG2,CCDC99
GO:2000816	Negative regulation of mitotic sister chromatid separation	9	31	162	7.2e-08	9823.ENSSSCP00000004404,9823.ENSSSCP00000005153,9823.ENSSSCP00000009713,9823.ENSSSCP00000016520,9823.ENSSSCP00000018044,9823.ENSSSCP00000022968,9823.ENSSSCP00000023889,9823.ENSSSCP00000026685,9823.ENSSSCP00000026934	FBXO5,BUB1B,MAD2L1,CENPF,PTTG1,AURKB,PLK1,BUB1,CCDC99
GO:0090329	Regulation of dna-dependent dna replication	10	48	148	7.93e-08	9823.ENSSSCP00000000392,9823.ENSSSCP00000001017,9823.ENSSSCP00000001986,9823.ENSSSCP00000002015,9823.ENSSSCP00000002863,9823.ENSSSCP00000004404,9823.ENSSSCP00000012575,9823.ENSSSCP00000014188,9823.ENSSSCP00000020171,9823.ENSSSCP00000028073	CDK2,E2F7,BLM,TICRR,CDT1,FBXO5,RFC4,E2F8,PCNA,BRCA2
GO:0007098	Centrosome cycle	12	97	125	1.42e-07	9823.ENSSSCP00000000392,9823.ENSSSCP00000004201,9823.ENSSSCP00000004852,9823.ENSSSCP00000004911,9823.ENSSSCP00000009686,9823.ENSSSCP00000011160,9823.ENSSSCP00000011956,9823.ENSSSCP00000016543,9823.ENSSSCP00000019220,9823.ENSSSCP00000023889,9823.ENSSSCP00000028073,9823.ENSSSCP00000028760	CDK2,STIL,HAUS1,PCLAF,PLK4,KIF11,SGOL1,NEK2,SASS6,PLK1,BRCA2,AURKA
GO:0006275	Regulation of dna replication	12	98	125	1.57e-07	9823.ENSSSCP00000000392,9823.ENSSSCP00000001017,9823.ENSSSCP00000001986,9823.ENSSSCP00000002015,9823.ENSSSCP00000002863,9823.ENSSSCP00000004404,9823.ENSSSCP00000009703,9823.ENSSSCP00000010327,9823.ENSSSCP00000012575,9823.ENSSSCP00000014188,9823.ENSSSCP00000020171,9823.ENSSSCP00000028073	CDK2,E2F7,BLM,TICRR,CDT1,FBXO5,CCNA2,ESCO2,RFC4,E2F8,PCNA,BRCA2
GO:0034501	Protein localization to kinetochore	7	12	193	3.23e-07	9823.ENSSSCP00000002987,9823.ENSSSCP00000005141,9823.ENSSSCP00000006403,9823.ENSSSCP00000010890,9823.ENSSSCP00000022968,9823.ENSSSCP00000024154,9823.ENSSSCP00000026934	CENPT,CASC5,MTBP,CDK1,AURKB,GSG2,CCDC99
GO:1902969	Mitotic dna replication	7	13	189	4.84e-07	9823.ENSSSCP00000005138,9823.ENSSSCP00000006686,9823.ENSSSCP00000007599,9823.ENSSSCP00000010795,9823.ENSSSCP00000012387,9823.ENSSSCP00000019950,9823.ENSSSCP00000028073	RAD51,MCM4,GINS1,CDC45,MCM2,MCM3,BRCA2
GO:0008608	Attachment of spindle microtubules to kinetochore	7	14	186	7.15e-07	9823.ENSSSCP00000002863,9823.ENSSSCP00000004004,9823.ENSSSCP00000004247,9823.ENSSSCP00000005141,9823.ENSSSCP00000006752,9823.ENSSSCP00000011956,9823.ENSSSCP00000026667	CDT1,NDC80,KIF2C,CASC5,NUF2,SGOL1,CENPE
GO:1902750	Negative regulation of cell cycle g2/m phase transition	10	65	135	1.02e-06	9823.ENSSSCP00000001986,9823.ENSSSCP00000002015,9823.ENSSSCP00000003933,9823.ENSSSCP00000010890,9823.ENSSSCP00000016136,9823.ENSSSCP00000016539,9823.ENSSSCP00000018515,9823.ENSSSCP00000022968,9823.ENSSSCP00000023428,9823.ENSSSCP00000023889	BLM,TICRR,CLSPN,CDK1,CHEK1,DTL,CDC6,AURKB,ORC1,PLK1
GO:0045931	Positive regulation of mitotic cell cycle	13	152	109	1.25e-06	9823.ENSSSCP00000002863,9823.ENSSSCP00000004004,9823.ENSSSCP00000004404,9823.ENSSSCP00000006403,9823.ENSSSCP00000009182,9823.ENSSSCP00000009713,9823.ENSSSCP00000010795,9823.ENSSSCP00000010890,9823.ENSSSCP00000011146,9823.ENSSSCP00000013833,9823.ENSSSCP00000015242,9823.ENSSSCP00000016539,9823.ENSSSCP00000028073	CDT1,NDC80,FBXO5,MTBP,GEN1,MAD2L1,CDC45,CDK1,KIF20B,CDCA5,CDC25C,DTL,BRCA2
GO:0031570	DNA integrity checkpoint	12	124	115	1.74e-06	9823.ENSSSCP00000001986,9823.ENSSSCP00000002015,9823.ENSSSCP00000002863,9823.ENSSSCP00000003933,9823.ENSSSCP00000010890,9823.ENSSSCP00000012323,9823.ENSSSCP00000016136,9823.ENSSSCP00000016539,9823.ENSSSCP00000018515,9823.ENSSSCP00000018518,9823.ENSSSCP00000023428,9823.ENSSSCP00000023889	BLM,TICRR,CDT1,CLSPN,CDK1,FANCD2,CHEK1,DTL,CDC6,TOPOII,ORC1,PLK1
GO:0034508	Centromere complex assembly	8	30	159	1.74e-06	9823.ENSSSCP00000002987,9823.ENSSSCP00000003689,9823.ENSSSCP00000009126,9823.ENSSSCP00000011175,9823.ENSSSCP00000016520,9823.ENSSSCP00000017285,9823.ENSSSCP00000026667,9823.ENSSSCP00000029672	CENPT,APITD1,CENPA,HELLS,CENPF,HJURP,CENPE,CENPI
GO:0045841	Negative regulation of mitotic metaphase/anaphase transition	8	30	159	1.74e-06	9823.ENSSSCP00000004404,9823.ENSSSCP00000005153,9823.ENSSSCP00000009713,9823.ENSSSCP00000016520,9823.ENSSSCP00000022968,9823.ENSSSCP00000023889,9823.ENSSSCP00000026685,9823.ENSSSCP00000026934	FBXO5,BUB1B,MAD2L1,CENPF,AURKB,PLK1,BUB1,CCDC99
GO:2001251	Negative regulation of chromosome organization	12	128	113	2.37e-06	9823.ENSSSCP00000004404,9823.ENSSSCP00000005153,9823.ENSSSCP00000009713,9823.ENSSSCP00000012387,9823.ENSSSCP00000016520,9823.ENSSSCP00000018044,9823.ENSSSCP00000018518,9823.ENSSSCP00000019934,9823.ENSSSCP00000022968,9823.ENSSSCP00000023889,9823.ENSSSCP00000026685,9823.ENSSSCP00000026934	FBXO5,BUB1B,MAD2L1,MCM2,CENPF,PTTG1,TOPOII,BRCA1,AURKB,PLK1,BUB1,CCDC99
GO:0022414	Reproductive process	31	1226	56	3.83e-06	9823.ENSSSCP00000000230,9823.ENSSSCP00000000280,9823.ENSSSCP00000000392,9823.ENSSSCP00000001017,9823.ENSSSCP00000003075,9823.ENSSSCP00000003689,9823.ENSSSCP00000004220,9823.ENSSSCP00000004404,9823.ENSSSCP00000005138,9823.ENSSSCP00000005153,9823.ENSSSCP00000005799,9823.ENSSSCP00000006506,9823.ENSSSCP00000006752,9823.ENSSSCP00000008675,9823.ENSSSCP00000009612,9823.ENSSSCP00000009686,9823.ENSSSCP000…	RACGAP1,ESPL1,CDK2,E2F7,CCNE1,APITD1,RAD54L,FBXO5,RAD51,BUB1B,SMC2,CCNE2,NUF2,NCAPH,MND1,PLK4,EXO1,RMI1,SGOL1,FANCD2,CCNB3,KIF18A,E2F8,NEK2,SGOL2,PTTG1,TOPOII,PLK1,BUB1,BRCA2,AURKA
GO:0051302	Regulation of cell division	14	209	99	4.44e-06	9823.ENSSSCP00000000230,9823.ENSSSCP00000001017,9823.ENSSSCP00000001986,9823.ENSSSCP00000005344,9823.ENSSSCP00000009686,9823.ENSSSCP00000011146,9823.ENSSSCP00000014188,9823.ENSSSCP00000015239,9823.ENSSSCP00000018374,9823.ENSSSCP00000018515,9823.ENSSSCP00000022968,9823.ENSSSCP00000023889,9823.ENSSSCP00000028073,9823.ENSSSCP00000028760	RACGAP1,E2F7,BLM,KIF23,PLK4,KIF20B,E2F8,KIF20A,KIF18B,CDC6,AURKB,PLK1,BRCA2,AURKA
GO:0070192	Chromosome organization involved in meiotic cell cycle	10	79	126	5.24e-06	9823.ENSSSCP00000003075,9823.ENSSSCP00000005138,9823.ENSSSCP00000005153,9823.ENSSSCP00000005799,9823.ENSSSCP00000006506,9823.ENSSSCP00000008675,9823.ENSSSCP00000011956,9823.ENSSSCP00000012323,9823.ENSSSCP00000017048,9823.ENSSSCP00000026685	CCNE1,RAD51,BUB1B,SMC2,CCNE2,NCAPH,SGOL1,FANCD2,SGOL2,BUB1
GO:0043170	Macromolecule metabolic process	79	6318	26	1.25e-05	9823.ENSSSCP00000000280,9823.ENSSSCP00000000392,9823.ENSSSCP00000000728,9823.ENSSSCP00000000769,9823.ENSSSCP00000000787,9823.ENSSSCP00000000918,9823.ENSSSCP00000001986,9823.ENSSSCP00000002010,9823.ENSSSCP00000002015,9823.ENSSSCP00000002863,9823.ENSSSCP00000003075,9823.ENSSSCP00000003689,9823.ENSSSCP00000003933,9823.ENSSSCP00000004220,9823.ENSSSCP00000004268,9823.ENSSSCP00000004404,9823.ENSSSCP000…	ESPL1,CDK2,CDCA3,RAD51AP1,FOXM1,PARPBP,BLM,FANCI,TICRR,CDT1,CCNE1,APITD1,CLSPN,RAD54L,CDC20,FBXO5,TTK,PCLAF,RAD51,BUB1B,POLE2,CDKN3,MELK,CCNE2,MCM4,GINS1,UBE2C,GEN1,MND1,PLK4,ESCO2,PBK,CDC45,CDK1,HELLS,EXO1,UBE2T,RMI1,MASTL,FANCD2,MCM2,RFC4,CHAF1B,CDCA5,WEE1,UHRF1,CDC25C,CHEK1,CENPF,DTL,NEK2,NEIL3,HAT1,BARD1,PTTG1,CDC6,TOPOII,NCAPG2,FEN1,BRCA1,MCM3,PCNA,POLE,RMI2,WDHD1,AURKB,RPA3,ORC1,PLK1,GSG2,T…
GO:0007062	Sister chromatid cohesion	9	62	132	1.29e-05	9823.ENSSSCP00000004268,9823.ENSSSCP00000005153,9823.ENSSSCP00000010327,9823.ENSSSCP00000011956,9823.ENSSSCP00000013833,9823.ENSSSCP00000017048,9823.ENSSSCP00000024154,9823.ENSSSCP00000025711,9823.ENSSSCP00000026685	CDC20,BUB1B,ESCO2,SGOL1,CDCA5,SGOL2,GSG2,KIF22,BUB1
GO:0009987	Cellular process	145	17497	8	1.66e-05	9823.ENSSSCP00000000230,9823.ENSSSCP00000000280,9823.ENSSSCP00000000392,9823.ENSSSCP00000000728,9823.ENSSSCP00000000769,9823.ENSSSCP00000000787,9823.ENSSSCP00000000918,9823.ENSSSCP00000001017,9823.ENSSSCP00000001639,9823.ENSSSCP00000001986,9823.ENSSSCP00000002010,9823.ENSSSCP00000002015,9823.ENSSSCP00000002863,9823.ENSSSCP00000002987,9823.ENSSSCP00000003075,9823.ENSSSCP00000003689,9823.ENSSSCP000…	RACGAP1,ESPL1,CDK2,CDCA3,RAD51AP1,FOXM1,PARPBP,E2F7,KIFC1,BLM,FANCI,TICRR,CDT1,CENPT,CCNE1,APITD1,CLSPN,NDC80,CDKN2C,STIL,RAD54L,KIF2C,CDC20,FBXO5,TTK,HAUS1,SKA1,PCLAF,CCNB2,RAD51,CASC5,BUB1B,ARHGAP11A,KIF23,POLE2,CDKN3,DLGAP5,MELK,SMC2,ATAD2,MTBP,CCNE2,MCM4,NUF2,GINS1,TPX2,MYBL2,UBE2C,CKAP2L,NCAPH,CENPA,GEN1,NCAPG,MND1,PLK4,CCNA2,MAD2L1,CKAP2,CDCA2,ESCO2,PBK,CDC45,CDK1,KIF20B,KIF11,CEP55,HELLS,E…
GO:0010639	Negative regulation of organelle organization	17	376	82	1.7e-05	9823.ENSSSCP00000004404,9823.ENSSSCP00000005153,9823.ENSSSCP00000006403,9823.ENSSSCP00000009713,9823.ENSSSCP00000012387,9823.ENSSSCP00000016136,9823.ENSSSCP00000016520,9823.ENSSSCP00000016543,9823.ENSSSCP00000018044,9823.ENSSSCP00000018518,9823.ENSSSCP00000019934,9823.ENSSSCP00000021642,9823.ENSSSCP00000022968,9823.ENSSSCP00000023889,9823.ENSSSCP00000026481,9823.ENSSSCP00000026685,9823.ENSSSCP000…	FBXO5,BUB1B,MTBP,MAD2L1,MCM2,CHEK1,CENPF,NEK2,PTTG1,TOPOII,BRCA1,STMN1,AURKB,PLK1,CCNF,BUB1,CCDC99
GO:0051656	Establishment of organelle localization	16	334	84	2.35e-05	9823.ENSSSCP00000001639,9823.ENSSSCP00000002863,9823.ENSSSCP00000004004,9823.ENSSSCP00000004247,9823.ENSSSCP00000005344,9823.ENSSSCP00000006752,9823.ENSSSCP00000009126,9823.ENSSSCP00000009713,9823.ENSSSCP00000013833,9823.ENSSSCP00000014165,9823.ENSSSCP00000016520,9823.ENSSSCP00000023163,9823.ENSSSCP00000023889,9823.ENSSSCP00000025711,9823.ENSSSCP00000026667,9823.ENSSSCP00000026934	KIFC1,CDT1,NDC80,KIF2C,KIF23,NUF2,CENPA,MAD2L1,CDCA5,KIF18A,CENPF,CCNB1,PLK1,KIF22,CENPE,CCDC99
GO:0007094	Mitotic spindle assembly checkpoint	7	27	157	2.6e-05	9823.ENSSSCP00000005153,9823.ENSSSCP00000009713,9823.ENSSSCP00000016520,9823.ENSSSCP00000022968,9823.ENSSSCP00000023889,9823.ENSSSCP00000026685,9823.ENSSSCP00000026934	BUB1B,MAD2L1,CENPF,AURKB,PLK1,BUB1,CCDC99
GO:0034645	Cellular macromolecule biosynthetic process	32	1427	51	3.06e-05	9823.ENSSSCP00000001986,9823.ENSSSCP00000002015,9823.ENSSSCP00000002863,9823.ENSSSCP00000003075,9823.ENSSSCP00000003689,9823.ENSSSCP00000004911,9823.ENSSSCP00000005138,9823.ENSSSCP00000005387,9823.ENSSSCP00000006506,9823.ENSSSCP00000006686,9823.ENSSSCP00000007599,9823.ENSSSCP00000009182,9823.ENSSSCP00000010795,9823.ENSSSCP00000011690,9823.ENSSSCP00000012387,9823.ENSSSCP00000012575,9823.ENSSSCP000…	BLM,TICRR,CDT1,CCNE1,APITD1,PCLAF,RAD51,POLE2,CCNE2,MCM4,GINS1,GEN1,CDC45,RMI1,MCM2,RFC4,CHAF1B,CENPF,DTL,CDC6,NCAPG2,FEN1,MCM3,PCNA,POLE,RMI2,WDHD1,RPA3,ORC1,MCM10,RRM2,BRCA2
GO:0070507	Regulation of microtubule cytoskeleton organization	13	219	93	6.74e-05	9823.ENSSSCP00000004201,9823.ENSSSCP00000004873,9823.ENSSSCP00000007703,9823.ENSSSCP00000009182,9823.ENSSSCP00000009686,9823.ENSSSCP00000011160,9823.ENSSSCP00000014165,9823.ENSSSCP00000016136,9823.ENSSSCP00000016543,9823.ENSSSCP00000018816,9823.ENSSSCP00000021642,9823.ENSSSCP00000023889,9823.ENSSSCP00000026481	STIL,SKA1,TPX2,GEN1,PLK4,KIF11,KIF18A,CHEK1,NEK2,SPAG5,STMN1,PLK1,CCNF
GO:0045143	Homologous chromosome segregation	8	54	133	8.64e-05	9823.ENSSSCP00000000280,9823.ENSSSCP00000003075,9823.ENSSSCP00000006506,9823.ENSSSCP00000011956,9823.ENSSSCP00000012323,9823.ENSSSCP00000017048,9823.ENSSSCP00000018044,9823.ENSSSCP00000023889	ESPL1,CCNE1,CCNE2,SGOL1,FANCD2,SGOL2,PTTG1,PLK1
GO:0006323	DNA packaging	12	185	97	0.000101	9823.ENSSSCP00000005799,9823.ENSSSCP00000008675,9823.ENSSSCP00000009323,9823.ENSSSCP00000011175,9823.ENSSSCP00000012387,9823.ENSSSCP00000012836,9823.ENSSSCP00000013833,9823.ENSSSCP00000014642,9823.ENSSSCP00000016904,9823.ENSSSCP00000017285,9823.ENSSSCP00000018518,9823.ENSSSCP00000019279	SMC2,NCAPH,NCAPG,HELLS,MCM2,CHAF1B,CDCA5,ASF1B,HAT1,HJURP,TOPOII,NCAPG2
GO:0051315	Attachment of mitotic spindle microtubules to kinetochore	5	8	196	0.000149	9823.ENSSSCP00000002863,9823.ENSSSCP00000004004,9823.ENSSSCP00000004247,9823.ENSSSCP00000006752,9823.ENSSSCP00000026667	CDT1,NDC80,KIF2C,NUF2,CENPE
GO:0061640	Cytoskeleton-dependent cytokinesis	9	87	118	0.000173	9823.ENSSSCP00000000230,9823.ENSSSCP00000005344,9823.ENSSSCP00000009126,9823.ENSSSCP00000011166,9823.ENSSSCP00000013172,9823.ENSSSCP00000015239,9823.ENSSSCP00000021642,9823.ENSSSCP00000022968,9823.ENSSSCP00000023889	RACGAP1,KIF23,CENPA,CEP55,KIF4A,KIF20A,STMN1,AURKB,PLK1
GO:0000281	Mitotic cytokinesis	8	64	126	0.000278	9823.ENSSSCP00000000230,9823.ENSSSCP00000005344,9823.ENSSSCP00000009126,9823.ENSSSCP00000011166,9823.ENSSSCP00000013172,9823.ENSSSCP00000015239,9823.ENSSSCP00000021642,9823.ENSSSCP00000023889	RACGAP1,KIF23,CENPA,CEP55,KIF4A,KIF20A,STMN1,PLK1
GO:0070925	Organelle assembly	21	725	62	0.000341	9823.ENSSSCP00000000230,9823.ENSSSCP00000000392,9823.ENSSSCP00000001639,9823.ENSSSCP00000002987,9823.ENSSSCP00000003689,9823.ENSSSCP00000004268,9823.ENSSSCP00000004404,9823.ENSSSCP00000004852,9823.ENSSSCP00000005344,9823.ENSSSCP00000005426,9823.ENSSSCP00000007703,9823.ENSSSCP00000007847,9823.ENSSSCP00000009126,9823.ENSSSCP00000009686,9823.ENSSSCP00000011160,9823.ENSSSCP00000013172,9823.ENSSSCP000…	RACGAP1,CDK2,KIFC1,CENPT,APITD1,CDC20,FBXO5,HAUS1,KIF23,CDKN3,TPX2,MYBL2,CENPA,PLK4,KIF11,KIF4A,CENPF,NEK2,SASS6,AURKB,CENPE
GO:0051338	Regulation of transferase activity	24	945	57	0.000375	9823.ENSSSCP00000001986,9823.ENSSSCP00000003075,9823.ENSSSCP00000003933,9823.ENSSSCP00000004189,9823.ENSSSCP00000004268,9823.ENSSSCP00000004404,9823.ENSSSCP00000004945,9823.ENSSSCP00000006506,9823.ENSSSCP00000007703,9823.ENSSSCP00000009703,9823.ENSSSCP00000009713,9823.ENSSSCP00000010328,9823.ENSSSCP00000012575,9823.ENSSSCP00000013097,9823.ENSSSCP00000016543,9823.ENSSSCP00000016581,9823.ENSSSCP000…	BLM,CCNE1,CLSPN,CDKN2C,CDC20,FBXO5,CCNB2,CCNE2,TPX2,CCNA2,MAD2L1,PBK,RFC4,CCNB3,NEK2,FAM72A,CDC6,NCAPG2,CKS1B,PCNA,CCNB1,PLK1,CCNF,CENPE
GO:0007131	Reciprocal meiotic recombination	7	44	136	0.000453	9823.ENSSSCP00000003689,9823.ENSSSCP00000004220,9823.ENSSSCP00000005138,9823.ENSSSCP00000009612,9823.ENSSSCP00000011690,9823.ENSSSCP00000012323,9823.ENSSSCP00000018518	APITD1,RAD54L,RAD51,MND1,RMI1,FANCD2,TOPOII
GO:0044774	Mitotic dna integrity checkpoint	8	71	121	0.000565	9823.ENSSSCP00000001986,9823.ENSSSCP00000002015,9823.ENSSSCP00000003933,9823.ENSSSCP00000010890,9823.ENSSSCP00000012323,9823.ENSSSCP00000018515,9823.ENSSSCP00000018518,9823.ENSSSCP00000023428	BLM,TICRR,CLSPN,CDK1,FANCD2,CDC6,TOPOII,ORC1
GO:0051382	Kinetochore assembly	5	12	178	0.000655	9823.ENSSSCP00000002987,9823.ENSSSCP00000003689,9823.ENSSSCP00000009126,9823.ENSSSCP00000016520,9823.ENSSSCP00000026667	CENPT,APITD1,CENPA,CENPF,CENPE
GO:0045005	DNA-dependent DNA replication maintenance of fidelity	7	48	133	0.000755	9823.ENSSSCP00000001986,9823.ENSSSCP00000003689,9823.ENSSSCP00000005138,9823.ENSSSCP00000009182,9823.ENSSSCP00000020171,9823.ENSSSCP00000020190,9823.ENSSSCP00000028073	BLM,APITD1,RAD51,GEN1,PCNA,POLE,BRCA2
GO:0006807	Nitrogen compound metabolic process	79	6916	22	0.000827	9823.ENSSSCP00000000280,9823.ENSSSCP00000000392,9823.ENSSSCP00000000728,9823.ENSSSCP00000000769,9823.ENSSSCP00000000787,9823.ENSSSCP00000000918,9823.ENSSSCP00000001986,9823.ENSSSCP00000002010,9823.ENSSSCP00000002015,9823.ENSSSCP00000003075,9823.ENSSSCP00000003689,9823.ENSSSCP00000003933,9823.ENSSSCP00000004220,9823.ENSSSCP00000004268,9823.ENSSSCP00000004404,9823.ENSSSCP00000004816,9823.ENSSSCP000…	ESPL1,CDK2,CDCA3,RAD51AP1,FOXM1,PARPBP,BLM,FANCI,TICRR,CCNE1,APITD1,CLSPN,RAD54L,CDC20,FBXO5,TTK,PCLAF,RAD51,BUB1B,POLE2,CDKN3,MELK,CCNE2,MCM4,GINS1,UBE2C,GEN1,MND1,PLK4,ESCO2,PBK,CDC45,CDK1,HELLS,EXO1,UBE2T,RMI1,MASTL,FANCD2,MCM2,RFC4,CHAF1B,CDCA5,WEE1,UHRF1,CDC25C,CHEK1,CENPF,DTL,NEK2,NEIL3,HAT1,BARD1,PTTG1,CDC6,TOPOII,NCAPG2,FEN1,BRCA1,MCM3,PCNA,POLE,RMI2,WDHD1,DUT,AURKB,RPA3,ORC1,PLK1,GSG2,TR…
GO:1901992	Positive regulation of mitotic cell cycle phase transition	8	76	118	0.000886	9823.ENSSSCP00000002863,9823.ENSSSCP00000004404,9823.ENSSSCP00000006403,9823.ENSSSCP00000010795,9823.ENSSSCP00000010890,9823.ENSSSCP00000013833,9823.ENSSSCP00000015242,9823.ENSSSCP00000016539	CDT1,FBXO5,MTBP,CDC45,CDK1,CDCA5,CDC25C,DTL
GO:0010972	Negative regulation of g2/m transition of mitotic cell cycle	7	51	13	0.00107	9823.ENSSSCP00000001986,9823.ENSSSCP00000002015,9823.ENSSSCP00000003933,9823.ENSSSCP00000010890,9823.ENSSSCP00000018515,9823.ENSSSCP00000022968,9823.ENSSSCP00000023428	BLM,TICRR,CLSPN,CDK1,CDC6,AURKB,ORC1
GO:0051304	Chromosome separation	6	30	146	0.00118	9823.ENSSSCP00000000280,9823.ENSSSCP00000003689,9823.ENSSSCP00000004816,9823.ENSSSCP00000008675,9823.ENSSSCP00000011690,9823.ENSSSCP00000018518	ESPL1,APITD1,TTK,NCAPH,RMI1,TOPOII
GO:0009314	Response to radiation	14	349	76	0.00165	9823.ENSSSCP00000000769,9823.ENSSSCP00000001986,9823.ENSSSCP00000002015,9823.ENSSSCP00000004220,9823.ENSSSCP00000004911,9823.ENSSSCP00000005138,9823.ENSSSCP00000010328,9823.ENSSSCP00000012323,9823.ENSSSCP00000016136,9823.ENSSSCP00000016539,9823.ENSSSCP00000020171,9823.ENSSSCP00000022968,9823.ENSSSCP00000023438,9823.ENSSSCP00000028073	RAD51AP1,BLM,TICRR,RAD54L,PCLAF,RAD51,PBK,FANCD2,CHEK1,DTL,PCNA,AURKB,ATOH7,BRCA2
GO:0051256	Mitotic spindle midzone assembly	4	5	206	0.00197	9823.ENSSSCP00000000230,9823.ENSSSCP00000005344,9823.ENSSSCP00000013172,9823.ENSSSCP00000022968	RACGAP1,KIF23,KIF4A,AURKB
GO:0051128	Regulation of cellular component organization	38	2296	38	0.00204	9823.ENSSSCP00000002863,9823.ENSSSCP00000004004,9823.ENSSSCP00000004189,9823.ENSSSCP00000004201,9823.ENSSSCP00000004268,9823.ENSSSCP00000004404,9823.ENSSSCP00000004873,9823.ENSSSCP00000005153,9823.ENSSSCP00000006403,9823.ENSSSCP00000007703,9823.ENSSSCP00000007910,9823.ENSSSCP00000009182,9823.ENSSSCP00000009686,9823.ENSSSCP00000009713,9823.ENSSSCP00000010795,9823.ENSSSCP00000011146,9823.ENSSSCP000…	CDT1,NDC80,CDKN2C,STIL,CDC20,FBXO5,SKA1,BUB1B,MTBP,TPX2,UBE2C,GEN1,PLK4,MAD2L1,CDC45,KIF20B,KIF11,MCM2,CDCA5,KIF18A,CHEK1,CENPF,NEK2,HJURP,PTTG1,CDC6,TOPOII,SPAG5,BRCA1,RMI2,STMN1,MKI67,AURKB,PLK1,CCNF,CENPE,BUB1,CCDC99
GO:0044818	Mitotic g2/m transition checkpoint	6	37	137	0.00335	9823.ENSSSCP00000001986,9823.ENSSSCP00000002015,9823.ENSSSCP00000003933,9823.ENSSSCP00000010890,9823.ENSSSCP00000018515,9823.ENSSSCP00000023428	BLM,TICRR,CLSPN,CDK1,CDC6,ORC1
GO:0006271	DNA strand elongation involved in DNA replication	5	19	158	0.00389	9823.ENSSSCP00000006686,9823.ENSSSCP00000007599,9823.ENSSSCP00000019950,9823.ENSSSCP00000020171,9823.ENSSSCP00000020190	MCM4,GINS1,MCM3,PCNA,POLE
GO:0030261	Chromosome condensation	6	39	135	0.00437	9823.ENSSSCP00000005799,9823.ENSSSCP00000008675,9823.ENSSSCP00000009323,9823.ENSSSCP00000013833,9823.ENSSSCP00000018518,9823.ENSSSCP00000019279	SMC2,NCAPH,NCAPG,CDCA5,TOPOII,NCAPG2
GO:0000076	DNA replication checkpoint	5	20	156	0.00478	9823.ENSSSCP00000002015,9823.ENSSSCP00000002863,9823.ENSSSCP00000003933,9823.ENSSSCP00000018515,9823.ENSSSCP00000023428	TICRR,CDT1,CLSPN,CDC6,ORC1
GO:0031297	Replication fork processing	6	40	134	0.00494	9823.ENSSSCP00000001986,9823.ENSSSCP00000003689,9823.ENSSSCP00000005138,9823.ENSSSCP00000009182,9823.ENSSSCP00000020171,9823.ENSSSCP00000028073	BLM,APITD1,RAD51,GEN1,PCNA,BRCA2
GO:0044843	Cell cycle g1/s phase transition	7	67	118	0.0053	9823.ENSSSCP00000000392,9823.ENSSSCP00000001017,9823.ENSSSCP00000003075,9823.ENSSSCP00000004189,9823.ENSSSCP00000006506,9823.ENSSSCP00000009703,9823.ENSSSCP00000020190	CDK2,E2F7,CCNE1,CDKN2C,CCNE2,CCNA2,POLE
GO:0031572	G2 DNA damage checkpoint	6	41	133	0.00556	9823.ENSSSCP00000001986,9823.ENSSSCP00000003933,9823.ENSSSCP00000010890,9823.ENSSSCP00000016136,9823.ENSSSCP00000016539,9823.ENSSSCP00000023889	BLM,CLSPN,CDK1,CHEK1,DTL,PLK1
GO:0051307	Meiotic chromosome separation	5	21	154	0.00574	9823.ENSSSCP00000000280,9823.ENSSSCP00000003689,9823.ENSSSCP00000008675,9823.ENSSSCP00000011690,9823.ENSSSCP00000018518	ESPL1,APITD1,NCAPH,RMI1,TOPOII
GO:0034622	Cellular protein-containing complex assembly	19	735	57	0.00707	9823.ENSSSCP00000002863,9823.ENSSSCP00000002987,9823.ENSSSCP00000003689,9823.ENSSSCP00000004404,9823.ENSSSCP00000005138,9823.ENSSSCP00000006686,9823.ENSSSCP00000007910,9823.ENSSSCP00000009126,9823.ENSSSCP00000010795,9823.ENSSSCP00000011175,9823.ENSSSCP00000012387,9823.ENSSSCP00000012836,9823.ENSSSCP00000014642,9823.ENSSSCP00000016520,9823.ENSSSCP00000016904,9823.ENSSSCP00000017285,9823.ENSSSCP000…	CDT1,CENPT,APITD1,FBXO5,RAD51,MCM4,UBE2C,CENPA,CDC45,HELLS,MCM2,CHAF1B,ASF1B,CENPF,HAT1,HJURP,MCM3,CENPE,CENPI
GO:0046605	Regulation of centrosome cycle	7	72	115	0.0081	9823.ENSSSCP00000004201,9823.ENSSSCP00000009182,9823.ENSSSCP00000009686,9823.ENSSSCP00000011160,9823.ENSSSCP00000016136,9823.ENSSSCP00000016543,9823.ENSSSCP00000026481	STIL,GEN1,PLK4,KIF11,CHEK1,NEK2,CCNF
GO:0051052	Regulation of dna metabolic process	13	347	73	0.00844	9823.ENSSSCP00000000392,9823.ENSSSCP00000000769,9823.ENSSSCP00000000787,9823.ENSSSCP00000000918,9823.ENSSSCP00000001986,9823.ENSSSCP00000002015,9823.ENSSSCP00000002863,9823.ENSSSCP00000005138,9823.ENSSSCP00000012575,9823.ENSSSCP00000016136,9823.ENSSSCP00000016543,9823.ENSSSCP00000020171,9823.ENSSSCP00000020501	CDK2,RAD51AP1,FOXM1,PARPBP,BLM,TICRR,CDT1,RAD51,RFC4,CHEK1,NEK2,PCNA,RMI2
GO:0022607	Cellular component assembly	35	2144	37	0.00857	9823.ENSSSCP00000000230,9823.ENSSSCP00000000392,9823.ENSSSCP00000001639,9823.ENSSSCP00000001986,9823.ENSSSCP00000002863,9823.ENSSSCP00000002987,9823.ENSSSCP00000003689,9823.ENSSSCP00000004268,9823.ENSSSCP00000004404,9823.ENSSSCP00000004852,9823.ENSSSCP00000005138,9823.ENSSSCP00000005344,9823.ENSSSCP00000005426,9823.ENSSSCP00000006686,9823.ENSSSCP00000007703,9823.ENSSSCP00000007847,9823.ENSSSCP000…	RACGAP1,CDK2,KIFC1,BLM,CDT1,CENPT,APITD1,CDC20,FBXO5,HAUS1,RAD51,KIF23,CDKN3,MCM4,TPX2,MYBL2,UBE2C,CENPA,PLK4,CDC45,KIF11,HELLS,MCM2,CHAF1B,KIF4A,ASF1B,CENPF,NEK2,HAT1,HJURP,SASS6,MCM3,AURKB,CENPE,CENPI
GO:0000086	G2/M transition of mitotic cell cycle	6	45	129	0.00874	9823.ENSSSCP00000000787,9823.ENSSSCP00000009703,9823.ENSSSCP00000010890,9823.ENSSSCP00000011801,9823.ENSSSCP00000015242,9823.ENSSSCP00000023889	FOXM1,CCNA2,CDK1,MASTL,CDC25C,PLK1
GO:0000727	Double-strand break repair via break-induced replication	4	10	176	13	9823.ENSSSCP00000006686,9823.ENSSSCP00000010795,9823.ENSSSCP00000012387,9823.ENSSSCP00000019950	MCM4,CDC45,MCM2,MCM3
GO:0070601	Centromeric sister chromatid cohesion	4	10	176	13	9823.ENSSSCP00000005153,9823.ENSSSCP00000011956,9823.ENSSSCP00000017048,9823.ENSSSCP00000026685	BUB1B,SGOL1,SGOL2,BUB1
GO:0032392	DNA geometric change	8	116	10	15	9823.ENSSSCP00000001986,9823.ENSSSCP00000004220,9823.ENSSSCP00000005138,9823.ENSSSCP00000006686,9823.ENSSSCP00000012387,9823.ENSSSCP00000012575,9823.ENSSSCP00000019950,9823.ENSSSCP00000022977	BLM,RAD54L,RAD51,MCM4,MCM2,RFC4,MCM3,ERCC6L
GO:0045859	Regulation of protein kinase activity	18	719	56	20	9823.ENSSSCP00000001986,9823.ENSSSCP00000003075,9823.ENSSSCP00000003933,9823.ENSSSCP00000004189,9823.ENSSSCP00000004945,9823.ENSSSCP00000006506,9823.ENSSSCP00000007703,9823.ENSSSCP00000009703,9823.ENSSSCP00000010328,9823.ENSSSCP00000013097,9823.ENSSSCP00000016581,9823.ENSSSCP00000018515,9823.ENSSSCP00000019279,9823.ENSSSCP00000019680,9823.ENSSSCP00000023163,9823.ENSSSCP00000023889,9823.ENSSSCP000…	BLM,CCNE1,CLSPN,CDKN2C,CCNB2,CCNE2,TPX2,CCNA2,PBK,CCNB3,FAM72A,CDC6,NCAPG2,CKS1B,CCNB1,PLK1,CCNF,CENPE
GO:0033314	Mitotic dna replication checkpoint	4	13	165	30	9823.ENSSSCP00000002015,9823.ENSSSCP00000003933,9823.ENSSSCP00000018515,9823.ENSSSCP00000023428	TICRR,CLSPN,CDC6,ORC1
GO:0051177	Meiotic sister chromatid cohesion	4	13	165	30	9823.ENSSSCP00000005153,9823.ENSSSCP00000011956,9823.ENSSSCP00000017048,9823.ENSSSCP00000026685	BUB1B,SGOL1,SGOL2,BUB1
GO:0006268	DNA unwinding involved in DNA replication	4	14	162	37	9823.ENSSSCP00000001986,9823.ENSSSCP00000005138,9823.ENSSSCP00000006686,9823.ENSSSCP00000012387	BLM,RAD51,MCM4,MCM2
GO:2000105	Positive regulation of dna-dependent dna replication	4	14	162	37	9823.ENSSSCP00000000392,9823.ENSSSCP00000001017,9823.ENSSSCP00000002863,9823.ENSSSCP00000014188	CDK2,E2F7,CDT1,E2F8
GO:0032875	Regulation of dna endoreduplication	3	3	216	38	9823.ENSSSCP00000001017,9823.ENSSSCP00000004404,9823.ENSSSCP00000014188	E2F7,FBXO5,E2F8
GO:0043933	Protein-containing complex subunit organization	24	1253	44	38	9823.ENSSSCP00000001986,9823.ENSSSCP00000002863,9823.ENSSSCP00000002987,9823.ENSSSCP00000003689,9823.ENSSSCP00000004247,9823.ENSSSCP00000004404,9823.ENSSSCP00000005138,9823.ENSSSCP00000006686,9823.ENSSSCP00000007910,9823.ENSSSCP00000009126,9823.ENSSSCP00000010795,9823.ENSSSCP00000011175,9823.ENSSSCP00000012387,9823.ENSSSCP00000012836,9823.ENSSSCP00000014165,9823.ENSSSCP00000014642,9823.ENSSSCP000…	BLM,CDT1,CENPT,APITD1,KIF2C,FBXO5,RAD51,MCM4,UBE2C,CENPA,CDC45,HELLS,MCM2,CHAF1B,KIF18A,ASF1B,CENPF,HAT1,HJURP,KIF18B,MCM3,STMN1,CENPE,CENPI
GO:0007018	Microtubule-based movement	12	348	7	45	9823.ENSSSCP00000001639,9823.ENSSSCP00000004247,9823.ENSSSCP00000005344,9823.ENSSSCP00000011146,9823.ENSSSCP00000011160,9823.ENSSSCP00000012057,9823.ENSSSCP00000013172,9823.ENSSSCP00000014165,9823.ENSSSCP00000015239,9823.ENSSSCP00000018374,9823.ENSSSCP00000025711,9823.ENSSSCP00000026667	KIFC1,KIF2C,KIF23,KIF20B,KIF11,KIF15,KIF4A,KIF18A,KIF20A,KIF18B,KIF22,CENPE
GO:0044237	Cellular metabolic process	79	7616	18	45	9823.ENSSSCP00000000392,9823.ENSSSCP00000000728,9823.ENSSSCP00000000769,9823.ENSSSCP00000000787,9823.ENSSSCP00000000918,9823.ENSSSCP00000001986,9823.ENSSSCP00000002010,9823.ENSSSCP00000002015,9823.ENSSSCP00000002863,9823.ENSSSCP00000003075,9823.ENSSSCP00000003689,9823.ENSSSCP00000003933,9823.ENSSSCP00000004220,9823.ENSSSCP00000004268,9823.ENSSSCP00000004404,9823.ENSSSCP00000004816,9823.ENSSSCP000…	CDK2,CDCA3,RAD51AP1,FOXM1,PARPBP,BLM,FANCI,TICRR,CDT1,CCNE1,APITD1,CLSPN,RAD54L,CDC20,FBXO5,TTK,PCLAF,RAD51,BUB1B,POLE2,CDKN3,MELK,CCNE2,MCM4,GINS1,UBE2C,GEN1,MND1,PLK4,ESCO2,PBK,CDC45,CDK1,HELLS,EXO1,UBE2T,RMI1,MASTL,FANCD2,MCM2,RFC4,CHAF1B,CDCA5,WEE1,UHRF1,CDC25C,CHEK1,CENPF,DTL,NEK2,NEIL3,HAT1,BARD1,PTTG1,CDC6,TOPOII,NCAPG2,FEN1,BRCA1,MCM3,PCNA,POLE,RMI2,WDHD1,DUT,AURKB,RPA3,ORC1,PLK1,GSG2,TRA…
GO:0007019	Microtubule depolymerization	4	15	159	46	9823.ENSSSCP00000004247,9823.ENSSSCP00000014165,9823.ENSSSCP00000018374,9823.ENSSSCP00000021642	KIF2C,KIF18A,KIF18B,STMN1
GO:0007076	Mitotic chromosome condensation	4	15	159	46	9823.ENSSSCP00000005799,9823.ENSSSCP00000008675,9823.ENSSSCP00000009323,9823.ENSSSCP00000013833	SMC2,NCAPH,NCAPG,CDCA5
GO:0031399	Regulation of protein modification process	29	1730	39	46	9823.ENSSSCP00000000787,9823.ENSSSCP00000001986,9823.ENSSSCP00000002010,9823.ENSSSCP00000003075,9823.ENSSSCP00000003933,9823.ENSSSCP00000004189,9823.ENSSSCP00000004268,9823.ENSSSCP00000004404,9823.ENSSSCP00000004945,9823.ENSSSCP00000005138,9823.ENSSSCP00000006403,9823.ENSSSCP00000006506,9823.ENSSSCP00000007703,9823.ENSSSCP00000009703,9823.ENSSSCP00000009713,9823.ENSSSCP00000010307,9823.ENSSSCP000…	FOXM1,BLM,FANCI,CCNE1,CLSPN,CDKN2C,CDC20,FBXO5,CCNB2,RAD51,MTBP,CCNE2,TPX2,CCNA2,MAD2L1,CDCA2,PBK,MASTL,CCNB3,CHEK1,FAM72A,CDC6,NCAPG2,CKS1B,BRCA1,CCNB1,PLK1,CCNF,CENPE
GO:0032467	Positive regulation of cytokinesis	5	35	132	46	9823.ENSSSCP00000000230,9823.ENSSSCP00000005344,9823.ENSSSCP00000011146,9823.ENSSSCP00000018515,9823.ENSSSCP00000022968	RACGAP1,KIF23,KIF20B,CDC6,AURKB
GO:0042770	Signal transduction in response to dna damage	6	63	114	46	9823.ENSSSCP00000000787,9823.ENSSSCP00000001017,9823.ENSSSCP00000016136,9823.ENSSSCP00000016539,9823.ENSSSCP00000023889,9823.ENSSSCP00000028073	FOXM1,E2F7,CHEK1,DTL,PLK1,BRCA2
GO:0032506	Cytokinetic process	5	36	13	51	9823.ENSSSCP00000000230,9823.ENSSSCP00000005344,9823.ENSSSCP00000011166,9823.ENSSSCP00000015239,9823.ENSSSCP00000022968	RACGAP1,KIF23,CEP55,KIF20A,AURKB
GO:0051298	Centrosome duplication	5	36	13	51	9823.ENSSSCP00000000392,9823.ENSSSCP00000004201,9823.ENSSSCP00000009686,9823.ENSSSCP00000019220,9823.ENSSSCP00000028073	CDK2,STIL,PLK4,SASS6,BRCA2
GO:0000082	G1/S transition of mitotic cell cycle	6	65	113	54	9823.ENSSSCP00000000392,9823.ENSSSCP00000001017,9823.ENSSSCP00000003075,9823.ENSSSCP00000004189,9823.ENSSSCP00000006506,9823.ENSSSCP00000020190	CDK2,E2F7,CCNE1,CDKN2C,CCNE2,POLE
GO:0051782	Negative regulation of cell division	4	16	156	54	9823.ENSSSCP00000001017,9823.ENSSSCP00000001986,9823.ENSSSCP00000014188,9823.ENSSSCP00000022968	E2F7,BLM,E2F8,AURKB
GO:0044238	Primary metabolic process	78	7531	18	57	9823.ENSSSCP00000000280,9823.ENSSSCP00000000392,9823.ENSSSCP00000000728,9823.ENSSSCP00000000769,9823.ENSSSCP00000000787,9823.ENSSSCP00000000918,9823.ENSSSCP00000001986,9823.ENSSSCP00000002010,9823.ENSSSCP00000002015,9823.ENSSSCP00000003075,9823.ENSSSCP00000003689,9823.ENSSSCP00000003933,9823.ENSSSCP00000004220,9823.ENSSSCP00000004268,9823.ENSSSCP00000004404,9823.ENSSSCP00000004816,9823.ENSSSCP000…	ESPL1,CDK2,CDCA3,RAD51AP1,FOXM1,PARPBP,BLM,FANCI,TICRR,CCNE1,APITD1,CLSPN,RAD54L,CDC20,FBXO5,TTK,PCLAF,RAD51,BUB1B,POLE2,CDKN3,MELK,CCNE2,MCM4,GINS1,UBE2C,GEN1,MND1,PLK4,ESCO2,PBK,CDC45,CDK1,HELLS,EXO1,UBE2T,RMI1,MASTL,FANCD2,MCM2,RFC4,CHAF1B,CDCA5,WEE1,UHRF1,CDC25C,CHEK1,CENPF,DTL,NEK2,NEIL3,HAT1,BARD1,PTTG1,CDC6,TOPOII,NCAPG2,FEN1,BRCA1,MCM3,PCNA,POLE,RMI2,WDHD1,DUT,AURKB,RPA3,ORC1,PLK1,GSG2,TR…
GO:0044249	Cellular biosynthetic process	34	2252	34	58	9823.ENSSSCP00000001986,9823.ENSSSCP00000002015,9823.ENSSSCP00000002863,9823.ENSSSCP00000003075,9823.ENSSSCP00000003689,9823.ENSSSCP00000004911,9823.ENSSSCP00000005138,9823.ENSSSCP00000005387,9823.ENSSSCP00000006506,9823.ENSSSCP00000006686,9823.ENSSSCP00000007599,9823.ENSSSCP00000009182,9823.ENSSSCP00000010795,9823.ENSSSCP00000011690,9823.ENSSSCP00000012387,9823.ENSSSCP00000012575,9823.ENSSSCP000…	BLM,TICRR,CDT1,CCNE1,APITD1,PCLAF,RAD51,POLE2,CCNE2,MCM4,GINS1,GEN1,CDC45,RMI1,MCM2,RFC4,CHAF1B,CENPF,DTL,CDC6,NCAPG2,FEN1,BRCA1,MCM3,PCNA,POLE,RMI2,WDHD1,DUT,RPA3,ORC1,MCM10,RRM2,BRCA2
GO:0071900	Regulation of protein serine/threonine kinase activity	13	426	65	61	9823.ENSSSCP00000001986,9823.ENSSSCP00000003075,9823.ENSSSCP00000004189,9823.ENSSSCP00000004945,9823.ENSSSCP00000006506,9823.ENSSSCP00000009703,9823.ENSSSCP00000010328,9823.ENSSSCP00000013097,9823.ENSSSCP00000018515,9823.ENSSSCP00000019680,9823.ENSSSCP00000023163,9823.ENSSSCP00000023889,9823.ENSSSCP00000026481	BLM,CCNE1,CDKN2C,CCNB2,CCNE2,CCNA2,PBK,CCNB3,CDC6,CKS1B,CCNB1,PLK1,CCNF
GO:0000731	DNA synthesis involved in DNA repair	5	38	128	62	9823.ENSSSCP00000004911,9823.ENSSSCP00000005387,9823.ENSSSCP00000016539,9823.ENSSSCP00000020171,9823.ENSSSCP00000020190	PCLAF,POLE2,DTL,PCNA,POLE
GO:0032508	DNA duplex unwinding	7	107	98	77	9823.ENSSSCP00000001986,9823.ENSSSCP00000005138,9823.ENSSSCP00000006686,9823.ENSSSCP00000012387,9823.ENSSSCP00000012575,9823.ENSSSCP00000019950,9823.ENSSSCP00000022977	BLM,RAD51,MCM4,MCM2,RFC4,MCM3,ERCC6L
GO:0045740	Positive regulation of dna replication	5	40	126	78	9823.ENSSSCP00000000392,9823.ENSSSCP00000001017,9823.ENSSSCP00000002863,9823.ENSSSCP00000014188,9823.ENSSSCP00000020171	CDK2,E2F7,CDT1,E2F8,PCNA
GO:1904666	Regulation of ubiquitin protein ligase activity	4	18	151	78	9823.ENSSSCP00000004268,9823.ENSSSCP00000004404,9823.ENSSSCP00000009713,9823.ENSSSCP00000023889	CDC20,FBXO5,MAD2L1,PLK1
GO:0000077	DNA damage checkpoint	7	111	96	94	9823.ENSSSCP00000001986,9823.ENSSSCP00000003933,9823.ENSSSCP00000010890,9823.ENSSSCP00000012323,9823.ENSSSCP00000016136,9823.ENSSSCP00000016539,9823.ENSSSCP00000023889	BLM,CLSPN,CDK1,FANCD2,CHEK1,DTL,PLK1
GO:0006284	Base-excision repair	5	42	124	94	9823.ENSSSCP00000016711,9823.ENSSSCP00000019919,9823.ENSSSCP00000020171,9823.ENSSSCP00000020190,9823.ENSSSCP00000022985	NEIL3,FEN1,PCNA,POLE,RPA3
GO:0007064	Mitotic sister chromatid cohesion	4	19	148	94	9823.ENSSSCP00000004268,9823.ENSSSCP00000011956,9823.ENSSSCP00000013833,9823.ENSSSCP00000024154	CDC20,SGOL1,CDCA5,GSG2
GO:0010569	Regulation of double-strand break repair via homologous recombination	5	42	124	94	9823.ENSSSCP00000000769,9823.ENSSSCP00000000918,9823.ENSSSCP00000005138,9823.ENSSSCP00000016136,9823.ENSSSCP00000020501	RAD51AP1,PARPBP,RAD51,CHEK1,RMI2
GO:0033365	Protein localization to organelle	16	660	55	94	9823.ENSSSCP00000002987,9823.ENSSSCP00000004201,9823.ENSSSCP00000005141,9823.ENSSSCP00000006403,9823.ENSSSCP00000009126,9823.ENSSSCP00000010327,9823.ENSSSCP00000010890,9823.ENSSSCP00000011146,9823.ENSSSCP00000017127,9823.ENSSSCP00000018816,9823.ENSSSCP00000022968,9823.ENSSSCP00000023889,9823.ENSSSCP00000024154,9823.ENSSSCP00000026934,9823.ENSSSCP00000026961,9823.ENSSSCP00000028073	CENPT,STIL,CASC5,MTBP,CENPA,ESCO2,CDK1,KIF20B,BARD1,SPAG5,AURKB,PLK1,GSG2,CCDC99,KPNA2,BRCA2
GO:0090266	Regulation of mitotic cell cycle spindle assembly checkpoint	4	19	148	94	9823.ENSSSCP00000002863,9823.ENSSSCP00000004004,9823.ENSSSCP00000009182,9823.ENSSSCP00000009713	CDT1,NDC80,GEN1,MAD2L1
GO:1902975	Mitotic dna replication initiation	3	5	194	94	9823.ENSSSCP00000006686,9823.ENSSSCP00000012387,9823.ENSSSCP00000019950	MCM4,MCM2,MCM3
GO:0000723	Telomere maintenance	6	79	104	13	9823.ENSSSCP00000001986,9823.ENSSSCP00000003075,9823.ENSSSCP00000005138,9823.ENSSSCP00000006506,9823.ENSSSCP00000020171,9823.ENSSSCP00000028073	BLM,CCNE1,RAD51,CCNE2,PCNA,BRCA2
GO:0006267	Pre-replicative complex assembly involved in nuclear cell cycle dna replication	3	6	186	13	9823.ENSSSCP00000006686,9823.ENSSSCP00000012387,9823.ENSSSCP00000019950	MCM4,MCM2,MCM3
GO:0030174	Regulation of dna-dependent dna replication initiation	3	6	186	13	9823.ENSSSCP00000000392,9823.ENSSSCP00000002015,9823.ENSSSCP00000002863	CDK2,TICRR,CDT1
GO:0032466	Negative regulation of cytokinesis	3	6	186	13	9823.ENSSSCP00000001017,9823.ENSSSCP00000014188,9823.ENSSSCP00000022968	E2F7,E2F8,AURKB
GO:1901576	Organic substance biosynthetic process	34	2354	32	13	9823.ENSSSCP00000001986,9823.ENSSSCP00000002015,9823.ENSSSCP00000002863,9823.ENSSSCP00000003075,9823.ENSSSCP00000003689,9823.ENSSSCP00000004911,9823.ENSSSCP00000005138,9823.ENSSSCP00000005387,9823.ENSSSCP00000006506,9823.ENSSSCP00000006686,9823.ENSSSCP00000007599,9823.ENSSSCP00000009182,9823.ENSSSCP00000010795,9823.ENSSSCP00000011690,9823.ENSSSCP00000012387,9823.ENSSSCP00000012575,9823.ENSSSCP000…	BLM,TICRR,CDT1,CCNE1,APITD1,PCLAF,RAD51,POLE2,CCNE2,MCM4,GINS1,GEN1,CDC45,RMI1,MCM2,RFC4,CHAF1B,CENPF,DTL,CDC6,NCAPG2,FEN1,BRCA1,MCM3,PCNA,POLE,RMI2,WDHD1,DUT,RPA3,ORC1,MCM10,RRM2,BRCA2
GO:0031109	Microtubule polymerization or depolymerization	5	47	119	14	9823.ENSSSCP00000004247,9823.ENSSSCP00000004404,9823.ENSSSCP00000014165,9823.ENSSSCP00000018374,9823.ENSSSCP00000021642	KIF2C,FBXO5,KIF18A,KIF18B,STMN1
GO:0006468	Protein phosphorylation	18	856	48	16	9823.ENSSSCP00000000392,9823.ENSSSCP00000003075,9823.ENSSSCP00000003933,9823.ENSSSCP00000004816,9823.ENSSSCP00000005153,9823.ENSSSCP00000005737,9823.ENSSSCP00000009686,9823.ENSSSCP00000010328,9823.ENSSSCP00000010890,9823.ENSSSCP00000011801,9823.ENSSSCP00000014257,9823.ENSSSCP00000016136,9823.ENSSSCP00000016543,9823.ENSSSCP00000022968,9823.ENSSSCP00000023889,9823.ENSSSCP00000024154,9823.ENSSSCP000…	CDK2,CCNE1,CLSPN,TTK,BUB1B,MELK,PLK4,PBK,CDK1,MASTL,WEE1,CHEK1,NEK2,AURKB,PLK1,GSG2,BUB1,AURKA
GO:0019985	Translesion synthesis	4	23	14	16	9823.ENSSSCP00000004911,9823.ENSSSCP00000005387,9823.ENSSSCP00000016539,9823.ENSSSCP00000020171	PCLAF,POLE2,DTL,PCNA
GO:0071704	Organic substance metabolic process	80	8037	16	17	9823.ENSSSCP00000000280,9823.ENSSSCP00000000392,9823.ENSSSCP00000000728,9823.ENSSSCP00000000769,9823.ENSSSCP00000000787,9823.ENSSSCP00000000918,9823.ENSSSCP00000001986,9823.ENSSSCP00000002010,9823.ENSSSCP00000002015,9823.ENSSSCP00000002863,9823.ENSSSCP00000003075,9823.ENSSSCP00000003689,9823.ENSSSCP00000003933,9823.ENSSSCP00000004220,9823.ENSSSCP00000004268,9823.ENSSSCP00000004404,9823.ENSSSCP000…	ESPL1,CDK2,CDCA3,RAD51AP1,FOXM1,PARPBP,BLM,FANCI,TICRR,CDT1,CCNE1,APITD1,CLSPN,RAD54L,CDC20,FBXO5,TTK,PCLAF,RAD51,BUB1B,POLE2,CDKN3,MELK,CCNE2,MCM4,GINS1,UBE2C,GEN1,MND1,PLK4,ESCO2,PBK,CDC45,CDK1,HELLS,EXO1,UBE2T,RMI1,MASTL,FANCD2,MCM2,RFC4,CHAF1B,CDCA5,WEE1,UHRF1,CDC25C,CHEK1,CENPF,DTL,NEK2,NEIL3,HAT1,BARD1,PTTG1,CDC6,TOPOII,NCAPG2,FEN1,BRCA1,MCM3,PCNA,POLE,RMI2,WDHD1,DUT,AURKB,RPA3,ORC1,PLK1,GS…
GO:0051754	Meiotic sister chromatid cohesion, centromeric	3	7	179	18	9823.ENSSSCP00000005153,9823.ENSSSCP00000017048,9823.ENSSSCP00000026685	BUB1B,SGOL2,BUB1
GO:0085020	Protein k6-linked ubiquitination	3	7	179	18	9823.ENSSSCP00000011648,9823.ENSSSCP00000017127,9823.ENSSSCP00000019934	UBE2T,BARD1,BRCA1
GO:2000779	Regulation of double-strand break repair	6	86	10	20	9823.ENSSSCP00000000769,9823.ENSSSCP00000000787,9823.ENSSSCP00000000918,9823.ENSSSCP00000005138,9823.ENSSSCP00000016136,9823.ENSSSCP00000020501	RAD51AP1,FOXM1,PARPBP,RAD51,CHEK1,RMI2
GO:0010212	Response to ionizing radiation	7	129	9	21	9823.ENSSSCP00000000769,9823.ENSSSCP00000001986,9823.ENSSSCP00000002015,9823.ENSSSCP00000004220,9823.ENSSSCP00000005138,9823.ENSSSCP00000012323,9823.ENSSSCP00000028073	RAD51AP1,BLM,TICRR,RAD54L,RAD51,FANCD2,BRCA2
GO:0071897	DNA biosynthetic process	6	87	10	21	9823.ENSSSCP00000004911,9823.ENSSSCP00000005387,9823.ENSSSCP00000016520,9823.ENSSSCP00000016539,9823.ENSSSCP00000020171,9823.ENSSSCP00000020190	PCLAF,POLE2,CENPF,DTL,PCNA,POLE
GO:0006282	Regulation of dna repair	7	131	89	23	9823.ENSSSCP00000000769,9823.ENSSSCP00000000787,9823.ENSSSCP00000000918,9823.ENSSSCP00000005138,9823.ENSSSCP00000016136,9823.ENSSSCP00000020171,9823.ENSSSCP00000020501	RAD51AP1,FOXM1,PARPBP,RAD51,CHEK1,PCNA,RMI2
GO:0090267	Positive regulation of mitotic cell cycle spindle assembly checkpoint	3	8	174	24	9823.ENSSSCP00000004004,9823.ENSSSCP00000009182,9823.ENSSSCP00000009713	NDC80,GEN1,MAD2L1
GO:0007143	Female meiotic nuclear division	4	27	133	27	9823.ENSSSCP00000004404,9823.ENSSSCP00000008675,9823.ENSSSCP00000018518,9823.ENSSSCP00000023889	FBXO5,NCAPH,TOPOII,PLK1
GO:0006335	DNA replication-dependent nucleosome assembly	3	9	168	31	9823.ENSSSCP00000012836,9823.ENSSSCP00000014642,9823.ENSSSCP00000016904	CHAF1B,ASF1B,HAT1
GO:0009411	Response to uv	7	139	86	31	9823.ENSSSCP00000004911,9823.ENSSSCP00000010328,9823.ENSSSCP00000016136,9823.ENSSSCP00000016539,9823.ENSSSCP00000020171,9823.ENSSSCP00000022968,9823.ENSSSCP00000028073	PCLAF,PBK,CHEK1,DTL,PCNA,AURKB,BRCA2
GO:0051299	Centrosome separation	3	9	168	31	9823.ENSSSCP00000011160,9823.ENSSSCP00000016543,9823.ENSSSCP00000028760	KIF11,NEK2,AURKA
GO:0051988	Regulation of attachment of spindle microtubules to kinetochore	3	9	168	31	9823.ENSSSCP00000000230,9823.ENSSSCP00000016543,9823.ENSSSCP00000018816	RACGAP1,NEK2,SPAG5
GO:0071478	Cellular response to radiation	7	138	87	31	9823.ENSSSCP00000000769,9823.ENSSSCP00000001986,9823.ENSSSCP00000005138,9823.ENSSSCP00000010328,9823.ENSSSCP00000016136,9823.ENSSSCP00000020171,9823.ENSSSCP00000022968	RAD51AP1,BLM,RAD51,PBK,CHEK1,PCNA,AURKB
GO:0065003	Protein-containing complex assembly	20	1087	43	32	9823.ENSSSCP00000001986,9823.ENSSSCP00000002863,9823.ENSSSCP00000002987,9823.ENSSSCP00000003689,9823.ENSSSCP00000004404,9823.ENSSSCP00000005138,9823.ENSSSCP00000006686,9823.ENSSSCP00000007910,9823.ENSSSCP00000009126,9823.ENSSSCP00000010795,9823.ENSSSCP00000011175,9823.ENSSSCP00000012387,9823.ENSSSCP00000012836,9823.ENSSSCP00000014642,9823.ENSSSCP00000016520,9823.ENSSSCP00000016904,9823.ENSSSCP000…	BLM,CDT1,CENPT,APITD1,FBXO5,RAD51,MCM4,UBE2C,CENPA,CDC45,HELLS,MCM2,CHAF1B,ASF1B,CENPF,HAT1,HJURP,MCM3,CENPE,CENPI
GO:0010971	Positive regulation of g2/m transition of mitotic cell cycle	4	29	13	34	9823.ENSSSCP00000004404,9823.ENSSSCP00000010890,9823.ENSSSCP00000015242,9823.ENSSSCP00000016539	FBXO5,CDK1,CDC25C,DTL
GO:0000018	Regulation of dna recombination	6	98	95	37	9823.ENSSSCP00000000769,9823.ENSSSCP00000000918,9823.ENSSSCP00000001986,9823.ENSSSCP00000005138,9823.ENSSSCP00000016136,9823.ENSSSCP00000020501	RAD51AP1,PARPBP,BLM,RAD51,CHEK1,RMI2
GO:0046602	Regulation of mitotic centrosome separation	3	10	164	39	9823.ENSSSCP00000011160,9823.ENSSSCP00000016136,9823.ENSSSCP00000016543	KIF11,CHEK1,NEK2
GO:0048523	Negative regulation of cellular process	51	4455	22	39	9823.ENSSSCP00000000392,9823.ENSSSCP00000000787,9823.ENSSSCP00000000918,9823.ENSSSCP00000001017,9823.ENSSSCP00000001986,9823.ENSSSCP00000002015,9823.ENSSSCP00000002863,9823.ENSSSCP00000003075,9823.ENSSSCP00000003933,9823.ENSSSCP00000004189,9823.ENSSSCP00000004201,9823.ENSSSCP00000004404,9823.ENSSSCP00000004816,9823.ENSSSCP00000005141,9823.ENSSSCP00000005153,9823.ENSSSCP00000005426,9823.ENSSSCP000…	CDK2,FOXM1,PARPBP,E2F7,BLM,TICRR,CDT1,CCNE1,CLSPN,CDKN2C,STIL,FBXO5,TTK,CASC5,BUB1B,CDKN3,MTBP,MAD2L1,PBK,CDK1,HELLS,MASTL,FANCD2,MCM2,E2F8,WEE1,UHRF1,CHEK1,CENPF,DTL,NEK2,FAM72A,HAT1,BARD1,PTTG1,CDC6,TOPOII,NCAPG2,BRCA1,PCNA,RMI2,STMN1,PRR11,AURKB,ORC1,PLK1,TRAIP,CCNF,BUB1,CCDC99,BRCA2
GO:2001020	Regulation of response to dna damage stimulus	8	199	77	42	9823.ENSSSCP00000000769,9823.ENSSSCP00000000787,9823.ENSSSCP00000000918,9823.ENSSSCP00000004404,9823.ENSSSCP00000005138,9823.ENSSSCP00000016136,9823.ENSSSCP00000020171,9823.ENSSSCP00000020501	RAD51AP1,FOXM1,PARPBP,FBXO5,RAD51,CHEK1,PCNA,RMI2
GO:0060707	Trophoblast giant cell differentiation	3	11	16	49	9823.ENSSSCP00000001017,9823.ENSSSCP00000009686,9823.ENSSSCP00000014188	E2F7,PLK4,E2F8
GO:0000132	Establishment of mitotic spindle orientation	4	33	124	52	9823.ENSSSCP00000009126,9823.ENSSSCP00000009713,9823.ENSSSCP00000023889,9823.ENSSSCP00000026934	CENPA,MAD2L1,PLK1,CCDC99
GO:0050790	Regulation of catalytic activity	31	2224	31	53	9823.ENSSSCP00000000230,9823.ENSSSCP00000001986,9823.ENSSSCP00000003075,9823.ENSSSCP00000003933,9823.ENSSSCP00000004189,9823.ENSSSCP00000004268,9823.ENSSSCP00000004404,9823.ENSSSCP00000004945,9823.ENSSSCP00000005141,9823.ENSSSCP00000005175,9823.ENSSSCP00000006506,9823.ENSSSCP00000007703,9823.ENSSSCP00000008675,9823.ENSSSCP00000009703,9823.ENSSSCP00000009713,9823.ENSSSCP00000010328,9823.ENSSSCP000…	RACGAP1,BLM,CCNE1,CLSPN,CDKN2C,CDC20,FBXO5,CCNB2,CASC5,ARHGAP11A,CCNE2,TPX2,NCAPH,CCNA2,MAD2L1,PBK,MASTL,MCM2,RFC4,CCNB3,NEK2,FAM72A,DEPDC1B,CDC6,NCAPG2,CKS1B,PCNA,CCNB1,PLK1,CCNF,CENPE
GO:0072425	Signal transduction involved in g2 dna damage checkpoint	3	12	156	59	9823.ENSSSCP00000016136,9823.ENSSSCP00000016539,9823.ENSSSCP00000023889	CHEK1,DTL,PLK1
GO:0000212	Meiotic spindle organization	3	13	152	72	9823.ENSSSCP00000000280,9823.ENSSSCP00000004404,9823.ENSSSCP00000028760	ESPL1,FBXO5,AURKA
GO:0019220	Regulation of phosphate metabolic process	25	1651	34	78	9823.ENSSSCP00000000787,9823.ENSSSCP00000001986,9823.ENSSSCP00000003075,9823.ENSSSCP00000003933,9823.ENSSSCP00000004189,9823.ENSSSCP00000004945,9823.ENSSSCP00000005138,9823.ENSSSCP00000005141,9823.ENSSSCP00000006506,9823.ENSSSCP00000007703,9823.ENSSSCP00000009703,9823.ENSSSCP00000010307,9823.ENSSSCP00000010328,9823.ENSSSCP00000010890,9823.ENSSSCP00000011801,9823.ENSSSCP00000013097,9823.ENSSSCP000…	FOXM1,BLM,CCNE1,CLSPN,CDKN2C,CCNB2,RAD51,CASC5,CCNE2,TPX2,CCNA2,CDCA2,PBK,CDK1,MASTL,CCNB3,FAM72A,BARD1,CDC6,NCAPG2,CKS1B,CCNB1,PLK1,CCNF,CENPE
GO:0006325	Chromatin organization	15	743	47	98	9823.ENSSSCP00000000392,9823.ENSSSCP00000006391,9823.ENSSSCP00000010890,9823.ENSSSCP00000011175,9823.ENSSSCP00000012387,9823.ENSSSCP00000012836,9823.ENSSSCP00000014364,9823.ENSSSCP00000014642,9823.ENSSSCP00000016136,9823.ENSSSCP00000016904,9823.ENSSSCP00000017285,9823.ENSSSCP00000022968,9823.ENSSSCP00000024154,9823.ENSSSCP00000028073,9823.ENSSSCP00000028760	CDK2,ATAD2,CDK1,HELLS,MCM2,CHAF1B,UHRF1,ASF1B,CHEK1,HAT1,HJURP,AURKB,GSG2,BRCA2,AURKA
GO:0018105	Peptidyl-serine phosphorylation	7	175	76	112	9823.ENSSSCP00000000392,9823.ENSSSCP00000003933,9823.ENSSSCP00000010890,9823.ENSSSCP00000011801,9823.ENSSSCP00000022968,9823.ENSSSCP00000023889,9823.ENSSSCP00000028760	CDK2,CLSPN,CDK1,MASTL,AURKB,PLK1,AURKA
GO:0009416	Response to light stimulus	8	234	7	115	9823.ENSSSCP00000004911,9823.ENSSSCP00000010328,9823.ENSSSCP00000016136,9823.ENSSSCP00000016539,9823.ENSSSCP00000020171,9823.ENSSSCP00000022968,9823.ENSSSCP00000023438,9823.ENSSSCP00000028073	PCLAF,PBK,CHEK1,DTL,PCNA,AURKB,ATOH7,BRCA2
GO:0032877	Positive regulation of dna endoreduplication	2	2	216	117	9823.ENSSSCP00000001017,9823.ENSSSCP00000014188	E2F7,E2F8
GO:0000712	Resolution of meiotic recombination intermediates	3	16	143	118	9823.ENSSSCP00000003689,9823.ENSSSCP00000011690,9823.ENSSSCP00000018518	APITD1,RMI1,TOPOII
GO:0051445	Regulation of meiotic cell cycle	4	45	111	148	9823.ENSSSCP00000004268,9823.ENSSSCP00000004404,9823.ENSSSCP00000015242,9823.ENSSSCP00000028760	CDC20,FBXO5,CDC25C,AURKA
GO:0031323	Regulation of cellular metabolic process	60	5873	17	163	9823.ENSSSCP00000000392,9823.ENSSSCP00000000769,9823.ENSSSCP00000000787,9823.ENSSSCP00000000918,9823.ENSSSCP00000001017,9823.ENSSSCP00000001986,9823.ENSSSCP00000002010,9823.ENSSSCP00000002015,9823.ENSSSCP00000002863,9823.ENSSSCP00000003075,9823.ENSSSCP00000003933,9823.ENSSSCP00000004189,9823.ENSSSCP00000004268,9823.ENSSSCP00000004404,9823.ENSSSCP00000004945,9823.ENSSSCP00000005138,9823.ENSSSCP000…	CDK2,RAD51AP1,FOXM1,PARPBP,E2F7,BLM,FANCI,TICRR,CDT1,CCNE1,CLSPN,CDKN2C,CDC20,FBXO5,CCNB2,RAD51,CASC5,ATAD2,MTBP,CCNE2,TPX2,MYBL2,CCNA2,MAD2L1,CDCA2,ESCO2,PBK,CDC45,CDK1,HELLS,MASTL,FANCD2,RFC4,CCNB3,E2F8,UHRF1,CHEK1,CENPF,NEK2,FAM72A,HAT1,CDCA7,BARD1,CDC6,TOPOII,NCAPG2,CKS1B,BRCA1,PCNA,RMI2,AURKB,CCNB1,ATOH7,PLK1,TRAIP,CCNF,CENPE,BRCA2,AURKA,TCF19
GO:0007099	Centriole replication	3	19	136	183	9823.ENSSSCP00000000392,9823.ENSSSCP00000009686,9823.ENSSSCP00000019220	CDK2,PLK4,SASS6
GO:0051171	Regulation of nitrogen compound metabolic process	57	5512	18	183	9823.ENSSSCP00000000392,9823.ENSSSCP00000000769,9823.ENSSSCP00000000787,9823.ENSSSCP00000000918,9823.ENSSSCP00000001017,9823.ENSSSCP00000001986,9823.ENSSSCP00000002010,9823.ENSSSCP00000002015,9823.ENSSSCP00000002863,9823.ENSSSCP00000003075,9823.ENSSSCP00000003933,9823.ENSSSCP00000004189,9823.ENSSSCP00000004268,9823.ENSSSCP00000004404,9823.ENSSSCP00000004945,9823.ENSSSCP00000005138,9823.ENSSSCP000…	CDK2,RAD51AP1,FOXM1,PARPBP,E2F7,BLM,FANCI,TICRR,CDT1,CCNE1,CLSPN,CDKN2C,CDC20,FBXO5,CCNB2,RAD51,ATAD2,MTBP,CCNE2,TPX2,MYBL2,CCNA2,MAD2L1,CDCA2,PBK,CDC45,HELLS,MASTL,FANCD2,RFC4,CCNB3,E2F8,UHRF1,CHEK1,CENPF,DTL,NEK2,FAM72A,HAT1,CDCA7,CDC6,TOPOII,NCAPG2,CKS1B,BRCA1,PCNA,RMI2,AURKB,CCNB1,ATOH7,PLK1,TRAIP,CCNF,CENPE,BRCA2,AURKA,TCF19
GO:0071163	DNA replication preinitiation complex assembly	2	3	199	190	9823.ENSSSCP00000002863,9823.ENSSSCP00000010795	CDT1,CDC45
GO:1904146	Positive regulation of meiotic cell cycle process involved in oocyte maturation	2	3	199	190	9823.ENSSSCP00000004268,9823.ENSSSCP00000028760	CDC20,AURKA
GO:1990426	Mitotic recombination-dependent replication fork processing	2	3	199	190	9823.ENSSSCP00000005138,9823.ENSSSCP00000028073	RAD51,BRCA2
GO:0050794	Regulation of cellular process	102	11857	1	212	9823.ENSSSCP00000000230,9823.ENSSSCP00000000392,9823.ENSSSCP00000000769,9823.ENSSSCP00000000787,9823.ENSSSCP00000000918,9823.ENSSSCP00000001017,9823.ENSSSCP00000001986,9823.ENSSSCP00000002010,9823.ENSSSCP00000002015,9823.ENSSSCP00000002863,9823.ENSSSCP00000003075,9823.ENSSSCP00000003933,9823.ENSSSCP00000004004,9823.ENSSSCP00000004189,9823.ENSSSCP00000004201,9823.ENSSSCP00000004247,9823.ENSSSCP000…	RACGAP1,CDK2,RAD51AP1,FOXM1,PARPBP,E2F7,BLM,FANCI,TICRR,CDT1,CCNE1,CLSPN,NDC80,CDKN2C,STIL,KIF2C,CDC20,FBXO5,TTK,SKA1,PCLAF,CCNB2,RAD51,CASC5,BUB1B,ARHGAP11A,KIF23,CDKN3,MELK,ATAD2,MTBP,CCNE2,TPX2,MYBL2,UBE2C,GEN1,PLK4,CCNA2,MAD2L1,CDCA2,ESCO2,PBK,CDC45,CDK1,KIF20B,KIF11,CEP55,HELLS,MASTL,FANCD2,MCM2,RFC4,CCNB3,CDCA5,KIF18A,E2F8,WEE1,UHRF1,KIF20A,CDC25C,CHEK1,CENPF,DTL,NEK2,FAM72A,HAT1,CDCA7,BARD…
GO:0016569	Covalent chromatin modification	10	399	56	214	9823.ENSSSCP00000000392,9823.ENSSSCP00000010890,9823.ENSSSCP00000011175,9823.ENSSSCP00000014364,9823.ENSSSCP00000016136,9823.ENSSSCP00000016904,9823.ENSSSCP00000022968,9823.ENSSSCP00000024154,9823.ENSSSCP00000028073,9823.ENSSSCP00000028760	CDK2,CDK1,HELLS,UHRF1,CHEK1,HAT1,AURKB,GSG2,BRCA2,AURKA
GO:0031497	Chromatin assembly	6	143	78	230	9823.ENSSSCP00000011175,9823.ENSSSCP00000012387,9823.ENSSSCP00000012836,9823.ENSSSCP00000014642,9823.ENSSSCP00000016904,9823.ENSSSCP00000017285	HELLS,MCM2,CHAF1B,ASF1B,HAT1,HJURP
GO:0042325	Regulation of phosphorylation	22	1480	33	234	9823.ENSSSCP00000000787,9823.ENSSSCP00000001986,9823.ENSSSCP00000003075,9823.ENSSSCP00000003933,9823.ENSSSCP00000004189,9823.ENSSSCP00000004945,9823.ENSSSCP00000005138,9823.ENSSSCP00000006506,9823.ENSSSCP00000007703,9823.ENSSSCP00000009703,9823.ENSSSCP00000010328,9823.ENSSSCP00000010890,9823.ENSSSCP00000013097,9823.ENSSSCP00000016581,9823.ENSSSCP00000017127,9823.ENSSSCP00000018515,9823.ENSSSCP000…	FOXM1,BLM,CCNE1,CLSPN,CDKN2C,CCNB2,RAD51,CCNE2,TPX2,CCNA2,PBK,CDK1,CCNB3,FAM72A,BARD1,CDC6,NCAPG2,CKS1B,CCNB1,PLK1,CCNF,CENPE
GO:0007163	Establishment or maintenance of cell polarity	7	202	7	240	9823.ENSSSCP00000004247,9823.ENSSSCP00000009126,9823.ENSSSCP00000009713,9823.ENSSSCP00000014257,9823.ENSSSCP00000023889,9823.ENSSSCP00000026934,9823.ENSSSCP00000027907	KIF2C,CENPA,MAD2L1,WEE1,PLK1,CCDC99,LIN7C
GO:0051641	Cellular localization	30	2331	27	240	9823.ENSSSCP00000001639,9823.ENSSSCP00000002863,9823.ENSSSCP00000002987,9823.ENSSSCP00000004004,9823.ENSSSCP00000004201,9823.ENSSSCP00000004247,9823.ENSSSCP00000005141,9823.ENSSSCP00000005344,9823.ENSSSCP00000006403,9823.ENSSSCP00000006752,9823.ENSSSCP00000009126,9823.ENSSSCP00000009713,9823.ENSSSCP00000010327,9823.ENSSSCP00000010890,9823.ENSSSCP00000011146,9823.ENSSSCP00000013833,9823.ENSSSCP000…	KIFC1,CDT1,CENPT,NDC80,STIL,KIF2C,CASC5,KIF23,MTBP,NUF2,CENPA,MAD2L1,ESCO2,CDK1,KIF20B,CDCA5,KIF18A,CENPF,BARD1,SPAG5,AURKB,CCNB1,PLK1,GSG2,KIF22,CENPE,CCDC99,KPNA2,LIN7C,BRCA2
GO:0006312	Mitotic recombination	3	22	13	254	9823.ENSSSCP00000005138,9823.ENSSSCP00000009182,9823.ENSSSCP00000028073	RAD51,GEN1,BRCA2
GO:0022411	Cellular component disassembly	7	205	69	257	9823.ENSSSCP00000004247,9823.ENSSSCP00000010890,9823.ENSSSCP00000014165,9823.ENSSSCP00000018374,9823.ENSSSCP00000018518,9823.ENSSSCP00000021642,9823.ENSSSCP00000023889	KIF2C,CDK1,KIF18A,KIF18B,TOPOII,STMN1,PLK1
GO:0010824	Regulation of centrosome duplication	4	54	103	261	9823.ENSSSCP00000004201,9823.ENSSSCP00000009182,9823.ENSSSCP00000009686,9823.ENSSSCP00000026481	STIL,GEN1,PLK4,CCNF
GO:1905463	Negative regulation of dna duplex unwinding	2	4	186	265	9823.ENSSSCP00000012387,9823.ENSSSCP00000018518	MCM2,TOPOII
GO:0006298	Mismatch repair	3	23	128	280	9823.ENSSSCP00000011583,9823.ENSSSCP00000020171,9823.ENSSSCP00000022985	EXO1,PCNA,RPA3
GO:0006336	DNA replication-independent nucleosome assembly	3	23	128	280	9823.ENSSSCP00000014642,9823.ENSSSCP00000016904,9823.ENSSSCP00000017285	ASF1B,HAT1,HJURP
GO:0006334	Nucleosome assembly	5	100	86	297	9823.ENSSSCP00000012387,9823.ENSSSCP00000012836,9823.ENSSSCP00000014642,9823.ENSSSCP00000016904,9823.ENSSSCP00000017285	MCM2,CHAF1B,ASF1B,HAT1,HJURP
GO:0051446	Positive regulation of meiotic cell cycle	3	24	126	308	9823.ENSSSCP00000004268,9823.ENSSSCP00000015242,9823.ENSSSCP00000028760	CDC20,CDC25C,AURKA
GO:0080090	Regulation of primary metabolic process	57	5676	16	355	9823.ENSSSCP00000000392,9823.ENSSSCP00000000769,9823.ENSSSCP00000000787,9823.ENSSSCP00000000918,9823.ENSSSCP00000001017,9823.ENSSSCP00000001986,9823.ENSSSCP00000002010,9823.ENSSSCP00000002015,9823.ENSSSCP00000002863,9823.ENSSSCP00000003075,9823.ENSSSCP00000003933,9823.ENSSSCP00000004189,9823.ENSSSCP00000004268,9823.ENSSSCP00000004404,9823.ENSSSCP00000004945,9823.ENSSSCP00000005138,9823.ENSSSCP000…	CDK2,RAD51AP1,FOXM1,PARPBP,E2F7,BLM,FANCI,TICRR,CDT1,CCNE1,CLSPN,CDKN2C,CDC20,FBXO5,CCNB2,RAD51,ATAD2,MTBP,CCNE2,TPX2,MYBL2,CCNA2,MAD2L1,CDCA2,PBK,CDC45,HELLS,MASTL,FANCD2,RFC4,CCNB3,E2F8,UHRF1,CHEK1,CENPF,DTL,NEK2,FAM72A,HAT1,CDCA7,CDC6,TOPOII,NCAPG2,CKS1B,BRCA1,PCNA,RMI2,AURKB,CCNB1,ATOH7,PLK1,TRAIP,CCNF,CENPE,BRCA2,AURKA,TCF19
GO:0006287	Base-excision repair, gap-filling	2	5	176	356	9823.ENSSSCP00000020171,9823.ENSSSCP00000020190	PCNA,POLE
GO:0001932	Regulation of protein phosphorylation	20	1336	34	359	9823.ENSSSCP00000000787,9823.ENSSSCP00000001986,9823.ENSSSCP00000003075,9823.ENSSSCP00000003933,9823.ENSSSCP00000004189,9823.ENSSSCP00000004945,9823.ENSSSCP00000005138,9823.ENSSSCP00000006506,9823.ENSSSCP00000007703,9823.ENSSSCP00000009703,9823.ENSSSCP00000010328,9823.ENSSSCP00000013097,9823.ENSSSCP00000016581,9823.ENSSSCP00000018515,9823.ENSSSCP00000019279,9823.ENSSSCP00000019680,9823.ENSSSCP000…	FOXM1,BLM,CCNE1,CLSPN,CDKN2C,CCNB2,RAD51,CCNE2,TPX2,CCNA2,PBK,CCNB3,FAM72A,CDC6,NCAPG2,CKS1B,CCNB1,PLK1,CCNF,CENPE
GO:0006289	Nucleotide-excision repair	4	61	98	382	9823.ENSSSCP00000016711,9823.ENSSSCP00000020190,9823.ENSSSCP00000022985,9823.ENSSSCP00000028073	NEIL3,POLE,RPA3,BRCA2
GO:0044773	Mitotic dna damage checkpoint	4	63	96	423	9823.ENSSSCP00000001986,9823.ENSSSCP00000003933,9823.ENSSSCP00000010890,9823.ENSSSCP00000012323	BLM,CLSPN,CDK1,FANCD2
GO:0000915	Actomyosin contractile ring assembly	2	6	168	461	9823.ENSSSCP00000000230,9823.ENSSSCP00000005344	RACGAP1,KIF23
GO:0006272	Leading strand elongation	2	6	168	461	9823.ENSSSCP00000020171,9823.ENSSSCP00000020190	PCNA,POLE
GO:0016321	Female meiosis chromosome segregation	2	6	168	461	9823.ENSSSCP00000008675,9823.ENSSSCP00000023889	NCAPH,PLK1
GO:0072757	Cellular response to camptothecin	2	6	168	461	9823.ENSSSCP00000001986,9823.ENSSSCP00000005138	BLM,RAD51
GO:1904667	Negative regulation of ubiquitin protein ligase activity	2	6	168	461	9823.ENSSSCP00000004404,9823.ENSSSCP00000009713	FBXO5,MAD2L1
GO:0007095	Mitotic g2 dna damage checkpoint	3	29	118	479	9823.ENSSSCP00000001986,9823.ENSSSCP00000003933,9823.ENSSSCP00000010890	BLM,CLSPN,CDK1

## Sheet: CD8+_7 dpi_cluster 2
#term ID	term description	observed gene count	background gene count	strength	false discovery rate	matching proteins in your network (IDs)	matching proteins in your network (labels)
GO:0051607	Defense response to virus	15	178	192	1.93e-20	9823.ENSSSCP00000008004,9823.ENSSSCP00000009218,9823.ENSSSCP00000010380,9823.ENSSSCP00000010549,9823.ENSSSCP00000011141,9823.ENSSSCP00000012648,9823.ENSSSCP00000012857,9823.ENSSSCP00000013664,9823.ENSSSCP00000018455,9823.ENSSSCP00000019731,9823.ENSSSCP00000021223,9823.ENSSSCP00000023307,9823.ENSSSCP00000029166,9823.ENSSSCP00000029307,9823.ENSSSCP00000029516	ZBP1,IRG6,DDX60,OAS1,IFIT3,DTX3L,MX2,IRF7,DHX58,EIF2AK2,ISG20,DDX58,MX1,IFIT1,IFIT2
GO:0051707	Response to other organism	19	967	129	1.44e-17	9823.ENSSSCP00000004071,9823.ENSSSCP00000008004,9823.ENSSSCP00000009218,9823.ENSSSCP00000010380,9823.ENSSSCP00000010549,9823.ENSSSCP00000011141,9823.ENSSSCP00000012648,9823.ENSSSCP00000012857,9823.ENSSSCP00000013664,9823.ENSSSCP00000018455,9823.ENSSSCP00000019731,9823.ENSSSCP00000020915,9823.ENSSSCP00000021223,9823.ENSSSCP00000021442,9823.ENSSSCP00000023307,9823.ENSSSCP00000028053,9823.ENSSSCP000…	IFI44,ZBP1,IRG6,DDX60,OAS1,IFIT3,DTX3L,MX2,IRF7,DHX58,EIF2AK2,HERC5,ISG20,CMPK2,DDX58,HERC6,MX1,IFIT1,IFIT2
GO:0002376	Immune system process	19	1806	101	6.27e-13	9823.ENSSSCP00000004071,9823.ENSSSCP00000008004,9823.ENSSSCP00000009218,9823.ENSSSCP00000010380,9823.ENSSSCP00000010549,9823.ENSSSCP00000011141,9823.ENSSSCP00000012648,9823.ENSSSCP00000012857,9823.ENSSSCP00000013664,9823.ENSSSCP00000018455,9823.ENSSSCP00000018810,9823.ENSSSCP00000019731,9823.ENSSSCP00000020915,9823.ENSSSCP00000021223,9823.ENSSSCP00000023307,9823.ENSSSCP00000028053,9823.ENSSSCP000…	IFI44,ZBP1,IRG6,DDX60,OAS1,IFIT3,DTX3L,MX2,IRF7,DHX58,LGALS9,EIF2AK2,HERC5,ISG20,DDX58,HERC6,MX1,IFIT1,IFIT2
GO:0045087	Innate immune response	14	521	142	9.21e-13	9823.ENSSSCP00000009218,9823.ENSSSCP00000010380,9823.ENSSSCP00000010549,9823.ENSSSCP00000011141,9823.ENSSSCP00000012648,9823.ENSSSCP00000012857,9823.ENSSSCP00000013664,9823.ENSSSCP00000018455,9823.ENSSSCP00000019731,9823.ENSSSCP00000021223,9823.ENSSSCP00000023307,9823.ENSSSCP00000029166,9823.ENSSSCP00000029307,9823.ENSSSCP00000029516	IRG6,DDX60,OAS1,IFIT3,DTX3L,MX2,IRF7,DHX58,EIF2AK2,ISG20,DDX58,MX1,IFIT1,IFIT2
GO:0006955	Immune response	15	1041	115	2.11e-10	9823.ENSSSCP00000004071,9823.ENSSSCP00000009218,9823.ENSSSCP00000010380,9823.ENSSSCP00000010549,9823.ENSSSCP00000011141,9823.ENSSSCP00000012648,9823.ENSSSCP00000012857,9823.ENSSSCP00000013664,9823.ENSSSCP00000018455,9823.ENSSSCP00000019731,9823.ENSSSCP00000021223,9823.ENSSSCP00000023307,9823.ENSSSCP00000029166,9823.ENSSSCP00000029307,9823.ENSSSCP00000029516	IFI44,IRG6,DDX60,OAS1,IFIT3,DTX3L,MX2,IRF7,DHX58,EIF2AK2,ISG20,DDX58,MX1,IFIT1,IFIT2
GO:0035455	Response to interferon-alpha	4	18	234	0.000441	9823.ENSSSCP00000011141,9823.ENSSSCP00000012857,9823.ENSSSCP00000019731,9823.ENSSSCP00000029516	IFIT3,MX2,EIF2AK2,IFIT2
GO:0001819	Positive regulation of cytokine production	7	328	132	0.002	9823.ENSSSCP00000009218,9823.ENSSSCP00000010380,9823.ENSSSCP00000013664,9823.ENSSSCP00000018455,9823.ENSSSCP00000018810,9823.ENSSSCP00000019731,9823.ENSSSCP00000023307	IRG6,DDX60,IRF7,DHX58,LGALS9,EIF2AK2,DDX58
GO:0002831	Regulation of response to biotic stimulus	6	218	143	0.00503	9823.ENSSSCP00000008004,9823.ENSSSCP00000010380,9823.ENSSSCP00000012648,9823.ENSSSCP00000013664,9823.ENSSSCP00000018455,9823.ENSSSCP00000023307	ZBP1,DDX60,DTX3L,IRF7,DHX58,DDX58
GO:0045071	Negative regulation of viral genome replication	4	39	20	0.00611	9823.ENSSSCP00000010549,9823.ENSSSCP00000019731,9823.ENSSSCP00000021223,9823.ENSSSCP00000029166	OAS1,EIF2AK2,ISG20,MX1
GO:0031347	Regulation of defense response	7	427	121	0.00986	9823.ENSSSCP00000000822,9823.ENSSSCP00000008004,9823.ENSSSCP00000010380,9823.ENSSSCP00000012648,9823.ENSSSCP00000013664,9823.ENSSSCP00000018455,9823.ENSSSCP00000023307	USP18,ZBP1,DDX60,DTX3L,IRF7,DHX58,DDX58
GO:0050688	Regulation of defense response to virus	4	58	183	23	9823.ENSSSCP00000010380,9823.ENSSSCP00000012648,9823.ENSSSCP00000018455,9823.ENSSSCP00000023307	DDX60,DTX3L,DHX58,DDX58
GO:0002682	Regulation of immune system process	9	1089	91	31	9823.ENSSSCP00000008004,9823.ENSSSCP00000009218,9823.ENSSSCP00000010380,9823.ENSSSCP00000012648,9823.ENSSSCP00000013664,9823.ENSSSCP00000018455,9823.ENSSSCP00000018810,9823.ENSSSCP00000019731,9823.ENSSSCP00000023307	ZBP1,IRG6,DDX60,DTX3L,IRF7,DHX58,LGALS9,EIF2AK2,DDX58
GO:0062207	Regulation of pattern recognition receptor signaling pathway	4	64	179	31	9823.ENSSSCP00000009218,9823.ENSSSCP00000010380,9823.ENSSSCP00000013664,9823.ENSSSCP00000018455	IRG6,DDX60,IRF7,DHX58
GO:0062208	Positive regulation of pattern recognition receptor signaling pathway	3	20	217	67	9823.ENSSSCP00000009218,9823.ENSSSCP00000010380,9823.ENSSSCP00000018455	IRG6,DDX60,DHX58
GO:0034097	Response to cytokine	7	690	10	16	9823.ENSSSCP00000011141,9823.ENSSSCP00000012857,9823.ENSSSCP00000013664,9823.ENSSSCP00000019731,9823.ENSSSCP00000029166,9823.ENSSSCP00000029307,9823.ENSSSCP00000029516	IFIT3,MX2,IRF7,EIF2AK2,MX1,IFIT1,IFIT2
GO:0032101	Regulation of response to external stimulus	7	706	99	18	9823.ENSSSCP00000000822,9823.ENSSSCP00000008004,9823.ENSSSCP00000010380,9823.ENSSSCP00000012648,9823.ENSSSCP00000013664,9823.ENSSSCP00000018455,9823.ENSSSCP00000023307	USP18,ZBP1,DDX60,DTX3L,IRF7,DHX58,DDX58
GO:0002833	Positive regulation of response to biotic stimulus	4	114	154	20	9823.ENSSSCP00000008004,9823.ENSSSCP00000010380,9823.ENSSSCP00000013664,9823.ENSSSCP00000018455	ZBP1,DDX60,IRF7,DHX58
GO:0080134	Regulation of response to stress	8	1079	86	23	9823.ENSSSCP00000000822,9823.ENSSSCP00000008004,9823.ENSSSCP00000010380,9823.ENSSSCP00000012648,9823.ENSSSCP00000013664,9823.ENSSSCP00000018455,9823.ENSSSCP00000019731,9823.ENSSSCP00000023307	USP18,ZBP1,DDX60,DTX3L,IRF7,DHX58,EIF2AK2,DDX58
GO:0002697	Regulation of immune effector process	5	284	124	30	9823.ENSSSCP00000009218,9823.ENSSSCP00000010380,9823.ENSSSCP00000012648,9823.ENSSSCP00000018455,9823.ENSSSCP00000023307	IRG6,DDX60,DTX3L,DHX58,DDX58
GO:0032728	Positive regulation of interferon-beta production	3	37	19	30	9823.ENSSSCP00000013664,9823.ENSSSCP00000018455,9823.ENSSSCP00000023307	IRF7,DHX58,DDX58
GO:0060760	Positive regulation of response to cytokine stimulus	3	49	178	59	9823.ENSSSCP00000008004,9823.ENSSSCP00000013664,9823.ENSSSCP00000023307	ZBP1,IRF7,DDX58
GO:0039533	Regulation of mda-5 signaling pathway	2	5	259	60	9823.ENSSSCP00000010380,9823.ENSSSCP00000018455	DDX60,DHX58
GO:1900246	Positive regulation of rig-i signaling pathway	2	5	259	60	9823.ENSSSCP00000010380,9823.ENSSSCP00000018455	DDX60,DHX58
GO:0002699	Positive regulation of immune effector process	4	168	137	69	9823.ENSSSCP00000009218,9823.ENSSSCP00000010380,9823.ENSSSCP00000018455,9823.ENSSSCP00000023307	IRG6,DDX60,DHX58,DDX58
GO:0032755	Positive regulation of interleukin-6 production	3	63	167	104	9823.ENSSSCP00000018455,9823.ENSSSCP00000018810,9823.ENSSSCP00000023307	DHX58,LGALS9,DDX58
GO:0031349	Positive regulation of defense response	4	191	131	105	9823.ENSSSCP00000008004,9823.ENSSSCP00000010380,9823.ENSSSCP00000013664,9823.ENSSSCP00000018455	ZBP1,DDX60,IRF7,DHX58
GO:0035457	Cellular response to interferon-alpha	2	8	239	109	9823.ENSSSCP00000011141,9823.ENSSSCP00000029516	IFIT3,IFIT2
GO:0002684	Positive regulation of immune system process	6	686	93	123	9823.ENSSSCP00000008004,9823.ENSSSCP00000009218,9823.ENSSSCP00000010380,9823.ENSSSCP00000013664,9823.ENSSSCP00000018455,9823.ENSSSCP00000023307	ZBP1,IRG6,DDX60,IRF7,DHX58,DDX58
GO:0098884	Postsynaptic neurotransmitter receptor internalization	2	9	234	128	9823.ENSSSCP00000012857,9823.ENSSSCP00000029166	MX2,MX1
GO:0016185	Synaptic vesicle budding from presynaptic endocytic zone membrane	2	10	229	148	9823.ENSSSCP00000012857,9823.ENSSSCP00000029166	MX2,MX1
GO:0060340	Positive regulation of type i interferon-mediated signaling pathway	2	13	218	225	9823.ENSSSCP00000008004,9823.ENSSSCP00000013664	ZBP1,IRF7
GO:0071357	Cellular response to type i interferon	2	14	215	248	9823.ENSSSCP00000013664,9823.ENSSSCP00000029166	IRF7,MX1
GO:0050776	Regulation of immune response	5	549	95	384	9823.ENSSSCP00000008004,9823.ENSSSCP00000009218,9823.ENSSSCP00000013664,9823.ENSSSCP00000018455,9823.ENSSSCP00000023307	ZBP1,IRG6,IRF7,DHX58,DDX58
GO:0010033	Response to organic substance	9	2287	59	432	9823.ENSSSCP00000011141,9823.ENSSSCP00000012857,9823.ENSSSCP00000013664,9823.ENSSSCP00000019731,9823.ENSSSCP00000021442,9823.ENSSSCP00000023307,9823.ENSSSCP00000029166,9823.ENSSSCP00000029307,9823.ENSSSCP00000029516	IFIT3,MX2,IRF7,EIF2AK2,CMPK2,DDX58,MX1,IFIT1,IFIT2
GO:0032103	Positive regulation of response to external stimulus	4	307	111	460	9823.ENSSSCP00000008004,9823.ENSSSCP00000010380,9823.ENSSSCP00000013664,9823.ENSSSCP00000018455	ZBP1,DDX60,IRF7,DHX58
GO:0071310	Cellular response to organic substance	8	1800	64	468	9823.ENSSSCP00000011141,9823.ENSSSCP00000013664,9823.ENSSSCP00000019731,9823.ENSSSCP00000021442,9823.ENSSSCP00000023307,9823.ENSSSCP00000029166,9823.ENSSSCP00000029307,9823.ENSSSCP00000029516	IFIT3,IRF7,EIF2AK2,CMPK2,DDX58,MX1,IFIT1,IFIT2
GO:0048584	Positive regulation of response to stimulus	8	1818	64	493	9823.ENSSSCP00000008004,9823.ENSSSCP00000009218,9823.ENSSSCP00000010380,9823.ENSSSCP00000012648,9823.ENSSSCP00000013664,9823.ENSSSCP00000018455,9823.ENSSSCP00000019731,9823.ENSSSCP00000023307	ZBP1,IRG6,DDX60,DTX3L,IRF7,DHX58,EIF2AK2,DDX58

[truncated: 18 more sheets: CD8+_7 dpi_cluster 3, CD8+_7 dpi_cluster 4, CD8+_7 dpi_cluster 5, CD8+_14 dpi_cluster 1, CD8+_14 dpi_cluster 2, CD8+_14 dpi_cluster 3, CD8+_14 dpi_cluster 4, CD8+_14 dpi_cluster 5, CD8+_14 dpi_cluster 6, CD8+_21 dpi_cluster 1, CD8+_21 dpi_cluster 2, CD8+_21 dpi_cluster 3, CD8+_21 dpi_cluster 4, CD8+_21 dpi_cluster 5, CD8+_21 dpi_cluster 6, CD8+_21 dpi_cluster 7, CD8+_21 dpi_cluster 8, CD8+_21 dpi_cluster 9]
