# Supplementary material for: Gene expression of peripheral blood mononuclear cells and CD8+ T cells from gilts after PRRSV infection
Source: Front Immunol. 2023 Jun 20;14:1159970. doi: 10.3389/fimmu.2023.1159970 (PMC10318438; doi:10.3389/fimmu.2023.1159970)
Supplement: Supplementary file 6 [file Table_4.xlsx]

## Sheet: PBMC_cluster 1
Gene
FAM26F
LIPG
LCN2
MS4A7
LOC100524972
SAA3
DKK3
CD209
ADGRE1
C3
MERTK
SDC2
FABP5
CD5L
S100A2
S100A8
S100A12
S100A9
CTTNBP2NL
VCAM1
CNN3
KRT8
LOC100519314
C1S
FFAR2
APOE
SLC2A5
PDPN
C1QA
C1QC
C1QB
EPB41L3
LOC100624077
C4A
PLA2G7
MMP14
LGMN
SOD3
CXCL9
CXCL13
SPP1
SERPINH1
C4BPA_2
TFPI2
GPNMB
RGL1
PRG4
CTSL
MRC1
POSTN
KRT19
CCL2
CXCR6
TM4SF1
LOC102167597
ADIRF
ANXA8
ANKRD22
TNFAIP6
MARCO
SLC11A1
GZMK
HAVCR2
TIMD4
MSR1
IDO1
CAV1
VSIG4
HMOX1
LOC110258349
LOC396781
LOC110258384
LOC110258383
LOC110258663
LOC110258690
LOC110258698
LOC110258835
LOC110258818
LOC445536
LOC110258825

## Sheet: PBMC_cluster 2
Gene
LRP11
PSTPIP2
AQP9
ATP8B4
SERPINB10
ZCCHC2
LMAN1
ISG20
ANXA1
TRIM14
IFITM3
LOC100626247
IRF7
UNC93B1
ASRGL1
FAM111A
FAM111B
LOC100516420
AZU1
HEXB
VCAN
CTNNA1
LOC110259534
NAGK
EIF2AK2
RSAD2
CMPK2
LY6D
CEBPD
S100A6
FCGR1A
SLC16A1
LOC106510200
NFE2
LYZ
THAP2
PLBD1
MANSC1
BCL2L14
LOC100520491
USP18
ALDH1L2
CHPT1
PLXNC1
RHPN2
ISG15
AGRN
IFI6
IFI44
IFI44L
F13A1
C2
ETV7
LTB4R
RNASE4
LAP3
SEL1L3
TMEM156
RBM47
CXCL10
SLC39A8
HERC5
HERC6
LOC110255360
LOC733579
LOC100522887
CASP1
STEAP4
LOC100519098
TSPAN13
RNASEL
DNAJA1
DDX58
C10H9orf72
MFSD14B
LPAR6
EPSTI1
TNFSF13B
LGALS3BP
DHX58
SLFN11
CCL8
LGALS9
XAF1
CCR2
CCRL2
PLSCR1
P2RY1
MFSD1
TNFSF10
MRPL47
B3GNT5
EHHADH
RTP4
PARP14
DTX3L
PARP9
NXPE3
GBE1
TIAM1
ITSN1
MORC3
MX2
MX1
CHMP7
DDX60
OAS2
OAS1
LGALS8
PPA1
IFIT2
IFIT3
IFIT1
LOC100151816
SLC35G1
ENTPD1
NMI
KYNU
HNMT
CASP3
IFIH1
STAT1
NRP2
GPBAR1
CARD6
GAPT
SIGLEC1
LOC100512873
SLPI
ZNFX1
ZBP1
GIMAP4
CLEC5A
PARP12
TFEC
TLR8
TLR7
CXHXorf21
TCEAL8

## Sheet: PBMC_cluster 3
Gene
LOC110260188
RBPMS2
TMOD1
LOC110259674
SMIM3
SERPINE1
FBXO48
LOC102158714
SELP
FAM102B
LOC110260387
DDAH1
TIMP3
LOC106510299
CLEC1B
TWF1
AMIGO2
GP6
PDZK1IP1_2
MPIG6B
TREML1
TRMT44
LOC100520680
TAGLN
NRGN
YOD1
GNG11
POMP
IRS2
LOC100516105
SLC16A6
ITGB3
ITGA2B
SLC6A4
PER1
KCTD6
TMEM40
LOC110256540
CLU
ACTA2
PDLIM1
FAM149A
NMUR1
PDE4D
SRXN1
TP53INP2
MYL9
LOC100158011
TUBB1
LOC110257510
CALD1
MTURN
TMSB15A
FHL1
LOC100519166
CKB

## Sheet: CD8+_cluster 1
Gene
THBS1
MS4A2
ARRDC3
HBEGF
DNASE1L2
FBXO48
TRIB1
PLEKHF2
ZBTB10
FCER1G
CSF2RB
CHPT1
LOC100511639
EMILIN2
PLK3
PHACTR1
CD83
REM2
LOC102160313
SOX13
LOC100627879
C9H1orf186
ARL5B
CREM
PFKFB3
POMP
LOC102165571
IRS2
RNFT1
PER1
KCTD6
LOC110256540
SIK1
NFIL3
STK17B
COQ10B
NMUR1
PDE4D
TGM3
TGIF2
SLPI
INSIG1
LOC110257510
LOC100519166

## Sheet: CD8+_cluster 2
Gene
DUT
INCENP
SLC25A44
TUBA1B
CDCA3
FOXM1
GINS3
STMN1
CDKN2C
PNP
TACC3
NSD2
MND1
ENDOD1
ST6GALNAC2
KIF18B
GSG2
PIMREG
AURKB
TRAIP
CD86
DYNLL1
CASP3
HJURP

## Sheet: CD8+_cluster 3
Gene
COX7A2
RAD51
POLE2
WDHD1
SMC2
DHFR
CDC25C
MTHFD2
GEN1
RRM2
ATAD2
MTBP
DSCC1
YWHAZ
ANP32E
RAD51AP1
NUP37
TMPO
CENPT
CCNE1
FABP3
CLSPN
PSMG2
TYMS
SNRPD1
STIL
KIF2C
LOC110261483
LOC100157763
BLM
TICRR
H2AFZ
CHEK1
RPA3
SUV39H2
BRCA1
FANCD2
RFC4
MIS18A
ESCO2
POLE
BRI3BP
KNTC1
MKI67
MCM6
NEIL3
TM2D2
HAT1
CDCA7
BARD1
DEPDC1B
CCNB1
NCAPG2
ERCC6L
HPRT1

## Sheet: CD8+_cluster 4
Gene
LRP11
CTGF
GJA1
ALDH1A2
PSAT1
STXBP1
LRRN4CL
MS4A7
SERPING1
SAA3
DKK3
TRIP10
C3
TNFSF9
CDR2
EFEMP1
SDC2
RAB13
S100A2
FAM102B
VCAM1
CNN3
KRT8
GPRC5A
LOC100523789
KLRK1
KLRD1
C3AR1
C1R
C1S
CDH11
APOE
EHD2
SLC2A5
PDPN
PLA2G2D
C4A
PLA2G7
MMP14
LGMN
ASB2
ISG12(A)
SOD3
AMBN
CXCL9
CXCL10
ANXA5
TNIP3
SPP1
SERPINH1
FMOD
TFPI2
FAM129A
PRG4
CTSL
AKR1CL1
SLC16A6
FKBP10
KRT19
CCL4
CCL8
CCL2
CXCL16
CXCR6
BHLHE40
TM4SF1
UPK1B
ABI3BP
LOC100623720
CTSB
GRK3
LOC102167466
ADIRF
ANXA8
C14H10orf128
HTRA1
MARCO
DUSP4
ITGAV
FN1
DAB2
TIMD4
MSR1
IDO1
DSTN
PODXL
CAV1
RARRES2
TIMP1
CRIP2
LOC110258347
LOC110258349
LOC110258346
LOC396781
LOC110258690
LOC110258705
LOC100125542

## Sheet: GO terms in clusters of PBMCs
	Term	P value Bonferroni corrected	Count	Genes
Cluster 1	GO:0051607 defense response to virus	1.2e-28	32	AZU1, CXCL10, DDX60, DHX58, DTX3L, EIF2AK2, HERC5, IFI44L, IFI6, IFIH1, IFIT2, IFIT3, IFIT5, IRF7, ISG15, ISG20, LOC100626247, MX1, MX2, OAS1, OAS2, PARP9, PLSCR1, RIGI, RNASEL, RSAD2, SLFN11, STAT1, TLR7, TLR8, ZBP1, ZNFX1
	GO:0140546 defense response to symbiont	1.2e-28	32	AZU1, CXCL10, DDX60, DHX58, DTX3L, EIF2AK2, HERC5, IFI44L, IFI6, IFIH1, IFIT2, IFIT3, IFIT5, IRF7, ISG15, ISG20, LOC100626247, MX1, MX2, OAS1, OAS2, PARP9, PLSCR1, RIGI, RNASEL, RSAD2, SLFN11, STAT1, TLR7, TLR8, ZBP1, ZNFX1
	GO:0009615 response to virus	3.1e-28	34	AZU1, CXCL10, DDX60, DHX58, DTX3L, EIF2AK2, HERC5, IFI44L, IFI6, IFIH1, IFIT2, IFIT3, IFIT5, IRF7, ISG15, ISG20, LGALS8, LOC100626247, MX1, MX2, NMI, OAS1, OAS2, PARP9, PLSCR1, RIGI, RNASEL, RSAD2, SLFN11, STAT1, TLR7, TLR8, ZBP1, ZNFX1
	GO:0098542 defense response to other organism	1.1e-27	48	ANXA1, AZU1, C2, CASP1, CCL8, CLEC5A, CXCL10, DDX60, DHX58, DTX3L, EIF2AK2, HERC5, IFI44L, IFI6, IFIH1, IFIT2, IFIT3, IFIT5, IRF7, ISG15, ISG20, KYNU, LGALS8, LOC100512873, LOC100626247, LYZ, MX1, MX2, NMI, OAS1, OAS2, PARP14, PARP9, PLSCR1, RIGI, RNASEL, RSAD2, SLFN11, SLPI, STAT1, TASL, TLR7, TLR8, TRIM14, UNC93B1, USP18, ZBP1, ZNFX1
	GO:0006952 defense response	1.6e-26	54	ANXA1, AZU1, C2, CASP1, CCL8, CCR2, CCRL2, CLEC5A, CXCL10, DDX60, DHX58, DTX3L, EIF2AK2, FCGR1A, HERC5, IFI44L, IFI6, IFIH1, IFIT2, IFIT3, IFIT5, IRF7, ISG15, ISG20, KYNU, LGALS8, LOC100512873, LOC100522887, LOC100626247, LTB4R, LYZ, MX1, MX2, NMI, OAS1, OAS2, PARP14, PARP9, PLSCR1, RIGI, RNASEL, RSAD2, SLC39A8, SLFN11, SLPI, STAT1, TASL, TLR7, TLR8, TRIM14, UNC93B1, USP18, ZBP1, ZNFX1
	GO:0051707 response to other organism	9.8e-26	50	ANXA1, AZU1, C2, CASP1, CCL8, CLEC5A, CMPK2, CXCL10, DDX60, DHX58, DTX3L, EIF2AK2, HERC5, IFI44, IFI44L, IFI6, IFIH1, IFIT2, IFIT3, IFIT5, IRF7, ISG15, ISG20, KYNU, LGALS8, LOC100512873, LOC100626247, LYZ, MX1, MX2, NMI, OAS1, OAS2, PARP14, PARP9, PLSCR1, RIGI, RNASEL, RSAD2, SLFN11, SLPI, STAT1, TASL, TLR7, TLR8, TRIM14, UNC93B1, USP18, ZBP1, ZNFX1
	GO:0043207 response to external biotic stimulus	1.1e-25	50	ANXA1, AZU1, C2, CASP1, CCL8, CLEC5A, CMPK2, CXCL10, DDX60, DHX58, DTX3L, EIF2AK2, HERC5, IFI44, IFI44L, IFI6, IFIH1, IFIT2, IFIT3, IFIT5, IRF7, ISG15, ISG20, KYNU, LGALS8, LOC100512873, LOC100626247, LYZ, MX1, MX2, NMI, OAS1, OAS2, PARP14, PARP9, PLSCR1, RIGI, RNASEL, RSAD2, SLFN11, SLPI, STAT1, TASL, TLR7, TLR8, TRIM14, UNC93B1, USP18, ZBP1, ZNFX1
	GO:0045071 negative regulation of viral genome replication	4e-23	16	EIF2AK2, FAM111A, IFIH1, IFIT3, IFIT5, ISG15, ISG20, LOC100626247, MX1, OAS1, OAS2, PLSCR1, RNASEL, RSAD2, SLPI, ZNFX1
	GO:0048525 negative regulation of viral process	7.2e-22	18	EIF2AK2, FAM111A, IFIH1, IFIT3, IFIT5, ISG15, ISG20, LOC100626247, MX1, OAS1, OAS2, PLSCR1, RNASEL, RSAD2, SLPI, STAT1, TRIM14, ZNFX1
	GO:0045087 innate immune response	1.5e-19	35	ANXA1, C2, CCL8, CLEC5A, CXCL10, DDX60, DHX58, IFI6, IFIH1, IFIT3, IRF7, ISG15, KYNU, LOC100512873, LOC100626247, MX1, MX2, NMI, OAS1, OAS2, PARP14, PARP9, PLSCR1, RIGI, RSAD2, SLPI, STAT1, TASL, TLR7, TLR8, TRIM14, UNC93B1, USP18, ZBP1, ZNFX1
Cluster 2	GO:0006956 complement activation	1.3e-06	6	C1QA, C1QB, C1QC, C3, C4A, VSIG4
	GO:0006959 humoral immune response	2e-06	9	C1QA, C1QB, C1QC, C3, C4A, CXCL13, CXCL9, S100A12, VSIG4
	GO:0006958 complement activation, classical pathway	2.7e-06	5	C1QA, C1QB, C1QC, C3, C4A
	GO:0002455 humoral immune response mediated by circulating immunoglobulin	1.7e-05	5	C1QA, C1QB, C1QC, C3, C4A
	GO:1905954 positive regulation of lipid localization	2.5e-05	6	APOE, C3, CAV1, LIPG, MSR1, SPP1
	GO:0097529 myeloid leukocyte migration	0.00012	7	CCL2, CXCL13, CXCL9, LGMN, MMP14, S100A8, TNFAIP6
	GO:0030595 leukocyte chemotaxis	0.00018	7	CCL2, CXCL13, CXCL9, FFAR2, LGMN, S100A8, TNFAIP6
	GO:0098883 synapse pruning	0.00028	3	C1QA, C1QB, C1QC
	GO:0030593 neutrophil chemotaxis	0.00028	5	CCL2, CXCL13, CXCL9, S100A8, TNFAIP6
	GO:0019915 lipid storage	0.00034	5	APOE, C3, CAV1, FFAR2, MSR1
Cluster 3	GO:0007596 blood coagulation	1.8e-08	8	GP6, ITGB3, LOC100520680, MPIG6B, SELP, SERPINE1, TREML1, TUBB1
	GO:0007599 hemostasis	1.8e-08	8	GP6, ITGB3, LOC100520680, MPIG6B, SELP, SERPINE1, TREML1, TUBB1
	GO:0030168 platelet activation	5.2e-07	6	GP6, ITGB3, LOC100520680, SELP, TREML1, TUBB1
	GO:0030220 platelet formation	0.00014	3	CLEC1B, MPIG6B, TUBB1
	GO:0036344 platelet morphogenesis	0.00016	3	CLEC1B, MPIG6B, TUBB1
	GO:0070527 platelet aggregation	0.0024	3	GP6, ITGB3, TUBB1
	GO:0051610 serotonin uptake	0.0035	2	ITGB3, SLC6A4
	GO:1904407 positive regulation of nitric oxide metabolic process	0.005	2	CLU, DDAH1
	GO:0034109 homotypic cell-cell adhesion	0.0057	3	GP6, ITGB3, TUBB1
	GO:0048259 regulation of receptor-mediated endocytosis	0.0075	3	CLU, ITGB3, SERPINE1

## Sheet: KEGG path in clusters of PBMCs 
	Term	P value Bonferroni corrected	Count	Genes
Cluster 1	KEGG:05164 Influenza A	1.4e-10	14	CASP1, CXCL10, EIF2AK2, IFIH1, IRF7, MX1, OAS1, OAS2, RIGI, RNASEL, RSAD2, STAT1, TLR7, TNFSF10
	KEGG:05160 Hepatitis C	1.6e-08	12	CASP3, CXCL10, EIF2AK2, IFIT1, IRF7, MX1, OAS1, OAS2, RIGI, RNASEL, RSAD2, STAT1
	KEGG:05162 Measles	6e-07	10	EIF2AK2, IFIH1, IRF7, MX1, OAS1, OAS2, RIGI, STAT1, TLR7, TNFSF10
	KEGG:05168 Herpes simplex infection	1e-05	10	CASP3, EIF2AK2, IFIH1, IFIT1, IRF7, OAS1, OAS2, RIGI, RNASEL, STAT1
	KEGG:05169 Epstein-Barr virus infection	2.7e-05	10	CASP3, CXCL10, EIF2AK2, ENTPD1, IRF7, ISG15, OAS1, OAS2, RIGI, STAT1
	KEGG:04622 RIG-I-like receptor signaling pathway	9.6e-05	6	CXCL10, DHX58, IFIH1, IRF7, ISG15, RIGI
	KEGG:04621 NOD-like receptor signaling pathway	0.00016	8	CARD6, CASP1, IRF7, LOC100522887, OAS1, OAS2, RNASEL, STAT1
	KEGG:04623 Cytosolic DNA-sensing pathway	0.00056	5	CASP1, CXCL10, IRF7, RIGI, ZBP1
	KEGG:04217 Necroptosis	0.0064	6	CASP1, CHMP7, EIF2AK2, STAT1, TNFSF10, ZBP1
	KEGG:04620 Toll-like receptor signaling pathway	0.0064	5	CXCL10, IRF7, STAT1, TLR7, TLR8
Cluster 2	KEGG:05150 Staphylococcus aureus infection	1.8e-08	7	C1QA, C1QB, C1QC, C1S, C3, C4A, LOC396781
	KEGG:04610 Complement and coagulation cascades	8.4e-07	7	C1QA, C1QB, C1QC, C1S, C3, C4A, VSIG4
	KEGG:05322 Systemic lupus erythematosus	2.7e-06	7	C1QA, C1QB, C1QC, C1S, C3, C4A, LOC396781
	KEGG:04145 Phagosome	3.1e-05	7	C3, CD209, CTSL, LOC396781, MARCO, MRC1, MSR1
	KEGG:05133 Pertussis	9.1e-06	6	C1QA, C1QB, C1QC, C1S, C3, C4A
	KEGG:05418 Fluid shear stress and atherosclerosis	0.00023	6	CAV1, CCL2, CTSL, HMOX1, SDC2, VCAM1
	KEGG:05142 Chagas disease (American trypanosomiasis)	0.00062	5	C1QA, C1QB, C1QC, C3, CCL2
	KEGG:04657 IL-17 signaling pathway	0.0024	4	CCL2, LCN2, S100A8, S100A9
	KEGG:05020 Prion diseases	0.0021	3	C1QA, C1QB, C1QC
	KEGG:05143 African trypanosomiasis	0.0021	3	IDO1, LOC396781, VCAM1

## Sheet: GO terms in clusters of CD8+
	Term	P value Bonferroni corrected	Count	Genes
Cluster 1	GO:0051255 spindle midzone assembly	0.00097	2	AURKB, INCENP
	GO:0004861 cyclin-dependent protein serine/threonine kinase inhibitor activity	0.001	2	CASP3, CDKN2C
	GO:0009264 deoxyribonucleotide catabolic process	0.0019	2	DUT, PNP
	GO:0046386 deoxyribose phosphate catabolic process	0.0019	2	DUT, PNP
	GO:0009166 nucleotide catabolic process	0.0021	2	DUT, PNP
	GO:0009162 deoxyribonucleoside monophosphate metabolic process	0.0023	2	DUT, PNP
	GO:0009262 deoxyribonucleotide metabolic process	0.0028	2	DUT, PNP
	GO:0019692 deoxyribose phosphate metabolic process	0.0028	2	DUT, PNP
	GO:0045736 negative regulation of cyclin-dependent protein serine/threonine kinase activity	0.0031	2	CASP3, CDKN2C
	GO:1904030 negative regulation of cyclin-dependent protein kinase activity	0.0031	2	CASP3, CDKN2C
Cluster 2	GO:0007346 regulation of mitotic cell cycle	1.2e-11	15	BLM, BRCA1, CCNB1, CDC25C, CHEK1, CLSPN, FANCD2, GEN1, KNTC1, MKI67, MTBP, RPA3, RRM2, STIL, TICRR
	GO:0044772 mitotic cell cycle phase transition	4.4e-11	14	BLM, BRCA1, CCNB1, CCNE1, CDC25C, CHEK1, CLSPN, GEN1, KNTC1, MTBP, POLE, RRM2, STIL, TICRR
	GO:1901990 regulation of mitotic cell cycle phase transition	4.6e-10	12	BLM, BRCA1, CCNB1, CDC25C, CHEK1, CLSPN, GEN1, KNTC1, MTBP, RRM2, STIL, TICRR
	GO:1901987 regulation of cell cycle phase transition	5e-10	13	BLM, BRCA1, CCNB1, CDC25C, CHEK1, CLSPN, FANCD2, GEN1, KNTC1, MTBP, RRM2, STIL, TICRR
	GO:0007093 mitotic cell cycle checkpoint signaling	3.2e-09	9	BLM, BRCA1, CCNB1, CHEK1, CLSPN, FANCD2, GEN1, KNTC1, TICRR
	GO:0007059 chromosome segregation	4.6e-09	12	BRCA1, CCNB1, CENPT, DSCC1, FANCD2, GEN1, KIF2C, KNTC1, MIS18A, MKI67, NCAPG2, SMC2
	GO:0045930 negative regulation of mitotic cell cycle	7.6e-09	10	BLM, BRCA1, CCNB1, CHEK1, CLSPN, FANCD2, GEN1, KNTC1, MTBP, TICRR
	GO:0006261 DNA-templated DNA replication	1.1e-08	9	BLM, DSCC1, GEN1, MCM6, POLE, RAD51, RFC4, TICRR, WDHD1
	GO:0000075 cell cycle checkpoint signaling	3.3e-08	9	BLM, BRCA1, CCNB1, CHEK1, CLSPN, FANCD2, GEN1, KNTC1, TICRR
	GO:0006260 DNA replication	4.7e-08	10	BLM, DSCC1, GEN1, MCM6, POLE, RAD51, RFC4, RPA3, TICRR, WDHD1
Cluster 3	GO:0010748 negative regulation of long-chain fatty acid import across plasma membrane	0.00039	2	IRS2, THBS1
	GO:0140213 negative regulation of long-chain fatty acid import into cell	0.00039	2	IRS2, THBS1
	GO:0010746 regulation of long-chain fatty acid import across plasma membrane	0.00074	2	IRS2, THBS1
	GO:0140212 regulation of long-chain fatty acid import into cell	0.00074	2	IRS2, THBS1
	GO:2000192 negative regulation of fatty acid transport	0.00074	2	IRS2, THBS1
	GO:0038095 Fc-epsilon receptor signaling pathway	0.0012	2	FCER1G, MS4A2
	GO:0090303 positive regulation of wound healing	0.0023	3	EMILIN2, HBEGF, THBS1
	GO:0015911 long-chain fatty acid import across plasma membrane	0.0023	2	IRS2, THBS1
	GO:0032891 negative regulation of organic acid transport	0.0023	2	IRS2, THBS1
	GO:1903036 positive regulation of response to wounding	0.0029	3	EMILIN2, HBEGF, THBS1
Cluster 4	GO:0060326 cell chemotaxis	1.7e-07	12	CCL2, CCL4, CCL8, CXCL10, CXCL16, CXCL9, CXCR6, GJA1, KLRK1, LGMN, RAB13, RARRES2
	GO:0008009 chemokine activity	2.4e-06	6	CCL2, CCL4, CCL8, CXCL10, CXCL16, CXCL9
	GO:0048247 lymphocyte chemotaxis	1.1e-05	6	CCL2, CCL4, CCL8, CXCL10, CXCL16, KLRK1
	GO:0050900 leukocyte migration	1.2e-05	11	CCL2, CCL4, CCL8, CXCL10, CXCL16, CXCL9, KLRK1, LGMN, MMP14, RARRES2, VCAM1
	GO:0030595 leukocyte chemotaxis	1.4e-05	9	CCL2, CCL4, CCL8, CXCL10, CXCL16, CXCL9, KLRK1, LGMN, RARRES2
	GO:0071674 mononuclear cell migration	4.6e-05	8	CCL2, CCL4, CCL8, CXCL10, CXCL16, KLRK1, LGMN, RARRES2
	GO:0097529 myeloid leukocyte migration	0.00012	8	CCL2, CCL4, CCL8, CXCL10, CXCL9, LGMN, MMP14, RARRES2
	GO:0070098 chemokine-mediated signaling pathway	0.00013	6	CCL2, CCL4, CCL8, CXCL10, CXCL9, CXCR6
	GO:0038024 cargo receptor activity	0.00017	6	CXCL16, DAB2, ITGAV, MARCO, MSR1, PRG4
	GO:1990868 response to chemokine	0.00024	6	CCL2, CCL4, CCL8, CXCL10, CXCL9, CXCR6

[truncated: 1 more sheets: KEGG path in clusters of CD8+ ]
